# Supplementary material for: Transcriptomic Analysis Identified Two Subtypes of Brain Tumor Characterized by Distinct Immune Infiltration and Prognosis
Source: Front Oncol. 2021 Oct 15;11:734407. doi: 10.3389/fonc.2021.734407 (PMC8554158; doi:10.3389/fonc.2021.734407)
Supplement: Supplementary Figure 1 — A perspective of contrastive learning. V0, V0’ are two different views of the same sample X0. The feature encoder represents V0 and V0’ in a reduced dimensional space as R0 and R0’ . Contrastive learning algorithm trains the feature encoder by driving the maximum similarity between R0 and R0’ . [file DataSheet_1.zip]

Archive with 24 entries (23 files):
- Supplementary material/
- Supplementary material/Figure S1.pdf
- Supplementary material/Figure S10.pdf
- Supplementary material/Figure S11.pdf
- Supplementary material/Figure S12.pdf
- Supplementary material/Figure S2.pdf
- Supplementary material/Figure S3.pdf
- Supplementary material/Figure S4.pdf
- Supplementary material/Figure S5.pdf
- Supplementary material/Figure S6.pdf
- Supplementary material/Figure S7.pdf
- Supplementary material/Figure S8.pdf
- Supplementary material/Figure S9.pdf
- Supplementary material/Table S1.xls
- Supplementary material/Table S10.xls
- Supplementary material/Table S11.xls
- Supplementary material/Table S2.xls
- Supplementary material/Table S3.xls
- Supplementary material/Table S4.xls
- Supplementary material/Table S5.xls
- Supplementary material/Table S6.xls
- Supplementary material/Table S7.xls
- Supplementary material/Table S8.xls
- Supplementary material/Table S9.xls
