# Supplementary material for: Transcriptomic Analysis Identified Two Subtypes of Brain Tumor Characterized by Distinct Immune Infiltration and Prognosis
Source: Front Oncol. 2021 Oct 15;11:734407. doi: 10.3389/fonc.2021.734407 (PMC8554158; doi:10.3389/fonc.2021.734407)
Supplement: Supplementary Figure 1 — A perspective of contrastive learning. V0, V0’ are two different views of the same sample X0. The feature encoder represents V0 and V0’ in a reduced dimensional space as R0 and R0’ . Contrastive learning algorithm trains the feature encoder by driving the maximum similarity between R0 and R0’ . [file DataSheet_1.zip › Supplementary material/Table S1.xls]

## Sheet: Sheet1
Supplementary Table 1. Information of the 11 bulk brain tumor datasets.
	Reference	DOI	Data availability														Data sources
			Transcriptomes	IDH mutation	TERT mutation	ATRX mutation	TP53 mutation	NF1 mutation	EGFR amplification	CDKN2A/CDKN2B deletion	PTEN deletion	MGMT methylation	codeletion of 1p and 19q	Chr7 gain/ chr10 loss	Methylation status	TCGA subtype
TCGA-LGG	Thorsson V, Gibbs DL, Brown SD et al. The Immune Landscape of Cancer. Immunity 2018; 48: 812-830.e814.	10.1016/j.immuni.2018.03.023	Yes	Yes	Yes	Yes	Yes	Yes	Yes	Yes	Yes	Yes	Yes	Yes	No	Yes	https://dx.doi.org/10.1016/j.immuni.2018.03.023
	M C, FP B, TM M et al. Molecular Profiling Reveals Biologically Discrete Subsets and Pathways of Progression in Diffuse Glioma. Cell. 2016 Jan 28;164(3):550-63. doi: 10.1016/j.cell.2015.12.028. 550-563.	10.1016/j.cell.2015.12.028															https://gdc.cancer.gov/
																	http://gliovis.bioinfo.cnio.es/
TCGA-GBM	Thorsson V, Gibbs DL, Brown SD et al. The Immune Landscape of Cancer. Immunity 2018; 48: 812-830.e814.	10.1016/j.immuni.2018.03.023	Yes	Yes	Yes	Yes	Yes	Yes	Yes	Yes	Yes	Yes	Yes	Yes	Yes	Yes	https://dx.doi.org/10.1016/j.immuni.2018.03.023
	M C, FP B, TM M et al. Molecular Profiling Reveals Biologically Discrete Subsets and Pathways of Progression in Diffuse Glioma. Cell. 2016 Jan 28;164(3):550-63. doi: 10.1016/j.cell.2015.12.028. 550-563.	10.1016/j.cell.2015.12.028															https://gdc.cancer.gov/
																	http://gliovis.bioinfo.cnio.es/
CGGA-B	Wang Y, Qian T, You G et al. Localizing seizure-susceptible brain regions associated with low-grade gliomas using voxel-based lesion-symptom mapping. Neuro Oncol 2015; 17: 282-288.	10.1093/neuonc/nou130	Yes	Yes	No	No	No	No	No	No	No	Yes	Yes	No	No	No	http://www.cgga.org.cn/
CGGA-C	Bao ZS, Chen HM, Yang MY et al. RNA-seq of 272 gliomas revealed a novel, recurrent PTPRZ1-MET fusion transcript in secondary glioblastomas. Genome Res 2014; 24: 1765-1773.	10.1101/gr.165126.113	Yes	Yes	No	No	No	No	No	No	No	Yes	Yes	No	No	No	http://www.cgga.org.cn/
CGGA-D	Fang S, Liang J, Qian T et al. Anatomic Location of Tumor Predicts the Accuracy of Motor Function Localization in Diffuse Lower-Grade Gliomas Involving the Hand Knob Area. AJNR Am J Neuroradiol 2017; 38: 1990-1997.	10.3174/ajnr.A5342	Yes	Yes	No	No	No	No	No	No	No	Yes	Yes	No	No	Yes	http://www.cgga.org.cn/
PBCA-US	No Publications.	No Publications.	Yes	Yes	No	No	No	No	No	No	No	No	No	No	No	No	https://icgc.org/
GSE16011	Gravendeel LA, Kouwenhoven MC, Gevaert O et al. Intrinsic gene expression profiles of gliomas are a better predictor of survival than histology. Cancer Res 2009; 69: 9065-9072.	10.1158/0008-5472.CAN-09-2307	Yes	Yes	No	No	No	No	Yes	No	No	No	Yes	No	Yes	Yes	https://dx.doi.org/10.1158/0008-5472.CAN-09-2307
																	https://www.ncbi.nlm.nih.gov/gds
																	http://gliovis.bioinfo.cnio.es/
GSE13041	Lee Y, Scheck AC, Cloughesy TF et al. Gene expression analysis of glioblastomas identifies the major molecular basis for the prognostic benefit of younger age. BMC Med Genomics 2008; 1: 52.	10.1186/1755-8794-1-52	Yes	No	No	No	No	No	No	No	No	No	No	No	Yes	Yes	https://dx.doi.org/10.1186/1755-8794-1-52
																	https://www.ncbi.nlm.nih.gov/gds
																	http://gliovis.bioinfo.cnio.es/
GSE108474	Gusev Y, Bhuvaneshwar K, Song L et al. The REMBRANDT study, a large collection of genomic data from brain cancer patients. Sci Data 2018; 5: 180158.	10.1038/sdata.2018.158	Yes	No	No	No	No	No	No	No	No	No	No	No	Yes	Yes	https://www.ncbi.nlm.nih.gov/gds
																	http://gliovis.bioinfo.cnio.es/
GSE85217	Cavalli FMG, Remke M, Rampasek L et al. Intertumoral Heterogeneity within Medulloblastoma Subgroups. Cancer Cell 2017; 31: 737-754.e736.	10.1016/j.ccell.2017.05.005	Yes	No	No	No	No	No	No	No	No	No	No	No	No	No	https://dx.doi.org/10.1016/j.ccell.2017.05.005
																	https://www.ncbi.nlm.nih.gov/gds
E-MTAB-3892	Kamoun A, Idbaih A, Dehais C et al. Integrated multi-omics analysis of oligodendroglial tumours identifies three subgroups of 1p/19q co-deleted gliomas. Nat Commun 2016; 7: 11263.	10.1038/ncomms11263	Yes	Yes	No	No	No	No	No	No	No	No	Yes	No	No	No	https://www.ebi.ac.uk/
