# Supplementary material for: Transcriptomic Analysis Identified Two Subtypes of Brain Tumor Characterized by Distinct Immune Infiltration and Prognosis
Source: Front Oncol. 2021 Oct 15;11:734407. doi: 10.3389/fonc.2021.734407 (PMC8554158; doi:10.3389/fonc.2021.734407)
Supplement: Supplementary Figure 1 — A perspective of contrastive learning. V0, V0’ are two different views of the same sample X0. The feature encoder represents V0 and V0’ in a reduced dimensional space as R0 and R0’ . Contrastive learning algorithm trains the feature encoder by driving the maximum similarity between R0 and R0’ . [file DataSheet_1.zip › Supplementary material/Table S10.xls]

## Sheet: sheet1
Supplementary Table 10. Cox regression results of PCA-based brain tumor subtypes.
Combined cohort
Univariate Cox model
	Coef	exp(Coef)	se(Coef)	Z-score	Pr(>|z|)
Subtype (C2 vs C1)	0.526506	1.69301	0.0431581	12.1995	0
Multivariate Cox model
	Coef	exp(Coef)	se(Coef)	Z-score	Pr(>|z|)
Age	0.0117989	1.01187	0.00399572	2.95287	0.00314835
Gender (Male vs Female)	-0.0664461	0.935713	0.0990544	-0.670804	0.502346
Grade (III vs II)	0.720037	2.05451	0.160268	4.49272	7.03203e-06
Grade (IV vs II)	1.63759	5.14274	0.275098	5.95273	2.63706e-09
Histology (Astrocytoma vs Glioblastoma)	0.471617	1.60258	0.253621	1.85953	0.0629514
Histology (Oligoastrocytoma vs Glioblastoma)			0
Histology (Oligodendroglioma vs Glioblastoma)			0
IDH Mutation (No vs Yes)	0.389418	1.47612	0.12652	3.07792	0.00208452
Chr 1p/19q Co-deletion (Yes vs No)	-0.66743	0.513025	0.23818	-2.80221	0.00507541
MGMT methylation (Yes vs No)	-0.176573	0.838137	0.0987599	-1.78791	0.073791
Therapy (Chemotherapy vs Chemo-radio therapy)	-0.385451	0.680144	0.165818	-2.32455	0.020096
Therapy (Radiotherapy vs Chemo-radio therapy)	0.296905	1.34569	0.135099	2.19769	0.0279711
Sample type (Recurrent vs Primary)	0.940035	2.56007	0.111535	8.42819	0
Sample type (Secondary vs Primary)	1.37531	3.95631	0.230176	5.97503	2.30048e-09
Subtype (C2 vs C1)	0.536748	1.71044	0.124071	4.32612	1.51757e-05
CGGA-C
Univariate Cox model
	Coef	exp(Coef)	se(Coef)	Z-score	Pr(>|z|)
Subtype (C2 vs C1)	-1.92186	0.146334	0.168256	-11.4223	0
Multivariate Cox model
	Coef	exp(Coef)	se(Coef)	Z-score	Pr(>|z|)
Age	0.0204029	1.02061	0.00753543	2.7076	0.00677722
Gender (Male vs Female)	-0.138358	0.870787	0.165599	-0.835503	0.403434
Grade (III vs II)	0.703599	2.02101	0.280562	2.50782	0.012148
Grade (IV vs II)	1.64327	5.17208	0.578073	2.84268	0.00447361
Histology (Astrocytoma vs Glioblastoma)	0.479864	1.61585	0.538098	0.891778	0.372512
Histology (Oligodendroglioma vs Glioblastoma)			0
IDH Mutation (No vs Yes)	-0.168145	0.845231	0.228227	-0.736745	0.461277
Therapy (Chemotherapy vs Chemo-radio therapy)	-0.36496	0.694224	0.244933	-1.49004	0.136213
Therapy (Radiotherapy vs Chemo-radio therapy)	0.352739	1.42296	0.211991	1.66393	0.0961258
Chr 1p/19q Co-deletion (Yes vs No)	-0.845895	0.429173	0.457233	-1.85003	0.0643091
MGMT methylation (Yes vs No)	-0.321619	0.724974	0.17878	-1.79897	0.0720231
Sample type (Recurrent vs Primary)	0.954208	2.59661	0.237844	4.01191	6.02307e-05
Sample type (Secondary vs Primary)	1.52943	4.61554	0.290447	5.26578	1.39597e-07
Subtype (C2 vs C1)	-1.06145	0.345953	0.240659	-4.41061	1.03082e-05
CGGA-B
Univariate Cox model
	Coef	exp(Coef)	se(Coef)	Z-score	Pr(>|z|)
Subtype (C2 vs C1)	0.109154	1.11533	0.166934	0.653875	0.513192
Multivariate Cox model
	Coef	exp(Coef)	se(Coef)	Z-score	Pr(>|z|)
Age	0.00927331	1.00932	0.00504889	1.8367	0.066254
Gender (Male vs Female)	0.126332	1.13466	0.137068	0.92167	0.356701
Grade (III vs II)	0.95343	2.59459	0.236108	4.03811	5.38845e-05
Grade (IV vs II)	1.38803	4.00697	0.256901	5.403	6.55341e-08
HistologyGlioblastoma			0
Histology (Oligoastrocytoma vs Glioblastoma)			0
Histology (Oligodendroglioma vs Glioblastoma)	-0.369835	0.690848	0.303283	-1.21944	0.222678
IDH Mutation (No vs Yes)	0.687816	1.98937	0.175078	3.92862	8.54348e-05
Therapy (Chemotherapy vs Chemo-radio therapy)	0.0388657	1.03963	0.236626	0.16425	0.869535
Therapy (Radiotherapy vs Chemo-radio therapy)	0.438926	1.55104	0.217629	2.01686	0.0437104
Chr 1p/19q Co-deletion (Yes vs No)	-0.635948	0.529433	0.297903	-2.13475	0.0327818
MGMT methylation (Yes vs No)	-0.130708	0.877474	0.135198	-0.966794	0.333647
Sample type (Recurrent vs Primary)	0.891983	2.43996	0.137403	6.49174	8.4849e-11
Subtype (C2 vs C1)	2.04254	7.71014	1.07801	1.89474	0.0581273
PBCA-US
Univariate Cox model
	Coef	exp(Coef)	se(Coef)	Z-score	Pr(>|z|)
Subtype (C2 vs C1)	1.92152	6.83135	0.350218	5.48665	4.09633e-08
Multivariate Cox model
	Coef	exp(Coef)	se(Coef)	Z-score	Pr(>|z|)
Age	-0.0192749	0.98091	0.0228657	-0.842961	0.39925
Gender (Male vs Female)	0.423576	1.52741	0.286926	1.47626	0.139875
Subtype (C2 vs C1)	2.11068	8.25383	0.371974	5.67425	1.39294e-08
CGGA-D
Univariate Cox model
	Coef	exp(Coef)	se(Coef)	Z-score	Pr(>|z|)
Subtype (C2 vs C1)	-1.38638	0.249979	0.161288	-8.59565	0
Multivariate Cox model
	Coef	exp(Coef)	se(Coef)	Z-score	Pr(>|z|)
Age	-0.0224979	0.977753	0.0211352	-1.06447	0.287115
Gender (Male vs Female)	-0.951567	0.386135	0.379214	-2.50932	0.0120965
Grade (III vs II)	-0.324587	0.722826	0.655369	-0.495274	0.620407
Grade (IV vs II)	-0.00901076	0.99103	1.19816	-0.00752052	0.994
Histology (Astrocytoma vs Glioblastoma)	0.678112	1.97016	1.19214	0.56882	0.569478
Histology (Oligoastrocytoma vs Glioblastoma)			0
Histology (Oligodendroglioma vs Glioblastoma)			0
IDH Mutation (No vs Yes)	0.577911	1.78231	0.538243	1.0737	0.282958
Therapy (Radiotherapy vs Chemo-radio therapy)	0.479775	1.61571	0.465255	1.03121	0.302443
Chr 1p/19q Co-deletion (Yes vs No)	0.269347	1.30911	1.44621	0.186244	0.852253
MGMT methylation (Yes vs No)	-0.168997	0.844511	0.383163	-0.441058	0.659171
Sample type (Recurrent vs Primary)	0.988458	2.68709	0.51032	1.93694	0.052753
Sample type (Secondary vs Primary)	1.51164	4.53416	0.659746	2.29125	0.0219491
Subtype (C2 vs C1)	-1.76186	0.171725	0.584698	-3.01329	0.00258432
GSE16011
Univariate Cox model
	Coef	exp(Coef)	se(Coef)	Z-score	Pr(>|z|)
Subtype (C2 vs C1)	1.28114	3.60073	0.154131	8.312	1.11022e-16
Multivariate Cox model
	Coef	exp(Coef)	se(Coef)	Z-score	Pr(>|z|)
Age	0.0350612	1.03568	0.00900667	3.8928	9.90923e-05
Gender (Male vs Female)	0.092433	1.09684	0.240412	0.384477	0.700625
Grade (III vs II)	-0.325341	0.722281	0.419263	-0.775983	0.437759
Grade (IV vs II)	-0.113066	0.893092	0.475586	-0.237741	0.812082
HistologyGlioblastoma			0
Histology (Oligoastrocytoma vs Glioblastoma)	-0.00120811	0.998793	0.560699	-0.00215466	0.998281
Histology (Oligodendroglioma vs Glioblastoma)	-0.324997	0.722529	0.493039	-0.659171	0.509786
IDH Mutation (No vs Yes)	0.400126	1.49201	0.26627	1.50271	0.132914
Chr 1p/19q Co-deletion (Yes vs No)	-0.0280661	0.972324	0.328562	-0.0854212	0.931927
Subtype (C2 vs C1)	0.932303	2.54035	0.331124	2.81557	0.00486907
TCGA-LGG
Univariate Cox model
	Coef	exp(Coef)	se(Coef)	Z-score	Pr(>|z|)
Subtype (C2 vs C1)	-0.867845	0.419855	0.214967	-4.0371	5.41159e-05
Multivariate Cox model
	Coef	exp(Coef)	se(Coef)	Z-score	Pr(>|z|)
Age	0.0613349	1.06325	0.0111598	5.49607	3.88358e-08
Gender (Male vs Female)	0.14455	1.15552	0.263947	0.547648	0.583934
Grade (III vs II)	0.998022	2.71291	0.310627	3.21293	0.0013139
Histology (Oligoastrocytoma vs Glioblastoma)	0.396971	1.48731	0.340979	1.16421	0.244339
Histology (Oligodendroglioma vs Glioblastoma)	-0.132849	0.875598	0.346253	-0.383675	0.701219
IDH Mutation (No vs Yes)	1.17498	3.23809	0.423897	2.77186	0.00557366
Chr.1p.19q.No co-deletion	0.659861	1.93452	0.560525	1.17722	0.239108
MGMTmethyUnmethylation	-0.232227	0.792766	0.395913	-0.586561	0.557498
SurgerySubtotal Resection	0.221543	1.248	0.280843	0.78885	0.4302
Subtype (C2 vs C1)	0.20301	1.22508	0.486574	0.417224	0.676515
GSE108474
Univariate Cox model
	Coef	exp(Coef)	se(Coef)	Z-score	Pr(>|z|)
Subtype (C2 vs C1)	-0.90289	0.405397	0.107303	-8.41443	0
Multivariate Cox model
	Coef	exp(Coef)	se(Coef)	Z-score	Pr(>|z|)
Age (50-89 vs 15-49)	0.709185	2.03233	0.164258	4.31752	1.57794e-05
Gender (Male vs Female)	0.249435	1.2833	0.157505	1.58366	0.113271
Grade (III vs II)	0.180039	1.19726	0.205942	0.874225	0.381996
Grade (IV vs II)	0.479402	1.61511	0.317379	1.5105	0.130915
Histology (Astrocytoma vs Glioblastoma)	0.0315702	1.03207	0.24373	0.129529	0.896939
Histology (Oligoastrocytoma vs Glioblastoma)	-0.254932	0.774969	0.496804	-0.513143	0.607851
Histology (Oligodendroglioma vs Glioblastoma)			0
Subtype (C2 vs C1)	-0.610718	0.542961	0.200255	-3.0497	0.00229073
E-MTAB-3892
Univariate Cox model
	Coef	exp(Coef)	se(Coef)	Z-score	Pr(>|z|)
Subtype (C2 vs C1)	0.0967857	1.10162	0.317309	0.305021	0.76035
Multivariate Cox model
	Coef	exp(Coef)	se(Coef)	Z-score	Pr(>|z|)
Age	0.0394642	1.04025	0.015452	2.55399	0.0106497
Gender (Male vs Female)	-0.118917	0.887882	0.334241	-0.355781	0.722005
Grade (III vs II)	0.192927	1.21279	0.476268	0.40508	0.685419
Grade (IV vs II)	2.38822	10.8941	1.09594	2.17916	0.0293198
Histology (Astrocytoma vs Glioblastoma)	0.886206	2.42591	1.57522	0.562591	0.573714
Histology (Oligoastrocytoma vs Glioblastoma)	0.724671	2.06405	0.83647	0.866344	0.386301
Histology (Oligodendroglioma vs Glioblastoma)	2.06764	7.90615	1.10256	1.87531	0.0607501
IDH Mutation (No vs Yes)	0.755104	2.12783	0.485256	1.55609	0.119686
Chr.1p.19q.No co-deletion	1.39646	4.04088	0.511354	2.73091	0.00631593
Subtype (C2 vs C1)	-0.0915031	0.912558	0.41721	-0.219321	0.8264
GSE85217
Univariate Cox model
	Coef	exp(Coef)	se(Coef)	Z-score	Pr(>|z|)
Subtype (C2 vs C1)	0.508906	1.66347	0.17525	2.90388	0.00368567
Multivariate Cox model
	Coef	exp(Coef)	se(Coef)	Z-score	Pr(>|z|)
Age	-0.00831241	0.991722	0.00965264	-0.861154	0.389153
Gender (Male vs Female)	0.0642612	1.06637	0.172945	0.37157	0.710213
SubgroupGroup4	-0.602928	0.547207	0.190015	-3.17305	0.00150846
SubgroupSHH	-1.01654	0.361844	0.489654	-2.07604	0.0378901
SubgroupWNT	-2.64749	0.070829	0.738364	-3.58561	0.000336286
Subtype (C2 vs C1)	-0.349168	0.705275	0.45981	-0.759374	0.447629
TCGA-GBM
Univariate Cox model
	Coef	exp(Coef)	se(Coef)	Z-score	Pr(>|z|)
Subtype (C2 vs C1)	-0.227685	0.796375	0.174424	-1.30536	0.19177
Multivariate Cox model
	Coef	exp(Coef)	se(Coef)	Z-score	Pr(>|z|)
Age	0.00411602	1.00412	0.0119306	0.344998	0.730096
Gender (Male vs Female)	0.466236	1.59398	0.288561	1.61573	0.106153
IDH Mutation (No vs Yes)	1.0181	2.76792	0.676258	1.50549	0.132199
Therapy (Radiotherapy vs Chemo-radio therapy)	-0.709643	0.49182	0.264029	-2.68775	0.00719357
MGMT methylation (Yes vs No)	-0.300769	0.740249	0.284207	-1.05827	0.289931
Subtype (C2 vs C1)	-0.022897	0.977363	0.275977	-0.0829673	0.933878
GSE13041
Univariate Cox model
	Coef	exp(Coef)	se(Coef)	Z-score	Pr(>|z|)
Subtype (C2 vs C1)	0.197991	1.21895	0.128656	1.53891	0.123825
Multivariate Cox model
	Coef	exp(Coef)	se(Coef)	Z-score	Pr(>|z|)
Age	0.0236719	1.02395	0.00525824	4.50186	6.73603e-06
Gender (Male vs Female)	0.120714	1.1283	0.139771	0.863653	0.387778
Subtype (C2 vs C1)	-0.000583629	0.999417	0.138613	-0.00421048	0.996641
