# Supplementary material for: Transcriptomic Analysis Identified Two Subtypes of Brain Tumor Characterized by Distinct Immune Infiltration and Prognosis
Source: Front Oncol. 2021 Oct 15;11:734407. doi: 10.3389/fonc.2021.734407 (PMC8554158; doi:10.3389/fonc.2021.734407)
Supplement: Supplementary Figure 1 — A perspective of contrastive learning. V0, V0’ are two different views of the same sample X0. The feature encoder represents V0 and V0’ in a reduced dimensional space as R0 and R0’ . Contrastive learning algorithm trains the feature encoder by driving the maximum similarity between R0 and R0’ . [file DataSheet_1.zip › Supplementary material/Table S11.xls]

## Sheet: Combined cohort
Supplementary Table 11. Detail clinical data of survival analysis related to Figure3, Figure4, Figure5 and Supplementary Figure 5.
Combined cohort
	Overall survival	Vital status	Age	Gender	Grade	Histology	Therapy	IDH mutation	Co-deletion of 1p and 19q	MGMT methylation	Cancer type	Subtype
TCGA-CS-4938	119.133	0	31.5315	Female	II	Astrocytoma		Yes	No	No	Primary	C1
TCGA-CS-4941	7.8	1	67.337	Male	III	Astrocytoma		No	No	Yes	Primary	C2
TCGA-CS-4942	44.5	1	44.6493	Female	III	Astrocytoma		Yes	No	No	Primary	C2
TCGA-CS-4943	36.8667	1	37.1644	Male	III	Astrocytoma		Yes	No	Yes	Primary	C2
TCGA-CS-4944	60.9333	0	50.6685	Male	II	Astrocytoma		Yes	No	Yes	Primary	C1
TCGA-CS-5393	40.7333	0	39.5014	Male	III	Astrocytoma		Yes	No	Yes	Primary	C1
TCGA-CS-5394	0.266667	0	40.8767	Male	III	Astrocytoma		Yes	No	Yes	Primary	C1
TCGA-CS-5395	21.3	1	43.4192	Male	II	Oligodendroglioma		No	No	No	Primary	C2
TCGA-CS-5396	54.3667	0	53.1479	Female	III	Oligodendroglioma		Yes	Yes	Yes	Primary	C2
TCGA-CS-5397	6.46667	1	54.4274	Female	III	Astrocytoma		No	No	No	Primary	C2
TCGA-CS-6186	17.9333	1	58.4137	Male	III	Oligoastrocytoma		No	No	No	Primary	C2
TCGA-CS-6188	27.1333	1	48.5726	Male	III	Astrocytoma		No	No	No	Primary	C2
TCGA-CS-6290	37.9	1	31.9616	Male	III	Astrocytoma		Yes	No	Yes	Primary	C1
TCGA-CS-6665	52.2667	0	51.9918	Female	III	Astrocytoma		Yes	No	Yes	Primary	C2
TCGA-CS-6666	47.6	0	22.8493	Male	III	Astrocytoma		Yes	No	Yes	Primary	C2
TCGA-CS-6667	48.9667	0	39.3836	Female	II	Astrocytoma		Yes	No	Yes	Primary	C1
TCGA-CS-6668	50.6333	0	57.0849	Female	II	Oligodendroglioma		Yes	Yes	Yes	Primary	C1
TCGA-CS-6669	49.8	0	26.874	Female	II	Oligodendroglioma		No	No	No	Primary	C1
TCGA-CS-6670	47.5333	0	44.0164	Male	III	Oligodendroglioma		Yes	Yes	Yes	Primary	C1
TCGA-DB-5270	124.433	0	38.0932	Female	III	Oligoastrocytoma		Yes	No	Yes	Primary	C2
TCGA-DB-5273	83.1	0	33.2932	Male	III	Astrocytoma		Yes	No	No	Primary	C2
TCGA-DB-5274	76.3	0	37.4795	Female	III	Oligoastrocytoma		Yes	Yes	Yes	Primary	C2
TCGA-DB-5275	48.6	0	36.6329	Male	III	Oligoastrocytoma		Yes	No	Yes	Primary	C2
TCGA-DB-5276	73.9333	0	32.1589	Male	III	Oligoastrocytoma		Yes	No	Yes	Primary	C1
TCGA-DB-5277	51.5667	1	34.863	Male	III	Astrocytoma		Yes	No	Yes	Primary	C2
TCGA-DB-5278	92.4	0	17.7534	Male	II	Oligodendroglioma		Yes	Yes	Yes	Primary	C1
TCGA-DB-5279	45.1333	0	60.0219	Male	II	Oligodendroglioma		Yes	Yes	Yes	Primary	C1
TCGA-DB-5280	37.0667	0	43.3863	Male	II	Oligoastrocytoma		Yes	No	Yes	Primary	C1
TCGA-DB-5281	79.3667	0	61.211	Male	III	Oligoastrocytoma		Yes	No	Yes	Primary	C2
TCGA-DB-A4X9	47.0667	0	33.2356	Female	II	Oligoastrocytoma		Yes	No	Yes	Primary	C1
TCGA-DB-A4XA	19.1	0	30.6712	Male	II	Oligoastrocytoma		Yes	Yes	Yes	Primary	C1
TCGA-DB-A4XB	30.6333	0	38.3288	Male	III	Astrocytoma		Yes	No	Yes	Primary	C1
TCGA-DB-A4XC	47.3667	0	26.589	Male	II	Oligoastrocytoma		Yes	No	Yes	Primary	C2
TCGA-DB-A4XD	40.3333	0	32.1671	Male	III	Astrocytoma		Yes	No	Yes	Primary	C1
TCGA-DB-A4XE	37.9667	0	27.8082	Female	III	Oligoastrocytoma		Yes	No	Yes	Primary	C2
TCGA-DB-A4XF	34.0333	0	41.2767	Female	III	Astrocytoma		Yes	No	Yes	Primary	C2
TCGA-DB-A4XG	73.9667	0	34.3836	Male	III	Oligodendroglioma		Yes	Yes	Yes	Primary	C2
TCGA-DB-A4XH	32.0667	0	54	Female	II	Oligoastrocytoma		Yes	Yes	Yes	Primary	C1
TCGA-DB-A64L	24.5333	0	67.6438	Female	II	Oligodendroglioma		Yes	Yes	Yes	Primary	C1
TCGA-DB-A64O	25.8333	1	59.7562	Male	II	Oligoastrocytoma		No	No	No	Primary	C1
TCGA-DB-A64P	30.5333	0	40.9205	Male	III	Oligodendroglioma		Yes	Yes	Yes	Primary	C2
TCGA-DB-A64Q	6.06667	0	31.8822	Female	II	Oligoastrocytoma		Yes	Yes	Yes	Primary	C1
TCGA-DB-A64R	31.8333	0	24.5123	Female	II	Oligodendroglioma		Yes	Yes	Yes	Primary	C1
TCGA-DB-A64S	27.8333	0	20.2438	Male	II	Oligoastrocytoma		Yes	No	No	Primary	C2
TCGA-DB-A64U	28.2	0	38.4082	Female	II	Oligoastrocytoma		Yes	Yes	Yes	Primary	C1
TCGA-DB-A64V	29.6333	0	54.6575	Male	II	Oligodendroglioma		Yes	Yes	Yes	Primary	C2
TCGA-DB-A64W	14.6	1	65.5781	Female	III	Oligoastrocytoma		Yes	Yes	Yes	Primary	C2
TCGA-DB-A64X	18.7667	0	56.5068	Female	III	Astrocytoma		Yes	No	Yes	Primary	C1
TCGA-DB-A75K	12.2667	0	55.4548	Female	III	Oligoastrocytoma		Yes	Yes	Yes	Primary	C2
TCGA-DB-A75L	11.4	0	36.5425	Female	III	Astrocytoma		Yes	No	Yes	Primary	C2
TCGA-DB-A75M	18.1333	0	47.3671	Male	II	Astrocytoma		Yes	No	Yes	Primary	C1
TCGA-DB-A75O	31.1667	0	29.6219	Male	III	Astrocytoma		Yes	No	Yes	Primary	C1
TCGA-DB-A75P	16.4	0	25.789	Female	II	Astrocytoma		No	No	No	Primary	C1
TCGA-DH-5140	20.2333	1	38.2	Female	III	Oligoastrocytoma		No	No	No	Primary	C2
TCGA-DH-5141	32.2667	0	32.4548	Male	III	Oligodendroglioma		Yes	Yes	Yes	Primary	C1
TCGA-DH-5142	64.7667	0	29.2548	Male	III	Astrocytoma		Yes	No	Yes	Primary	C2
TCGA-DH-5143	46.7	0	30.9342	Male	III	Oligoastrocytoma		Yes	No	Yes	Primary	C2
TCGA-DH-5144	24.9333	0	56.3233	Female	III	Oligodendroglioma		Yes	Yes	Yes		C1
TCGA-DH-A669	30.6333	1	70.7096	Male	III	Oligodendroglioma		Yes	Yes	Yes	Primary	C2
TCGA-DH-A66B	42.6333	0	52.4822	Male	III	Astrocytoma		Yes	No	Yes	Primary	C2
TCGA-DH-A66D	28.2	0	43.4685	Female	III	Astrocytoma		Yes	No	Yes	Primary	C2
TCGA-DH-A66F	17.4333	0	49.8438	Male	II	Oligodendroglioma		Yes	Yes	Yes	Primary	C1
TCGA-DH-A66G	17.4333	0	49.8603	Female	III	Oligodendroglioma		Yes	No	Yes		C2
TCGA-DH-A7UR	55	0	59.7342	Female	III	Oligodendroglioma		Yes	Yes	Yes	Primary	C2
TCGA-DH-A7US	23.5333	0	50.4904	Male	II	Oligodendroglioma		Yes	Yes	Yes	Primary	C1
TCGA-DH-A7UT	17.7	1	30.1753	Male	III	Astrocytoma		Yes	No	Yes	Primary	C1
TCGA-DH-A7UU	13.9	0	43.937	Male	III	Astrocytoma		Yes	No	Yes	Primary	C2
TCGA-DH-A7UV	18.8667	0	49.7562	Male	III	Astrocytoma		Yes	No	Yes	Primary	C1
TCGA-DU-5847	18.2667	0	34.537	Female	III	Astrocytoma		No	No	Yes	Primary	C2
TCGA-DU-5849	14.7667	0	48.3918	Male	II	Oligodendroglioma		Yes	Yes	Yes	Primary	C2
TCGA-DU-5851	17.7	0	40.5534	Female	III	Oligoastrocytoma		Yes	No	No	Primary	C1
TCGA-DU-5852	6.83333	1	61.2274	Female	III	Oligoastrocytoma		No	No	Yes	Primary	C2
TCGA-DU-5853	13.5667	0	29.1068	Male	II	Oligoastrocytoma		Yes	No	Yes	Primary	C2
TCGA-DU-5854	8.56667	0	57.8247	Female	III	Astrocytoma		No	No	No	Primary	C2
TCGA-DU-5855	6.9	0	49.9562	Female	III	Oligoastrocytoma		Yes	No	Yes	Primary	C1
TCGA-DU-5870	184.867	0	34.9699	Female	II	Oligodendroglioma		Yes	Yes	Yes	Primary	C2
TCGA-DU-5871	19.2	0	37.4603	Female	II	Oligoastrocytoma		Yes	No	Yes	Primary	C1
TCGA-DU-5872	17.7333	0	43.7973	Female	II	Oligoastrocytoma		Yes	No	Yes	Primary	C2
TCGA-DU-5874	15.3667	0	62.5945	Female	II	Oligodendroglioma		Yes	Yes	Yes	Primary	C2
TCGA-DU-6392	214.1	0	35.1671	Female	III	Astrocytoma		No	No	No	Primary	C2
TCGA-DU-6393	52.8333	1	66.526	Male	III	Oligodendroglioma		Yes	Yes	Yes	Primary	C2
TCGA-DU-6394	22.7333	1	53.537	Male	III	Oligodendroglioma		Yes	Yes	Yes	Primary	C1
TCGA-DU-6395	49.7	1	31.737	Male	II	Oligoastrocytoma		Yes	No	Yes	Primary	C2
TCGA-DU-6396	76.2	1	31.3068	Female	III	Oligoastrocytoma		Yes	No	Yes	Primary	C1
TCGA-DU-6397	46.7	1	45.7397	Male	III	Oligodendroglioma		Yes	Yes	Yes	Primary	C2
TCGA-DU-6399	66.6667	1	54.537	Male	II	Oligodendroglioma		Yes	No	Yes	Primary	C2
TCGA-DU-6400	1.23333	1	66.0877	Female	II	Oligodendroglioma		Yes	Yes	Yes	Primary	C1
TCGA-DU-6401	88.6667	1	31.7671	Female	II	Oligodendroglioma		Yes	No	Yes	Primary	C1
TCGA-DU-6402	7.13333	1	52.6219	Male	III	Astrocytoma		No	No	No	Primary	C2
TCGA-DU-6403	11.8	1	60.3589	Female	III	Oligoastrocytoma		No	No	No	Primary	C2
TCGA-DU-6404	135.6	1	24.7151	Female	III	Oligodendroglioma		No	No	No	Primary	C2
TCGA-DU-6405	20.1667	1	51.1945	Female	III	Astrocytoma		No	No	Yes	Primary	C2
TCGA-DU-6406	17.0667	1	59.2712	Female	III	Oligoastrocytoma		No	No	No	Primary	C2
TCGA-DU-6407	95.8333	1	35.674	Female	II	Oligodendroglioma		Yes	No	Yes	Primary	C2
TCGA-DU-6408	115.667	1	23.9781	Female	III	Oligodendroglioma		Yes	No	Yes	Primary	C2
TCGA-DU-6410	8.06667	0	56.3479	Male	III	Oligodendroglioma		Yes	Yes	Yes	Primary	C2
TCGA-DU-6542	2.43333	0	25.6986	Male	III	Oligoastrocytoma		Yes	No	Yes	Primary	C2
TCGA-DU-7006	11.6333	1	60.2466	Female	III	Astrocytoma		No	No	Yes	Primary	C2
TCGA-DU-7007	63.8333	1	33.5479	Male	II	Astrocytoma		Yes	No	Yes	Primary	C2
TCGA-DU-7008	158.4	0	41.8877	Female	II	Oligodendroglioma		Yes	No	Yes	Primary	C2
TCGA-DU-7009	156.5	1	32.4767	Female	II	Oligodendroglioma		Yes	Yes	Yes	Primary	C2
TCGA-DU-7010	15.2	1	58.0795	Female	III	Astrocytoma		Yes	No	Yes	Primary	C2
TCGA-DU-7011	106.667	1	25.5397	Male	II	Oligoastrocytoma		Yes	No	No	Primary	C2
TCGA-DU-7012	6.63333	1	74.0795	Female	III	Astrocytoma		No	No	Yes	Primary	C2
TCGA-DU-7013	8.96667	1	59.7918	Male	III	Astrocytoma		No	No	No	Primary	C2
TCGA-DU-7014	119.033	1	59.9041	Male	II	Oligodendroglioma			No	Yes	Primary	C2
TCGA-DU-7015	92.0333	0	41.2082	Female	II	Oligodendroglioma		Yes	No	Yes	Primary	C2
TCGA-DU-7018	31.1	1	57.5863	Female	III	Oligodendroglioma		Yes	Yes	Yes	Primary	C2
TCGA-DU-7019	26.6667	0	39.1205	Male	III	Oligoastrocytoma		Yes	No	Yes	Primary	C1
TCGA-DU-7290	10.5	1	45.663	Female	III	Astrocytoma		No	No	No	Primary	C2
TCGA-DU-7292	8.06667	1	69.2219	Male	III	Astrocytoma		No	No	Yes	Primary	C2
TCGA-DU-7294	95.6333	0	53.7425	Female	II	Oligodendroglioma		Yes	Yes	Yes	Primary	C1
TCGA-DU-7298	19.2	1	38.9178	Female	III	Astrocytoma		Yes	No	Yes	Primary	C2
TCGA-DU-7299	44.6333	1	33.6055	Male	III	Astrocytoma		Yes	No	Yes	Primary	C1
TCGA-DU-7300	62.8667	1	53.726	Female	III	Oligodendroglioma		Yes	Yes	Yes	Primary	C2
TCGA-DU-7301	26.2667	1	53.8192	Male	II	Oligodendroglioma		Yes	No	Yes	Primary	C2
TCGA-DU-7302	61.1333	0	48.3726	Female	III	Oligodendroglioma		Yes	Yes	Yes	Primary	C1
TCGA-DU-7304	23.6333	1	43.6466	Male	III	Oligoastrocytoma		Yes	No	Yes	Primary	C2
TCGA-DU-7306	42.5667	0	67.9452	Male	II	Oligoastrocytoma		Yes	No	Yes	Primary	C1
TCGA-DU-7309	2.8	0	41.6356	Female	III	Oligodendroglioma		Yes	No	Yes	Primary	C1
TCGA-DU-8158	5.16667	1	57.8877	Female	III	Astrocytoma		No	No	No	Primary	C2
TCGA-DU-8161	24.0667	1	63.189	Female	III	Oligoastrocytoma		No	No	No	Primary	C2
TCGA-DU-8162	14.8	1	61.9068	Female	III	Oligoastrocytoma		No	No	No	Primary	C2
TCGA-DU-8163	20.9667	0	29.6548	Male	III	Oligoastrocytoma		Yes	No	No	Primary	C2
TCGA-DU-8164	21.7	0	51.3288	Male	II	Oligodendroglioma		Yes	Yes	Yes	Primary	C1
TCGA-DU-8165	19.4	0	60.1753	Female	III	Oligodendroglioma		No	No	No	Primary	C2
TCGA-DU-8166	17.2	0	29.1534	Female	II	Oligoastrocytoma		Yes	No	Yes	Primary	C1
TCGA-DU-8167	15.7	0	69.211	Female	II	Oligoastrocytoma		Yes	No	Yes	Primary	C2
TCGA-DU-8168	14.3667	0	55.1671	Female	III	Oligodendroglioma		Yes	Yes	Yes	Primary	C2
TCGA-DU-A5TP	33.7333	0	33.1808	Male	III	Astrocytoma		Yes	No	Yes	Primary	C2
TCGA-DU-A5TR	30.2667	0	51.4822	Male	II	Oligoastrocytoma		Yes	No	Yes	Primary	C1
TCGA-DU-A5TS	32.1333	0	42.8767	Male	II	Oligodendroglioma		Yes	No	Yes	Primary	C2
TCGA-DU-A5TT	24.7667	0	70.4822	Male	III	Oligodendroglioma		No	No	Yes	Primary	C2
TCGA-DU-A5TU	26.5333	0	62.4959	Female	II	Astrocytoma		Yes	No	Yes	Primary	C2
TCGA-DU-A5TW	25.3333	0	33.1699	Female	III	Astrocytoma		Yes	No	Yes	Primary	C2
TCGA-DU-A5TY	34.4333	1	46.4247	Female	III	Astrocytoma		No	No	Yes	Primary	C2
TCGA-DU-A6S2	25.9	0	37.2521	Female	II	Oligodendroglioma		Yes	Yes	Yes	Primary	C1
TCGA-DU-A6S3	21.8667	0	60.3781	Male	II	Oligodendroglioma		Yes	Yes	Yes	Primary	C1
TCGA-DU-A6S6	96.4333	0	35.0932	Female	II	Oligoastrocytoma		Yes	Yes	Yes	Primary	C1
TCGA-DU-A6S7	21.2667	0	27.863	Female	III	Astrocytoma		Yes	No	Yes	Primary	C2
TCGA-DU-A6S8	22.6	0	74.2027	Female	III	Oligodendroglioma		Yes	Yes	Yes	Primary	C1
TCGA-DU-A76K	11.5667	1	87.0575	Male	II	Oligodendroglioma		No	No	No	Primary	C2
TCGA-DU-A76L	27.1333	1	54.3096	Male	III	Oligodendroglioma		No	No	Yes	Primary	C2
TCGA-DU-A76O	17.4	0	30.0274	Male	II	Astrocytoma		Yes	No	Yes	Primary	C2
TCGA-DU-A76R	21.6	1	51.8877	Male	III	Oligodendroglioma		Yes	Yes	Yes	Primary	C2
TCGA-DU-A7T6	18.2333	1	73.3315	Female	III	Oligodendroglioma		Yes	Yes	Yes	Primary	C2
TCGA-DU-A7T8	140.967	1	35.9123	Male	III	Oligoastrocytoma		Yes	No	Yes	Primary	C2
TCGA-DU-A7TA	85.5	0	32.2301	Male	II	Oligodendroglioma		Yes	No	Yes	Primary	C2
TCGA-DU-A7TB	52.2333	0	56.7233	Male	II	Oligodendroglioma		No	No	No	Primary	C1
TCGA-DU-A7TC	37.9	0	32.5589	Male	II	Astrocytoma		Yes	No	Yes	Primary	C2
TCGA-DU-A7TD	7.6	1	52.1233	Male	III	Oligoastrocytoma		No	No	No	Primary	C2
TCGA-DU-A7TG	45.0333	1	40.1945	Male	II	Oligodendroglioma		Yes	No	Yes	Primary	C1
TCGA-DU-A7TI	39.4333	1	32.6192	Male					No	Yes		C2
TCGA-DU-A7TJ	0.566667	0	55.874	Male	III	Astrocytoma		No	No	Yes	Primary	C2
TCGA-E1-5302	50.8333	1	41.726	Male	III	Astrocytoma		Yes	No	Yes	Primary	C2
TCGA-E1-5303	68.4	1	38.937	Male	III	Astrocytoma		Yes	No	Yes	Primary	C2
TCGA-E1-5304	41.7	1	42.4137	Male	III	Astrocytoma		Yes	No	No	Primary	C2
TCGA-E1-5305	81.1	1	34.6712	Male	III	Astrocytoma		Yes	No	Yes	Primary	C2
TCGA-E1-5307	58.7333	1	62.5671	Female	III	Astrocytoma		Yes	No	Yes	Primary	C1
TCGA-E1-5311	136.133	1	31.0466	Male	III	Oligodendroglioma		Yes	Yes	Yes	Primary	C1
TCGA-E1-5318	79.3	1	42.1151	Female	II	Oligodendroglioma		Yes	Yes	Yes	Primary	C1
TCGA-E1-5319	96.9	1	48.2521	Female	II	Oligodendroglioma		Yes	Yes	Yes	Primary	C1
TCGA-E1-5322	132.6	1	38.0904	Female	II	Oligoastrocytoma		Yes	No	Yes	Primary	C2
TCGA-E1-A7YD	14.5	1	57.589	Male				No	No	No		C2
TCGA-E1-A7YE	29.5333	1	32.7973	Female				Yes	No	No		C2
TCGA-E1-A7YH	94.5	1	47.8493	Female				Yes	No	Yes		C1
TCGA-E1-A7YI	3.7	1	33.5041	Female				Yes	No	Yes		C2
TCGA-E1-A7YJ	19.7333	1	55.2877	Male				No	No	No		C2
TCGA-E1-A7YK	12.6	1	52.7014	Male				Yes	No	Yes		C2
TCGA-E1-A7YL	16.4	1	46.526	Male				No	No	No		C2
TCGA-E1-A7YM	21.6	1	63.7342	Male				No	No	No		C2
TCGA-E1-A7YN	24.2333	1	63.5068	Female				No	No	Yes		C2
TCGA-E1-A7YO	76.0667	1	45.9452	Male	III	Oligodendroglioma		Yes	Yes	Yes	Primary	C1
TCGA-E1-A7YQ	52.6	1	58.4685	Female				No	No	No		C2
TCGA-E1-A7YS	15.5333	1	71.6685	Male				Yes	Yes	Yes		C1
TCGA-E1-A7YU	0.766667	1	42.0411	Male				Yes	No	Yes		C1
TCGA-E1-A7YV	32.9	1	26.1534	Female	III	Oligoastrocytoma		Yes	No	Yes	Primary	C2
TCGA-E1-A7YW	37.3333	1	28.9616	Male	II	Oligoastrocytoma		Yes	No	Yes	Primary	C1
TCGA-E1-A7YY	148.167	1	27.0329	Female				Yes	No	Yes		C1
TCGA-E1-A7Z2	13.2667	1	58.4685	Female				No	No	No		C2
TCGA-E1-A7Z3	74.5	1	31.0411	Female				Yes	No	Yes		C1
TCGA-E1-A7Z4	147.067	1	35.2027	Male				Yes	No	Yes		C1
TCGA-E1-A7Z6	32.8	1	41.0548	Female	II	Astrocytoma		Yes	No	Yes	Primary	C1
TCGA-EZ-7264	40.0333	0	47.7589	Female	II	Oligodendroglioma		Yes	Yes	Yes	Primary	C1
TCGA-F6-A8O3	0.233333	0	34.4603	Male	II	Oligodendroglioma		Yes	Yes	Yes	Primary	C1
TCGA-F6-A8O4	0.2	0	44.389	Male	II	Astrocytoma		Yes	No	Yes	Primary	C1
TCGA-FG-5962	48.4333	0	54.2959	Male	III	Oligodendroglioma		Yes	Yes	Yes	Primary	C1
TCGA-FG-5963	25.8333	1	23.4822	Male	III	Astrocytoma		No	No	No	Primary	C2
TCGA-FG-5964	52.9333	0	62.2877	Male	II	Oligodendroglioma		Yes	Yes	Yes	Primary	C2
TCGA-FG-5965	37.3333	1	39.0384	Female	II	Oligoastrocytoma		Yes	No	Yes	Primary	C2
TCGA-FG-6688	19.0333	0	59.5753	Female	III	Astrocytoma		No	No	Yes	Primary	C2
TCGA-FG-6689	15.1333	0	30.9918	Male	II	Astrocytoma		Yes	No	Yes	Primary	C1
TCGA-FG-6690	43.1333	0	70.3205	Male	II	Oligodendroglioma		Yes	No	Yes	Primary	C1
TCGA-FG-6691	41.9	0	23.0219	Female	II	Astrocytoma		Yes	No	No	Primary	C2
TCGA-FG-6692	18.7	1	64.0384	Male	III	Oligodendroglioma		No	No	Yes	Primary	C2
TCGA-FG-7634	15.5667	0	28.7014	Male	II	Oligodendroglioma		Yes	Yes	Yes	Primary	C2
TCGA-FG-7636	18.1333	0	48.8849	Male	III	Astrocytoma		Yes	No	Yes	Primary	C1
TCGA-FG-7637	40.6333	0	49.5452	Male	II	Oligoastrocytoma		Yes	No	Yes		C2
TCGA-FG-7638	22.8667	0	31.5836	Female	III	Oligodendroglioma		Yes	Yes	Yes	Primary	C2
TCGA-FG-7641	20.9	0	31.1151	Male	II	Oligodendroglioma		Yes	Yes	Yes	Primary	C1
TCGA-FG-7643	20.3667	0	49.8795	Female	II	Oligoastrocytoma		No	No	Yes	Primary	C1
TCGA-FG-8181	28.7333	0	23.6767	Male	III	Oligoastrocytoma		No	No	No	Primary	C1
TCGA-FG-8182	13.8667	0	35.5397	Male	II	Oligodendroglioma		Yes	No	Yes	Primary	C1
TCGA-FG-8185	14.4333	0	37.3178	Male	III	Astrocytoma		Yes	No	Yes	Primary	C1
TCGA-FG-8186	16.2333	0	42.2767	Female	III	Oligoastrocytoma		Yes	Yes	Yes	Primary	C2
TCGA-FG-8187	20.3667	0	32.011	Male	II	Oligoastrocytoma		Yes	Yes	Yes	Primary	C1
TCGA-FG-8188	15.1667	0	41.2356	Male	II	Oligoastrocytoma		Yes	No	Yes	Primary	C1
TCGA-FG-8189	22.8333	0	33.9288	Female	II	Oligodendroglioma		Yes	No	Yes	Primary	C1
TCGA-FG-8191	33.0667	0	30.8274	Male	III	Oligodendroglioma		Yes	No	No	Primary	C1
TCGA-FG-A4MT	38.8	0	27.6219	Female	II	Oligodendroglioma		Yes	No	Yes	Primary	C2
TCGA-FG-A4MU	10.8667	0	58.7671	Male	III	Oligoastrocytoma		No	No	Yes	Primary	C2
TCGA-FG-A4MW	18.6333	1	63.2247	Male	III	Oligoastrocytoma		No	No	Yes	Primary	C2
TCGA-FG-A4MX	18.9667	0	47.6192	Male	II	Astrocytoma		Yes	No	Yes	Primary	C1
TCGA-FG-A4MY	24.0333	0	44.6849	Female	II	Oligoastrocytoma		Yes	No	Yes	Primary	C1
TCGA-FG-A60J	14.9667	0	47.5041	Female	II	Oligoastrocytoma		Yes	No	Yes	Primary	C2
TCGA-FG-A60K	18.0667	0	34.0959	Female	II	Oligoastrocytoma		Yes	Yes	Yes	Primary	C1
TCGA-FG-A60L	21.8333	0	34.4658	Female	II	Astrocytoma		Yes	No	Yes	Primary	C2
TCGA-FG-A6IZ	15.2333	0	61.0274	Male	II	Oligodendroglioma		Yes	Yes	Yes	Primary	C2
TCGA-FG-A6J1	16.6667	0	44.126	Female	II	Oligodendroglioma		Yes	Yes	Yes	Primary	C2
TCGA-FG-A6J3	22.5667	0	52.4329	Female	III	Astrocytoma		Yes	No	Yes	Primary	C2
TCGA-FG-A70Y	28.9333	0	20.3315	Female	II	Oligodendroglioma		Yes	No	Yes	Primary	C1
TCGA-FG-A70Z	10.9333	0	54.0192	Female	III	Oligoastrocytoma		No	No	Yes	Primary	C2
TCGA-FG-A710	37.1667	0	50.4521	Female	II	Oligodendroglioma		Yes	Yes	Yes	Primary	C2
TCGA-FG-A711	49.3667	1	33.5562	Female	II	Oligodendroglioma		Yes	No	No	Primary	C2
TCGA-FG-A713	20.7333	0	74.6082	Female	II	Oligoastrocytoma		Yes	Yes	Yes	Primary	C1
TCGA-FG-A87N	18.9	0	37.2767	Female	III	Astrocytoma		Yes	No	Yes	Primary	C2
TCGA-FG-A87Q	5.8	0	61.8219	Female	III	Astrocytoma		No	No	Yes	Primary	C2
TCGA-FN-7833	27.9	0	25.2822	Male	III	Oligoastrocytoma		Yes	No	Yes	Primary	C2
TCGA-HT-7467	0.1	0	54.6411	Male	II	Oligodendroglioma		Yes	Yes	Yes	Primary	C2
TCGA-HT-7468	6.76667	0	30.7096	Male	III	Oligodendroglioma		Yes	Yes	Yes	Primary	C2
TCGA-HT-7469	11.7	1	30.4027	Male	III	Oligodendroglioma		No	No	Yes	Primary	C2
TCGA-HT-7470	40.6667	1	37.2904	Male	III	Oligodendroglioma		Yes	No	Yes	Primary	C1
TCGA-HT-7471	0.133333	0	37.1616	Female	III	Oligodendroglioma		Yes	Yes	Yes	Primary	C2
TCGA-HT-7472	0.0333333	0	38.2685	Male	II	Oligodendroglioma		Yes	No	Yes	Primary	C2
TCGA-HT-7473	16.7667	0	28.2356	Male	II	Oligoastrocytoma		Yes	No	No	Primary	C1
TCGA-HT-7474	3.8	0	52.463	Male	II	Oligoastrocytoma		Yes	No	Yes	Primary	C1
TCGA-HT-7475	17.6667	0	67.6329	Male	III	Oligoastrocytoma		Yes	No	Yes	Primary	C2
TCGA-HT-7476	6.63333	0	26.3397	Male	II	Astrocytoma		Yes	No	Yes	Primary	C2
TCGA-HT-7477	24.6	0	62.8712	Male	III	Astrocytoma		Yes	No	Yes	Primary	C2
TCGA-HT-7478	6.46667	0	36.2082	Male	II	Astrocytoma		Yes	No	No	Primary	C2
TCGA-HT-7479	40.9	0	44.211	Male	III	Astrocytoma		Yes	No	Yes	Primary	C1
TCGA-HT-7480	76.2333	0	33.674	Male	II	Oligodendroglioma		Yes	Yes	Yes	Primary	C1
TCGA-HT-7481	97.2667	0	39.1945	Male	II	Oligodendroglioma		Yes	Yes	Yes	Primary	C2
TCGA-HT-7482	108.433	0	18.7863	Female	II	Oligoastrocytoma		Yes	No	Yes	Primary	C2
TCGA-HT-7483	175.167	0	14.4301	Male	II	Oligoastrocytoma		Yes	No	No	Primary	C2
TCGA-HT-7485	4.06667	0	42.7096	Male	II	Astrocytoma		Yes	No	Yes	Primary	C1
TCGA-HT-7601	5.1	0	30.1068	Female	III	Astrocytoma		Yes	No	Yes	Primary	C2
TCGA-HT-7602	30.2667	0	21.7699	Male	II	Oligodendroglioma		Yes	No	Yes	Primary	C1
TCGA-HT-7603	23.5	0	29.8164	Male	II	Oligodendroglioma		Yes	No	Yes	Primary	C1
TCGA-HT-7604	124.167	0	50.5288	Male	II	Astrocytoma		Yes	No	Yes	Primary	C2
TCGA-HT-7605	4.63333	0	38.0603	Male	II	Oligodendroglioma		Yes	Yes	Yes	Primary	C1
TCGA-HT-7606	17.5333	0	30.7753	Female	II	Astrocytoma		Yes	No	No	Primary	C2
TCGA-HT-7607	3.2	1	61.8767	Female	II	Astrocytoma		Yes	Yes	Yes	Primary	C1
TCGA-HT-7608	22.3667	0	61.1014	Male	II	Oligoastrocytoma		Yes	Yes	Yes	Primary	C1
TCGA-HT-7609	46.6333	0	34.5397	Male	III	Oligoastrocytoma		Yes	No	Yes	Primary	C1
TCGA-HT-7610	56.8667	0	25.8822	Female	II	Oligoastrocytoma		Yes	No	Yes	Primary	C1
TCGA-HT-7611	58.4	0	36.4767	Male	II	Oligoastrocytoma		Yes	No	Yes	Primary	C1
TCGA-HT-7616	0.233333	1	75.8493	Male	III	Oligodendroglioma		Yes	Yes	Yes	Primary	C2
TCGA-HT-7620	14.4667	0	40.1616	Male	III	Oligodendroglioma		Yes	Yes	Yes	Primary	C1
TCGA-HT-7676	0.166667	0	26.4849	Male	II	Oligodendroglioma		Yes	No	No	Primary	C2
TCGA-HT-7677	16.4667	0	53.726	Male	III	Oligodendroglioma		Yes	Yes	Yes	Primary	C1
TCGA-HT-7680	0.766667	0	32.7945	Female	II	Astrocytoma		No	No	No	Primary	C1
TCGA-HT-7681	45.3	0	29.5616	Female	II	Oligoastrocytoma		Yes	Yes	Yes	Primary	C1
TCGA-HT-7684	6.13333	0	58.4986	Male	III	Oligoastrocytoma		Yes	No	Yes	Primary	C1
TCGA-HT-7686	43.3333	0	29.3808	Female	III	Astrocytoma		Yes	No	Yes	Primary	C2
TCGA-HT-7687	0.1	0	74.4822	Male	III	Oligodendroglioma		Yes	Yes	Yes		C2
TCGA-HT-7688	32.1333	0	59.8466	Male	III	Oligodendroglioma		Yes	No	Yes	Primary	C1
TCGA-HT-7689	15.1667	0	58.4411	Female	II	Oligodendroglioma		Yes	No	Yes	Primary	C1
TCGA-HT-7690	0.1	0	29.2411	Male	III	Oligoastrocytoma		Yes	No	Yes	Primary	C2
TCGA-HT-7691	0.1	0	31.411	Female	II	Astrocytoma		No	No	No	Primary	C1
TCGA-HT-7692	3	0	43.0877	Male	II	Oligoastrocytoma		Yes	Yes	Yes	Primary	C2
TCGA-HT-7693	17.7667	0	51.9342	Female	II	Oligodendroglioma		Yes	No	Yes	Primary	C2
TCGA-HT-7694	7	0	60.0822	Male	III	Oligodendroglioma		Yes	Yes	Yes	Primary	C1
TCGA-HT-7695	14.7333	0	29.663	Female	II	Oligodendroglioma		Yes	Yes	Yes	Primary	C1
TCGA-HT-7854	40.0333	0	62.2959	Male	II	Astrocytoma		No	No	No	Primary	C1
TCGA-HT-7855	19.5	0	39.7151	Male	III	Astrocytoma		Yes	No	Yes	Primary	C1
TCGA-HT-7856	39.6333	0	36.0137	Male	III	Oligodendroglioma		Yes	Yes	Yes	Primary	C1
TCGA-HT-7857	0.233333	0	24.4164	Female	III	Astrocytoma		No	No	No	Primary	C2
TCGA-HT-7858	51.3333	0	28.5534	Male	II	Astrocytoma		Yes	No	Yes	Primary	C2
TCGA-HT-7860	0.5	0	60.3671	Female	III	Astrocytoma		No	No	Yes	Primary	C2
TCGA-HT-7873	23.9333	0	29.6027	Male	II	Oligoastrocytoma		Yes	No	Yes	Primary	C1
TCGA-HT-7874	37.6667	0	41.2192	Female	III	Oligodendroglioma		Yes	Yes	Yes	Primary	C1
TCGA-HT-7875	0.333333	0	56.474	Male	II	Oligodendroglioma		Yes	Yes	Yes	Primary	C1
TCGA-HT-7877	0.133333	0	20.7699	Female	II	Oligodendroglioma		Yes	Yes	Yes	Primary	C1
TCGA-HT-7879	3.73333	0	31.8411	Male	III	Oligoastrocytoma		Yes	No	Yes	Primary	C1
TCGA-HT-7880	5.4	0	30.2548	Male	II	Oligoastrocytoma		Yes	No	Yes	Primary	C1
TCGA-HT-7881	35.9667	0	38.8247	Male	II	Oligodendroglioma		Yes	Yes	Yes	Primary	C1
TCGA-HT-7882	3.76667	1	66.9863	Male	III	Oligodendroglioma		No	No	Yes	Primary	C2
TCGA-HT-7884	11.4333	0	44.6027	Female	II	Astrocytoma		Yes	No	Yes	Primary	C1
TCGA-HT-7902	31.8667	0	30.4603	Female	II	Oligoastrocytoma		Yes	No	Yes	Primary	C1
TCGA-HT-8010	1.66667	0	64.8767	Female	II	Oligodendroglioma		Yes	Yes	Yes	Primary	C1
TCGA-HT-8011	16.4667	0	55.274	Male	III	Astrocytoma		No	No	No	Primary	C2
TCGA-HT-8012	9.53333	0	30.9452	Female	II	Oligodendroglioma		Yes	Yes	Yes	Primary	C1
TCGA-HT-8013	64.4333	1	37.6795	Female	II	Oligoastrocytoma		Yes	No	Yes	Primary	C2
TCGA-HT-8015	0.1	0	21.2603	Male	II	Astrocytoma		No	No	No	Primary	C2
TCGA-HT-8018	38.4	1	40.8493	Female	II	Oligoastrocytoma		Yes	No	Yes	Primary	C2
TCGA-HT-8019	33.4667	0	34.7096	Female	III	Oligodendroglioma		No	No	No	Primary	C1
TCGA-HT-8104	12.4	0	51.3644	Female	III	Astrocytoma		No	No	No	Primary	C2
TCGA-HT-8105	6.33333	0	54.9068	Male	III	Oligodendroglioma		Yes	Yes	Yes	Primary	C2
TCGA-HT-8106	0.1	0	53.5753	Male	III	Astrocytoma		Yes	No	Yes	Primary	C2
TCGA-HT-8107	0.466667	0	62.6849	Male	II	Oligodendroglioma		No	No	Yes	Primary	C1
TCGA-HT-8108	2.53333	0	26.1342	Female	II	Oligodendroglioma		Yes	No	Yes	Primary	C2
TCGA-HT-8109	5.63333	0	64.3452	Male	III	Oligodendroglioma		Yes	Yes	Yes	Primary	C1
TCGA-HT-8110	13.9667	0	58.0356	Male	III	Astrocytoma		No	No	Yes	Primary	C2
TCGA-HT-8111	0.233333	0	32.3562	Male	III	Oligoastrocytoma		Yes	No	Yes	Primary	C2
TCGA-HT-8113	30	0	49.789	Female	II	Oligodendroglioma		Yes	No	Yes	Primary	C1
TCGA-HT-8114	34.6667	0	36.1589	Male	III	Oligoastrocytoma		Yes	No	Yes	Primary	C2
TCGA-HT-8558	13.9333	0	30	Female	II	Oligodendroglioma		No	No	No		C1
TCGA-HT-8563	28.6667	0	30.9726	Female	III	Astrocytoma		Yes	No	No	Primary	C2
TCGA-HT-8564	15.9333	0	47.9425	Male	III	Astrocytoma		No	No	No	Primary	C2
TCGA-HT-A4DS	0.233333	0	55.6055	Female	III	Astrocytoma		No	No	No	Primary	C2
TCGA-HT-A4DV	26.4	0	51.5041	Female	III	Oligodendroglioma		Yes	Yes	Yes	Primary	C1
TCGA-HT-A5R5	0.133333	0	33.9808	Female	II	Oligodendroglioma		Yes	No	Yes	Primary	C1
TCGA-HT-A5R7	20.5	0	33.1288	Female	III	Astrocytoma		Yes	No	Yes	Primary	C1
TCGA-HT-A5R9	0.0666667	0	48.6986	Female	III	Oligodendroglioma		Yes	Yes	Yes	Primary	C2
TCGA-HT-A5RA	27.7333	0	65.1205	Female	III	Astrocytoma		No	No	No	Primary	C2
TCGA-HT-A5RB	0.1	0	24.1644	Male	II	Astrocytoma		Yes	No	Yes	Primary	C1
TCGA-HT-A5RC	5.4	1	70.6082	Female	III	Astrocytoma		No	No	No	Primary	C2
TCGA-HT-A614	2.73333	0	47.6493	Male	II	Oligoastrocytoma		Yes	No	Yes	Primary	C2
TCGA-HT-A615	17.1667	0	38.0603	Female	II	Oligodendroglioma		Yes	Yes	Yes	Primary	C1
TCGA-HT-A616	1.83333	0	36.2247	Female	II	Astrocytoma		Yes	No	Yes	Primary	C1
TCGA-HT-A617	16.3667	0	47.4822	Male	II	Oligodendroglioma		No	No	No	Primary	C2
TCGA-HT-A618	17.0667	0	37.2466	Female	III	Astrocytoma		Yes	No	Yes	Primary	C2
TCGA-HT-A619	21.7	0	51.663	Female	III	Oligodendroglioma		Yes	Yes	Yes		C1
TCGA-HT-A61A	6.46667	0	20.9973	Female	II	Oligodendroglioma		Yes	No	Yes		C1
TCGA-HT-A61B	17.7667	0	22.8356	Male				Yes	No	Yes	Primary	C2
TCGA-HT-A61C	17.9	1	66.5096	Male	III	Oligodendroglioma		No	No	No	Primary	C2
TCGA-HT-A74H	2.46667	0	62.6027	Male	III	Astrocytoma		No	No	No	Primary	C2
TCGA-HT-A74J	10.6667	0	33.9534	Male	II	Oligoastrocytoma		Yes	No	No	Primary	C1
TCGA-HT-A74K	15.5667	0	58.0521	Female				Yes	Yes	Yes	Primary	C2
TCGA-HT-A74L	11.2	0	22.5753	Female				Yes	Yes	Yes	Primary	C2
TCGA-HT-A74O	0.1	0	34.137	Male	III	Astrocytoma		Yes	No	Yes	Primary	C2
TCGA-HW-7486	57.3667	0	37.1123	Male	II	Oligodendroglioma		Yes	Yes	Yes	Primary	C1
TCGA-HW-7487	46.0667	0	39.8219	Male	II	Oligodendroglioma		Yes	Yes	Yes	Primary	C1
TCGA-HW-7489	42.0667	1	38.9068	Male	II	Oligoastrocytoma		Yes	No	Yes	Primary	C1
TCGA-HW-7490	46.2333	0	41.3479	Male	II	Astrocytoma		Yes	No	Yes	Primary	C1
TCGA-HW-7491	69.2667	0	35.2712	Male	II	Oligodendroglioma		Yes	Yes	No	Primary	C1
TCGA-HW-7493	70.2333	0	40.4575	Female	II	Astrocytoma			No	Yes	Primary	C1
TCGA-HW-7495	35.9333	0	45.0959	Female	II	Oligodendroglioma		Yes	Yes	Yes	Primary	C1
TCGA-HW-8319	40.3	1	34.4027	Female	III	Astrocytoma		Yes	No	No	Primary	C2
TCGA-HW-8320	40.5667	0	36.9945	Male	III	Astrocytoma		Yes	No	Yes	Primary	C1
TCGA-HW-8321	43.1333	0	31.4356	Male	III	Astrocytoma		Yes	No	Yes	Primary	C1
TCGA-HW-8322	25.2667	0	39.8575	Male	II	Oligodendroglioma		Yes	Yes	Yes	Primary	C2
TCGA-HW-A5KJ	32.0667	1	68.4	Male	III	Oligodendroglioma		Yes	Yes	Yes	Primary	C2
TCGA-HW-A5KK	12.9333	1	64.3397	Male	III	Astrocytoma		No	No	Yes	Primary	C2
TCGA-HW-A5KL	29.2667	0	42.5014	Female	II	Astrocytoma		Yes	No	Yes	Primary	C1
TCGA-HW-A5KM	21	0	35.1918	Male	II	Astrocytoma		Yes	No	Yes	Primary	C1
TCGA-IK-7675	19.2667	1	43.5616	Male	II	Oligodendroglioma		Yes	No	Yes	Primary	C2
TCGA-IK-8125	43.3667	0	62.3151	Male	III	Oligoastrocytoma		Yes	Yes	Yes	Primary	C2
TCGA-KT-A74X	14.6	0	26.274	Male	III	Oligoastrocytoma		Yes	Yes	Yes	Primary	C2
TCGA-KT-A7W1	14.6	0	45.3699	Female	III	Astrocytoma		No	No	Yes	Primary	C2
TCGA-P5-A5EU	0	0	35.2082	Male	III	Astrocytoma		Yes	No	No	Primary	C2
TCGA-P5-A5EV	0.233333	0	39.2055	Male	II	Astrocytoma		Yes	No	Yes	Primary	C1
TCGA-P5-A5EW	6.8	0	20.8548	Female	II	Astrocytoma		Yes	No	Yes	Primary	C1
TCGA-P5-A5EX	8.1	0	41.3452	Female	III	Oligodendroglioma		Yes	Yes	Yes	Primary	C2
TCGA-P5-A5EY	2.4	0	21.1397	Male	II	Astrocytoma		No	No	No	Primary	C1
TCGA-P5-A5EZ	2.33333	0	39.3836	Male	III	Astrocytoma		Yes	No	Yes	Primary	C2
TCGA-P5-A5F0	9.56667	0	33.3068	Male	II	Oligodendroglioma		Yes	Yes	Yes	Primary	C1
TCGA-P5-A5F1	5.96667	0	30.3288	Male	II	Astrocytoma		Yes	No	No	Primary	C1
TCGA-P5-A5F2	8.06667	0	36.7014	Female	II	Astrocytoma		Yes	No	Yes	Primary	C1
TCGA-P5-A5F4	7.7	0	35.2082	Female	III	Oligodendroglioma		Yes	No	Yes	Primary	C1
TCGA-P5-A5F6	1.3	0	26.2329	Male	II	Oligodendroglioma		No	No	No	Primary	C1
TCGA-P5-A72U	0.233333	0	71.2384	Female	III	Oligodendroglioma		No	No	Yes	Primary	C2
TCGA-P5-A72W	10.5667	0	35.2	Male	III	Astrocytoma		Yes	No	No	Primary	C1
TCGA-P5-A72X	13.4333	0	21.6795	Male	III	Astrocytoma		Yes	No	Yes	Primary	C1
TCGA-P5-A72Z	11.8	0	64.3342	Female	III	Oligodendroglioma		Yes	Yes	Yes	Primary	C1
TCGA-P5-A730	11.1	0	22.0356	Male	III	Oligoastrocytoma		Yes	Yes	Yes	Primary	C2
TCGA-P5-A731	9.13333	0	59.4932	Female	II	Oligoastrocytoma		Yes	No	Yes	Primary	C2
TCGA-P5-A733	13.8	0	52.4438	Female	II	Astrocytoma		Yes	No	Yes	Primary	C1
TCGA-P5-A735	9.73333	0	38.7726	Female				Yes	No	Yes		C1
TCGA-P5-A736	7.66667	0	44.6575	Female				Yes	No	Yes		C1
TCGA-P5-A737	12.4	0	47.6438	Male				Yes	Yes	Yes		C2
TCGA-P5-A77W	19.4667	0	37.1096	Female				Yes	Yes	Yes		C1
TCGA-P5-A77X	3.5	0	55.1452	Female				Yes	Yes	Yes		C1
TCGA-P5-A780	2.4	0	44.2767	Female				Yes	No	Yes		C2
TCGA-P5-A781	4.46667	0	34.9507	Female				Yes	Yes	Yes		C1
TCGA-QH-A65R	15.3667	0	38.5562	Female	III	Oligodendroglioma		Yes	Yes	Yes	Primary	C2
TCGA-QH-A65S	2.56667	0	32.4959	Female	II	Oligoastrocytoma		Yes	No	Yes	Primary	C2
TCGA-QH-A65V	12.8	0	43.4247	Female	II	Oligodendroglioma		Yes	Yes	Yes	Primary	C1
TCGA-QH-A65X	16.0667	0	28.6027	Female	III	Oligoastrocytoma		Yes	Yes	Yes	Primary	C2
TCGA-QH-A65Z	14.2333	0	54.5781	Male	II	Oligodendroglioma		Yes	Yes	Yes	Primary	C1
TCGA-QH-A6CS	19.6	0	41.3479	Male	III	Astrocytoma		No	No	No		C1
TCGA-QH-A6CU	15.0333	0	52.463	Female	III	Oligodendroglioma		Yes	Yes	Yes	Primary	C1
TCGA-QH-A6CV	14.7333	0	51.9315	Male	III	Oligoastrocytoma		No	No	No	Primary	C2
TCGA-QH-A6CW	13.8	0	43.4164	Male	III	Oligoastrocytoma		Yes	No	Yes	Primary	C2
TCGA-QH-A6CX	12.4	1	66.4438	Male	II	Astrocytoma		No	No	No	Primary	C2
TCGA-QH-A6CY	13.6	0	38.7397	Male	III	Oligoastrocytoma		Yes	Yes	Yes	Primary	C1
TCGA-QH-A6CZ	9.3	0	38.3753	Male	II	Oligoastrocytoma		Yes	Yes	Yes	Primary	C1
TCGA-QH-A6X3	10.4333	0	27.9014	Male	II	Oligoastrocytoma		Yes	No	Yes	Primary	C2
TCGA-QH-A6X4	14.7333	0	47.2822	Male	III	Oligoastrocytoma		Yes	Yes	Yes	Primary	C1
TCGA-QH-A6X5	16.5667	0	58.189	Female	II	Oligoastrocytoma		Yes	Yes	Yes	Primary	C1
TCGA-QH-A6X8	16.9667	0	56.9068	Female	III	Oligodendroglioma		Yes	Yes	Yes	Primary	C2
TCGA-QH-A6X9	1.93333	0	73.9507	Female	II	Oligodendroglioma		Yes	No	Yes	Primary	C1
TCGA-QH-A6XA	16.7333	0	23.3096	Female	II	Oligoastrocytoma		Yes	No	Yes	Primary	C2
TCGA-QH-A6XC	16.9333	0	48.4712	Male	III	Astrocytoma		No	No	Yes	Primary	C2
TCGA-QH-A86X	11.2333	0	33.9315	Male	II	Oligodendroglioma		Yes	Yes	Yes	Primary	C2
TCGA-QH-A870	13.1667	0	38.5808	Female	III	Oligoastrocytoma		Yes	No	Yes	Primary	C1
TCGA-R8-A6MK	90.0667	0	40.3178	Male	II	Oligodendroglioma		Yes	Yes	Yes	Primary	C2
TCGA-R8-A6ML	95.3333	0	52.5616	Male	III	Oligodendroglioma		Yes	Yes	Yes	Primary	C1
TCGA-R8-A6MO	33.1	0	53.2384	Female	II	Oligodendroglioma		Yes	Yes	Yes	Primary	C2
TCGA-R8-A73M	60.2	0	48.2466	Female	II	Oligodendroglioma		Yes	Yes	Yes	Primary	C1
TCGA-RY-A83X	31.3	0	46.3315	Female				Yes	Yes	Yes	Primary	C1
TCGA-RY-A83Y	5.53333	0	45.1233	Male				Yes	Yes	Yes	Primary	C2
TCGA-RY-A83Z	10.0333	0	54.5288	Female				Yes	No	Yes	Primary	C2
TCGA-RY-A840	28.4667	0	47.9479	Male				Yes	Yes	Yes	Primary	C2
TCGA-RY-A843	2.1	0	30.3644	Male				Yes	No	Yes	Primary	C2
TCGA-RY-A845	19.8667	0	40.0466	Female				Yes	No	Yes	Primary	C1
TCGA-RY-A847	31.1	0	45.8411	Male				Yes	Yes	Yes	Primary	C2
TCGA-S9-A6TS	63.0333	1	48.9233	Female	III	Astrocytoma		Yes	No	Yes	Primary	C1
TCGA-S9-A6TU	88.3333	0	38.6521	Male	II	Astrocytoma		Yes	No	Yes	Primary	C1
TCGA-S9-A6TV	19.0333	0	50.1945	Male	III	Oligoastrocytoma		Yes	No	Yes	Primary	C2
TCGA-S9-A6TW	41.6667	0	40.2164	Male	III	Oligodendroglioma		Yes	Yes	Yes	Primary	C2
TCGA-S9-A6TX	41.5	0	46.6438	Male	III	Oligodendroglioma		Yes	Yes	Yes	Primary	C2
TCGA-S9-A6TY	35.8667	0	50.8603	Male	II	Oligodendroglioma		Yes	Yes	Yes	Primary	C2
TCGA-S9-A6TZ	37.3333	0	39.9781	Female	II	Astrocytoma		Yes	No	Yes	Primary	C1
TCGA-S9-A6U0	24.7333	1	46.274	Male	III	Astrocytoma		No	No	Yes	Primary	C2
TCGA-S9-A6U1	26.1667	0	22.6603	Female	III	Astrocytoma		Yes	No	Yes	Primary	C2
TCGA-S9-A6U2	30.2667	0	48.7671	Female	II	Oligodendroglioma		Yes	Yes	Yes	Primary	C1
TCGA-S9-A6U5	33.0667	0	34.0192	Male	II	Astrocytoma		Yes	Yes	Yes	Primary	C1
TCGA-S9-A6U6	35.6333	0	28.0904	Male	III	Astrocytoma		Yes	No	Yes	Primary	C2
TCGA-S9-A6U8	99.6	1	24.7781	Male	II	Astrocytoma		Yes	No	Yes	Primary	C1
TCGA-S9-A6U9	97.2667	0	36.8767	Male	III	Astrocytoma		Yes	No	Yes	Primary	C1
TCGA-S9-A6UA	5.93333	1	66.4164	Male	III	Astrocytoma		No	No	Yes	Primary	C2
TCGA-S9-A6UB	125.367	0	52.6658	Male	II	Oligodendroglioma		Yes	Yes	Yes	Primary	C1
TCGA-S9-A6WD	76.3	0	58.1671	Male	III	Oligodendroglioma		Yes	Yes	Yes	Primary	C2
TCGA-S9-A6WE	137.1	0	34.2137	Male	II	Oligodendroglioma		Yes	Yes	Yes	Primary	C1
TCGA-S9-A6WG	86.7333	0	31.5315	Male	III	Astrocytoma		Yes	No	Yes	Primary	C2
TCGA-S9-A6WH	39.1	0	73.7096	Female	II	Oligoastrocytoma		Yes	Yes	Yes	Primary	C1
TCGA-S9-A6WI	86.1667	0	56.463	Female	II	Oligoastrocytoma		Yes	No	Yes	Primary	C1
TCGA-S9-A6WL	31.5333	0	52.6959	Male	III	Astrocytoma		Yes	Yes	Yes	Primary	C2
TCGA-S9-A6WM	20.1333	0	59.6192	Female	III	Astrocytoma		No	No	No	Primary	C2
TCGA-S9-A6WN	26.8333	0	38.2493	Female	III	Astrocytoma		Yes	Yes	Yes	Primary	C1
TCGA-S9-A6WO	18.8667	0	29.9534	Male	II	Astrocytoma		Yes	No	Yes	Primary	C1
TCGA-S9-A6WP	18.9	0	42.8986	Male	III	Oligoastrocytoma		Yes	Yes	Yes	Primary	C2
TCGA-S9-A6WQ	14.2667	0	57.8986	Female	II	Oligoastrocytoma		Yes	No	Yes	Primary	C1
TCGA-S9-A7IQ	36.6333	0	45.2384	Female	II	Oligoastrocytoma		Yes	Yes	Yes	Primary	C1
TCGA-S9-A7IS	8.03333	1	33.9781	Female	III	Astrocytoma		Yes	No	Yes	Primary	C2
TCGA-S9-A7IX	27.3	1	57.7945	Male	III	Astrocytoma		No	No	No	Primary	C2
TCGA-S9-A7IY	23.8333	0	39.5123	Male	III	Oligoastrocytoma		Yes	Yes	Yes	Primary	C1
TCGA-S9-A7IZ	20.2667	0	48.9699	Female	III	Astrocytoma		Yes	No	Yes	Primary	C1
TCGA-S9-A7J0	20.3	0	30.1068	Female	III	Oligodendroglioma		Yes	No	Yes	Primary	C2
TCGA-S9-A7J1	8.3	0	43.6329	Male	II	Oligodendroglioma		Yes	Yes	Yes	Primary	C1
TCGA-S9-A7J2	2.06667	0	25.6027	Male	III	Oligodendroglioma		Yes	Yes	Yes	Primary	C1
TCGA-S9-A7J3	20.9667	0	52.2082	Female	III	Oligodendroglioma		Yes	Yes	Yes	Primary	C1
TCGA-S9-A7QW	15.2667	0	54.4356	Female	III	Astrocytoma		Yes	No	Yes	Primary	C1
TCGA-S9-A7QX	18.8	0	36.526	Female	III	Astrocytoma		Yes	No	Yes	Primary	C2
TCGA-S9-A7QY	28.7667	0	35.2137	Female	II	Oligoastrocytoma		Yes	Yes	Yes	Primary	C1
TCGA-S9-A7QZ	27.5333	0	41.9178	Male	II	Oligodendroglioma		Yes	Yes	Yes	Primary	C1
TCGA-S9-A7R1	172.2	1	35.1452	Male	II	Oligodendroglioma		Yes	Yes	Yes	Primary	C1
TCGA-S9-A7R2	10.5333	1	69.6411	Male	III	Astrocytoma		No	No	No	Primary	C2
TCGA-S9-A7R3	100.433	0	28.3342	Female	II	Astrocytoma		Yes	No	Yes	Primary	C1
TCGA-S9-A7R4	30.4667	0	46.9425	Male	III	Astrocytoma		Yes	No	Yes	Primary	C2
TCGA-S9-A7R7	100	0	27.6932	Male	II	Astrocytoma		Yes	No	Yes	Primary	C1
TCGA-S9-A7R8	32.0333	1	44.589	Female	III	Astrocytoma		Yes	No	Yes	Primary	C2
TCGA-S9-A89V	18.9667	0	70.0548	Male	III	Astrocytoma		No	No	Yes	Primary	C1
TCGA-S9-A89Z	20.7667	0	40.7068	Male	III	Astrocytoma		Yes	No	Yes	Primary	C2
TCGA-TM-A7C3	55.5333	1	43.8932	Female	III	Astrocytoma		No	No	Yes	Primary	C2
TCGA-TM-A7C4	49	0	40.0082	Female	II	Astrocytoma		Yes	No	Yes	Primary	C1
TCGA-TM-A7C5	50	0	30.9205	Male	II	Oligoastrocytoma		Yes	Yes	Yes	Primary	C2
TCGA-TM-A7CA	35.2667	0	44.9726	Male	II	Astrocytoma		Yes	No	Yes	Primary	C1
TCGA-TM-A7CF	66.3	0	41.5836	Female	II	Astrocytoma		Yes	No	Yes	Primary	C1
TCGA-TM-A84B	25.2667	1	40.9123	Male	III	Astrocytoma		No	No	No	Primary	C2
TCGA-TM-A84C	16.4	1	32.463	Male	II	Astrocytoma		No	No	No	Primary	C2
TCGA-TM-A84F	59.8667	0	48.6137	Male	III	Astrocytoma		Yes	No	Yes	Primary	C2
TCGA-TM-A84G	41.2	0	54.8329	Female	III	Oligodendroglioma		Yes	Yes	Yes	Primary	C1
TCGA-TM-A84H	30.8667	0	44.5945	Female	III	Oligoastrocytoma		Yes	No	Yes	Primary	C1
TCGA-TM-A84I	28.4667	0	30.7425	Male	III	Astrocytoma		Yes	No	Yes	Primary	C2
TCGA-TM-A84J	24.5	0	63.263	Male	III	Oligodendroglioma		No	No	No	Primary	C2
TCGA-TM-A84L	41.4	1	31.5014	Male	II	Oligoastrocytoma		Yes	No	Yes	Primary	C1
TCGA-TM-A84M	25.1333	0	40.1644	Male	III	Oligodendroglioma		Yes	Yes	Yes	Primary	C2
TCGA-TM-A84O	33.7	1	61.1699	Female	III	Oligodendroglioma		Yes	Yes	Yes	Primary	C2
TCGA-TM-A84Q	25.7333	0	31.9671	Male	II	Astrocytoma		Yes	No	Yes	Primary	C1
TCGA-TM-A84R	18.8667	0	46.1452	Male	II	Oligodendroglioma		Yes	Yes	Yes	Primary	C1
TCGA-TM-A84S	15.1333	0	36.7781	Male	III	Oligodendroglioma		Yes	Yes	Yes	Primary	C2
TCGA-TM-A84T	24.1333	0	19.1616	Male	II	Oligoastrocytoma		Yes	No	Yes	Primary	C1
TCGA-TQ-A7RF	21.6667	0	27.1753	Female				Yes	No	No		C1
TCGA-TQ-A7RG	19.9667	0	36.2384	Male				Yes	Yes	Yes		C1
TCGA-TQ-A7RH	16.2	0	39.7918	Male				Yes	No	Yes	Primary	C2
TCGA-TQ-A7RI	2.06667	0	37.8055	Female				Yes	Yes	Yes		C1
TCGA-TQ-A7RJ	40.9667	0	25.2301	Female				Yes	No	Yes		C1
TCGA-TQ-A7RK	44.7	0	29.4301	Male				Yes	No	Yes		C2
TCGA-TQ-A7RM	37.2	0	41.5178	Female				Yes	No	Yes		C2
TCGA-TQ-A7RN	34.2	0	32.3918	Male				Yes	Yes	Yes		C1
TCGA-TQ-A7RO	31.6333	0	29.8356	Male				Yes	Yes	Yes		C1
TCGA-TQ-A7RP	30.4667	0	66.0521	Male				No	No	Yes		C1
TCGA-TQ-A7RQ	26.5	0	38.8685	Female				Yes	Yes	Yes		C1
TCGA-TQ-A7RR	26.2333	0	38.4164	Male				Yes	No	No		C1
TCGA-TQ-A7RU	34.4	0	52.0274	Male				Yes	Yes	Yes		C1
TCGA-TQ-A7RV	62.2667	0	27.8548	Male				Yes	No	Yes		C1
TCGA-TQ-A7RW	27.3667	1	32.3397	Male				Yes	No	Yes	Primary	C2
TCGA-TQ-A8XE	31.8	1	42.8192	Female				Yes	No	Yes		C2
TCGA-VM-A8C8	46.5667	0	50.6685	Female	II	Oligodendroglioma		Yes	No	No	Primary	C1
TCGA-VM-A8C9	43.8	0	37.4329	Female	II	Astrocytoma		No	No	No	Primary	C2
TCGA-VM-A8CA	13.7	0	54.7699	Male	II	Oligodendroglioma		Yes	No	Yes	Primary	C1
TCGA-VM-A8CB	0.1	0	33.8082	Male	III	Oligodendroglioma		Yes	Yes	Yes	Primary	C1
TCGA-VM-A8CD	8	1	58.0822	Male	III	Astrocytoma		No	No	No	Primary	C2
TCGA-VM-A8CE	39.7	0	25.6521	Male	II	Oligodendroglioma		Yes	Yes	Yes	Primary	C1
TCGA-VM-A8CF	20.3	0	44.7507	Female				Yes	No	Yes		C1
TCGA-VM-A8CH	23.8	0	24.6712	Female	II	Astrocytoma		Yes	No	No	Primary	C1
TCGA-VV-A829	37.5667	0	44.2822	Male	III	Oligoastrocytoma		Yes	Yes	Yes	Primary	C2
TCGA-VV-A86M	16.2333	0	36.8575	Female	III	Astrocytoma		Yes	No	Yes	Primary	C1
TCGA-VW-A7QS	23.5333	0	35.1233	Female	III	Oligodendroglioma		Yes	Yes	Yes	Primary	C1
TCGA-VW-A8FI	8.16667	1	66.8795	Male	III	Astrocytoma		No	No	No	Primary	C2
TCGA-W9-A837	51.7667	0		Male	II	Oligodendroglioma		Yes	Yes	Yes	Primary	C1
TCGA-WH-A86K	13.5	0	65.9041	Male	II	Astrocytoma		Yes	No	Yes	Primary	C1
TCGA-WY-A858	44.5667	0	32.4795	Female	III	Astrocytoma		Yes	No	Yes	Primary	C2
TCGA-WY-A859	40.4333	0	34.6055	Female				Yes	No	Yes	Primary	C1
TCGA-WY-A85A	44	0	20.2192	Male				Yes	No	Yes	Primary	C1
TCGA-WY-A85B	46.4333	0	24.1562	Male				Yes	No	Yes	Primary	C2
TCGA-WY-A85C	47.5333	0	37.0027	Male				Yes	No	Yes	Primary	C1
TCGA-WY-A85D	38.2333	0	60.2164	Male				Yes	No	No	Primary	C1
TCGA-WY-A85E	21.1	0	48.9808	Female				Yes	No	Yes	Primary	C2
TCGA-02-0047-01A-01R-1849-01	14.9333	1	78.7918	Male	IV	Glioblastoma	Radiotherapy	No	No	No		C1
TCGA-02-0055-01A-01R-1849-01	2.53333	1	62.4603	Female	IV	Glioblastoma		No	No	No		C2
TCGA-02-2483-01A-01R-1849-01	15.5333	0	43.737	Male	IV	Glioblastoma	Radiotherapy	Yes	No	Yes		C2
TCGA-02-2485-01A-01R-1849-01	15.6667	0	53.4082	Male	IV	Glioblastoma	Radiotherapy	No	No	No		C2
TCGA-02-2486-01A-01R-1849-01	20.6	1	64.0932	Male	IV	Glioblastoma	Radiotherapy	No	No	No		C1
TCGA-06-0125-01A-01R-1849-01	48.2667	1	63.9534	Female	IV	Glioblastoma	Radiotherapy	No	No	Yes		C1
TCGA-06-0125-02A-11R-2005-01	48.2667	1	63.9534	Female	IV	Glioblastoma	Radiotherapy	No	No	Yes		C1
TCGA-06-0129-01A-01R-1849-01	34.1333	1	30.9151	Male	IV	Glioblastoma	Radiotherapy	Yes	No	Yes		C2
TCGA-06-0130-01A-01R-1849-01	13.1333	1	54.2795	Male	IV	Glioblastoma	Radiotherapy	No	No	No		C2
TCGA-06-0132-01A-02R-1849-01	25.7	1	49.6575	Male	IV	Glioblastoma	Radio-chemotherapy	No	No			C1
TCGA-06-0138-01A-02R-1849-01	24.5667	1	43.1123	Male	IV	Glioblastoma	Radio-chemotherapy	No	No			C2
TCGA-06-0141-01A-01R-1849-01	10.4333	1	62.811	Male	IV	Glioblastoma	Radiotherapy	No	No	No		C2
TCGA-06-0152-02A-01R-2005-01	12.5	1	68.0658	Male	IV	Glioblastoma	Radiotherapy	No	No			C2
TCGA-06-0156-01A-02R-1849-01	5.93333	1	57.3479	Male	IV	Glioblastoma	Radiotherapy	Yes				C2
TCGA-06-0156-01A-03R-1849-01	5.93333	1	57.3479	Male	IV	Glioblastoma	Radiotherapy	Yes				C2
TCGA-06-0157-01A-01R-1849-01	3.23333	1	63.3644	Female	IV	Glioblastoma	Radiotherapy	No	No			C2
TCGA-06-0158-01A-01R-1849-01	10.9667	1	73.5781	Male	IV	Glioblastoma	Radio-chemotherapy	No	No			C1
TCGA-06-0168-01A-01R-1849-01	19.9333	1	59.6603	Female	IV	Glioblastoma	Radiotherapy	No	No			C2
TCGA-06-0171-02A-11R-2005-01	13.3	1	65.9863	Male	IV	Glioblastoma	Radio-chemotherapy	No	No			C1
TCGA-06-0174-01A-01R-1849-01	3.26667	1	54.3123	Male	IV	Glioblastoma	Radiotherapy	No	No			C2
TCGA-06-0178-01A-01R-1849-01	89.3667	1	39	Male	IV	Glioblastoma	Radiotherapy	Yes	No			C2
TCGA-06-0184-01A-01R-1849-01	70.8667	1	63.8822	Male	IV	Glioblastoma	Radio-chemotherapy	No	No			C1
TCGA-06-0187-01A-01R-1849-01	27.6	1	69.3644	Male	IV	Glioblastoma	Radio-chemotherapy	No	No			C1
TCGA-06-0190-01A-01R-1849-01	10.5667	1	62.5616	Male	IV	Glioblastoma	Radio-chemotherapy	No	No			C2
TCGA-06-0190-02A-01R-2005-01	10.5667	1	62.5616	Male	IV	Glioblastoma	Radio-chemotherapy	No	No			C2
TCGA-06-0210-01A-01R-1849-01	7.5	1	72.8767	Female	IV	Glioblastoma	Radiotherapy	No	No			C1
TCGA-06-0210-02A-01R-2005-01	7.5	1	72.8767	Female	IV	Glioblastoma	Radiotherapy	No	No			C2
TCGA-06-0211-01A-01R-1849-01	12	1	47.9863	Male	IV	Glioblastoma	Radio-chemotherapy	No	No			C2
TCGA-06-0211-01B-01R-1849-01	12	1	47.9863	Male	IV	Glioblastoma	Radio-chemotherapy	No	No			C2
TCGA-06-0211-02A-02R-2005-01	12	1	47.9863	Male	IV	Glioblastoma	Radio-chemotherapy	No	No			C2
TCGA-06-0219-01A-01R-1849-01	0.733333	1	67.0904	Male	IV	Glioblastoma		No	No			C2
TCGA-06-0221-02A-11R-2005-01	20.1	1	31.0493	Male	IV	Glioblastoma	Radiotherapy	Yes	No			C1
TCGA-06-0238-01A-02R-1849-01	13.5	1	46.6767	Male	IV	Glioblastoma	Radiotherapy	No	No			C2
TCGA-06-0644-01A-02R-1849-01	12.8	1	71.9096	Male	IV	Glioblastoma	Radio-chemotherapy	No	No			C2
TCGA-06-0645-01A-01R-1849-01	5.83333	1	56.0247	Female	IV	Glioblastoma		No	No			C2
TCGA-06-0646-01A-01R-1849-01	5.83333	1	61.0219	Male	IV	Glioblastoma	Radiotherapy	No	No			C2
TCGA-06-0649-01B-01R-1849-01	2.13333	1	73.4137	Female	IV	Glioblastoma		No	No			C1
TCGA-06-0686-01A-01R-1849-01	14.4	1	53.4329	Male	IV	Glioblastoma	Radio-chemotherapy	No	No			C2
TCGA-06-0743-01A-01R-1849-01	26.7667	1	69.6822	Male	IV	Glioblastoma	Radiotherapy	No	No			C1
TCGA-06-0744-01A-01R-1849-01	47.5333	1	67.0438	Male	IV	Glioblastoma	Radio-chemotherapy	No	No			C2
TCGA-06-0745-01A-01R-1849-01	7.96667	1	59.9562	Male	IV	Glioblastoma	Radiotherapy	No	No			C2
TCGA-06-0747-01A-01R-1849-01	2.73333	1	53.8548	Male	IV	Glioblastoma	Radiotherapy	No	No			C1
TCGA-06-0749-01A-01R-1849-01	2.73333	1	50.8795	Male	IV	Glioblastoma	Radiotherapy	No	No			C1
TCGA-06-0750-01A-01R-1849-01	0.933333	1	43.8849	Male	IV	Glioblastoma		No	No			C1
TCGA-06-0878-01A-01R-1849-01	7.26667	0	74.8466	Male	IV	Glioblastoma	Radiotherapy	No	No	No		C2
TCGA-06-0882-01A-01R-1849-01	21.0667	1	30.4438	Male	IV	Glioblastoma	Radiotherapy	No	No	No		C1
TCGA-06-1804-01A-01R-1849-01	13.8	1	81.6493	Female	IV	Glioblastoma		No	No	Yes		C1
TCGA-06-2557-01A-01R-1849-01	1.1	1	76.6575	Male	IV	Glioblastoma		No	No	No		C2
TCGA-06-2558-01A-01R-1849-01	12.6667	1	75.3726	Female	IV	Glioblastoma	Radiotherapy	No	No	No		C2
TCGA-06-2559-01A-01R-1849-01	5	1	83.7808	Male	IV	Glioblastoma	Radiotherapy	No	No	Yes		C2
TCGA-06-2561-01A-02R-1849-01	17.9	1	53.4384	Female	IV	Glioblastoma	Radiotherapy	No	No	No		C1
TCGA-06-2562-01A-01R-1849-01	12.7333	1	81.5151	Male	IV	Glioblastoma	Radio-chemotherapy	No	No	No		C1
TCGA-06-2563-01A-01R-1849-01	31.0667	0	72.9945	Female	IV	Glioblastoma	Radiotherapy	No	No	Yes		C1
TCGA-06-2564-01A-01R-1849-01	6.03333	0	50.5068	Male	IV	Glioblastoma	Radio-chemotherapy	No	No	No		C1
TCGA-06-2565-01A-01R-1849-01	16.8667	1	59.0658	Male	IV	Glioblastoma	Radiotherapy	No	No	Yes		C1
TCGA-06-2567-01A-01R-1849-01	4.43333	1	65.0932	Male	IV	Glioblastoma	Radio-chemotherapy	No	No	Yes		C2
TCGA-06-2569-01A-01R-1849-01	0.433333	0	24.4438	Female	IV	Glioblastoma		No	No	No		C1
TCGA-06-2570-01A-01R-1849-01	31.9333	0	21.7425	Female	IV	Glioblastoma	Radiotherapy	Yes	No	Yes		C1
TCGA-06-5408-01A-01R-1849-01	11.9	1	54.9671	Female	IV	Glioblastoma	Radio-chemotherapy	No	No	No		C2
TCGA-06-5410-01A-01R-1849-01	3.6	1	72.3151	Female	IV	Glioblastoma		No	No	Yes		C2
TCGA-06-5411-01A-01R-1849-01	8.46667	1	51.5945	Male	IV	Glioblastoma	Radio-chemotherapy	No	No	No		C2
TCGA-06-5412-01A-01R-1849-01	4.6	1	78.8	Female	IV	Glioblastoma	Radio-chemotherapy	No	No	Yes		C2
TCGA-06-5413-01A-01R-1849-01	8.93333	0	67.0603	Male	IV	Glioblastoma	Radio-chemotherapy	No	No	No		C2
TCGA-06-5414-01A-01R-1849-01	9.1	0	61.7178	Male	IV	Glioblastoma	Radiotherapy	No	No	No		C1
TCGA-06-5415-01A-01R-1849-01	8.66667	0	60.8575	Male	IV	Glioblastoma	Radiotherapy	No	No	No		C2
TCGA-06-5416-01A-01R-1849-01	6.8	0	23.3781	Female	IV	Glioblastoma	Radiotherapy		No	No		C2
TCGA-06-5417-01A-01R-1849-01	5.16667	0	45.4027	Female	IV	Glioblastoma	Radiotherapy	Yes		Yes		C1
TCGA-06-5418-01A-01R-1849-01	2.76667	1	75.5726	Female	IV	Glioblastoma		No	No	No		C1
TCGA-06-5856-01A-01R-1849-01	3.8	1	58.1699	Male	IV	Glioblastoma		No	No	No		C2
TCGA-06-5858-01A-01R-1849-01	6.23333	0	45.6493	Female	IV	Glioblastoma	Radiotherapy	No	No	No		C2
TCGA-06-5859-01A-01R-1849-01	4.63333	0	63.5918	Male	IV	Glioblastoma	Radiotherapy	No	No	No		C2
TCGA-08-0386-01A-01R-1849-01	18.2667	1	74.1178	Male	IV	Glioblastoma	Radiotherapy	No	No			C2
TCGA-12-0616-01A-01R-1849-01	14.9333	1	36.8521	Female	IV	Glioblastoma	Radiotherapy	No	No			C2
TCGA-12-0618-01A-01R-1849-01	13.1667	1	49.5096	Male	IV	Glioblastoma	Radiotherapy	No	No			C1
TCGA-12-0619-01A-01R-1849-01	35.4	1	60.0548	Male	IV	Glioblastoma	Radiotherapy	No	No			C2
TCGA-12-0821-01A-01R-1849-01	10.7667	1	62.874	Male	IV	Glioblastoma	Radio-chemotherapy	No	No	No		C2
TCGA-12-1597-01B-01R-1849-01	22.5	1	62.6438	Female	IV	Glioblastoma	Radio-chemotherapy	No		No		C2
TCGA-12-3650-01A-01R-1849-01	11.1	1	46.9534	Male	IV	Glioblastoma	Radiotherapy	No	No	No		C2
TCGA-12-3652-01A-01R-1849-01	35.4	1	60.0548	Male	IV	Glioblastoma	Radiotherapy	No	No	No		C2
TCGA-12-3653-01A-01R-1849-01	14.7333	1	34.326	Female	IV	Glioblastoma	Radiotherapy	No	No	No		C1
TCGA-12-5295-01A-01R-1849-01	15.1333	1	60.7151	Female	IV	Glioblastoma	Radiotherapy	No	No	Yes		C2
TCGA-12-5299-01A-02R-1849-01	3.26667	1	56.063	Female	IV	Glioblastoma	Radiotherapy	No	No	No		C2
TCGA-14-0736-02A-01R-2005-01	15.3333	1	49.9151	Male	IV	Glioblastoma	Radio-chemotherapy		No	No		C1
TCGA-14-0781-01B-01R-1849-01	0.966667	1	49.0493	Male	IV	Glioblastoma		No	No	No		C1
TCGA-14-0787-01A-01R-1849-01	2.26667	1	69.3863	Male	IV	Glioblastoma		No	No	Yes		C2
TCGA-14-0789-01A-01R-1849-01	11.4	1	54.9315	Male	IV	Glioblastoma	Radiotherapy	No	No	Yes		C1
TCGA-14-0790-01B-01R-1849-01	13.9667	1	64.8603	Female	IV	Glioblastoma	Radiotherapy	No	No	Yes		C1
TCGA-14-0817-01A-01R-1849-01	5.46667	1	69.6575	Female	IV	Glioblastoma		No	No	No		C2
TCGA-14-0871-01A-01R-1849-01	29.3333	1	75.0329	Female	IV	Glioblastoma	Radiotherapy	No	No	No		C2
TCGA-14-1034-01A-01R-1849-01	16.1667	1	60.3534	Female	IV	Glioblastoma	Radio-chemotherapy	No	No	Yes		C2
TCGA-14-1034-02B-01R-2005-01	16.1667	1	60.3534	Female	IV	Glioblastoma	Radio-chemotherapy	No	No	Yes		C1
TCGA-14-1402-02A-01R-2005-01	32.5	1	58.6877	Female	IV	Glioblastoma	Radio-chemotherapy		No	Yes		C2
TCGA-14-1823-01A-01R-1849-01	18.1	1	58.5863	Female	IV	Glioblastoma	Radiotherapy	No	No	Yes		C1
TCGA-14-1825-01A-01R-1850-01	7.73333	1	70.3671	Male	IV	Glioblastoma	Radiotherapy	No	No	No		C2
TCGA-14-1829-01A-01R-1850-01	7.26667	0	57.3397	Male	IV	Glioblastoma	Radiotherapy	No	No	No		C2
TCGA-14-2554-01A-01R-1850-01	17.7333	1	52.3014	Female	IV	Glioblastoma	Radiotherapy	No	No	No		C1
TCGA-15-0742-01A-01R-1850-01	13.9667	1	65.8904	Male	IV	Glioblastoma	Radio-chemotherapy	No	No			C2
TCGA-15-1444-01A-02R-1850-01	51.2333	1	21.4438	Male	IV	Glioblastoma		Yes	No	Yes		C1
TCGA-16-0846-01A-01R-1850-01	3.96667	1	85.2356	Male	IV	Glioblastoma		No	No	Yes		C1
TCGA-16-1045-01B-01R-1850-01	29.4333	1	49.8493	Female	IV	Glioblastoma	Radiotherapy	No	No	Yes		C1
TCGA-19-0957-02A-11R-2005-01	22.2	1	48.5315	Female	IV	Glioblastoma	Radiotherapy	No	No	No		C1
TCGA-19-1389-02A-21R-2005-01	4.7	1	51.1205	Male	IV	Glioblastoma	Radiotherapy	No	No	No		C2
TCGA-19-1390-01A-01R-1850-01	25.7333	1	63.1863	Female	IV	Glioblastoma		No	No	Yes		C2
TCGA-19-1787-01B-01R-1850-01	12.8333	1	49.0247	Male	IV	Glioblastoma	Radiotherapy		No	Yes		C2
TCGA-19-2619-01A-01R-1850-01	9.8	0	55.2301	Female	IV	Glioblastoma	Radiotherapy	No	No	Yes		C2
TCGA-19-2620-01A-01R-1850-01	4.93333	1	70.3151	Male	IV	Glioblastoma	Radiotherapy	No	No	Yes		C1
TCGA-19-2624-01A-01R-1850-01	0.166667	1	51.7562	Male	IV	Glioblastoma		No	No	No		C2
TCGA-19-2625-01A-01R-1850-01	4.13333	1	76.5205	Female	IV	Glioblastoma		No	No	No		C2
TCGA-19-2629-01A-01R-1850-01	24.5667	1	60.9781	Male	IV	Glioblastoma	Radiotherapy	Yes	No	No		C1
TCGA-19-4065-01A-01R-2005-01	7.13333	0	36.3205	Male	IV	Glioblastoma			No	No		C2
TCGA-19-4065-02A-11R-2005-01	7.13333	0	36.3205	Male	IV	Glioblastoma			No	No		C2
TCGA-19-5960-01A-11R-1850-01	15.1667	1	56.5507	Male	IV	Glioblastoma	Radiotherapy	No	No	No		C1
TCGA-26-1442-01A-01R-1850-01	31.7667	0	43.6986	Male	IV	Glioblastoma	Radiotherapy	Yes	No	Yes		C1
TCGA-26-5132-01A-01R-1850-01	9.53333	0	74.5096	Male	IV	Glioblastoma	Radiotherapy	No	No	Yes		C2
TCGA-26-5133-01A-01R-1850-01	15.0667	0	59.0685	Male	IV	Glioblastoma	Radiotherapy	No	No	No		C1
TCGA-26-5134-01A-01R-1850-01	5.56667	0	74.2767	Male	IV	Glioblastoma	Radiotherapy	No	No	No		C2
TCGA-26-5135-01A-01R-1850-01	9	1	72.5753	Female	IV	Glioblastoma		No	No	Yes		C2
TCGA-26-5136-01B-01R-1850-01	19.2333	1	78.0712	Female	IV	Glioblastoma		No	No	Yes		C2
TCGA-26-5139-01A-01R-1850-01	1.6	0	65.1562	Female	IV	Glioblastoma		No	No	No		C1
TCGA-27-1830-01A-01R-1850-01	5.13333	1	57.8932	Male	IV	Glioblastoma	Radio-chemotherapy	No	No	No		C2
TCGA-27-1831-01A-01R-1850-01	16.8333	1	66.9781	Male	IV	Glioblastoma	Radiotherapy	No	No	No		C2
TCGA-27-1832-01A-01R-1850-01	10	1	59.3918	Female	IV	Glioblastoma	Radio-chemotherapy	No	No	No		C2
TCGA-27-1834-01A-01R-1850-01	41.1	1	56.3507	Male	IV	Glioblastoma	Radiotherapy	No	No	Yes		C1
TCGA-27-1835-01A-01R-1850-01	21.6	1	53.2712	Female	IV	Glioblastoma	Radiotherapy	No	No	Yes		C1
TCGA-27-1837-01A-01R-1850-01	14.2333	1	36.6247	Male	IV	Glioblastoma	Radio-chemotherapy	No	No	Yes		C2
TCGA-27-2519-01A-01R-1850-01	18.3333	1	48.5342	Male	IV	Glioblastoma	Radiotherapy	No	No	No		C2
TCGA-27-2521-01A-01R-1850-01	17	1	34.7534	Male	IV	Glioblastoma	Radio-chemotherapy	Yes	No	Yes		C2
TCGA-27-2523-01A-01R-1850-01	16.3	1	63.1068	Male	IV	Glioblastoma	Radio-chemotherapy	No	No	Yes		C2
TCGA-27-2524-01A-01R-1850-01	7.7	1	56.3151	Male	IV	Glioblastoma	Radio-chemotherapy	No	No	No		C2
TCGA-27-2526-01A-01R-1850-01	2.9	1	79.389	Female	IV	Glioblastoma		No	No	No		C1
TCGA-27-2528-01A-01R-1850-01	16	1	62.6493	Male	IV	Glioblastoma	Radiotherapy	No	No	Yes		C2
TCGA-28-1747-01C-01R-1850-01	2.56667	1	44.6603	Male	IV	Glioblastoma	Radio-chemotherapy	No	No	Yes		C1
TCGA-28-1753-01A-01R-1850-01	1.23333	0	53.0575	Male	IV	Glioblastoma	Radiotherapy	No	No	No		C2
TCGA-28-2509-01A-01R-1850-01	4.83333	0	77.3699	Female	IV	Glioblastoma	Radio-chemotherapy	No	No	Yes		C2
TCGA-28-2513-01A-01R-1850-01	7.4	0	69.6466	Female	IV	Glioblastoma	Radiotherapy	No	No	No		C1
TCGA-28-2514-01A-02R-1850-01	5.33333	0	45.8548	Male	IV	Glioblastoma	Radio-chemotherapy	No	No	No		C1
TCGA-28-5204-01A-01R-1850-01	15.1333	1	72.5753	Male	IV	Glioblastoma	Radiotherapy	No	No	No		C2
TCGA-28-5207-01A-01R-1850-01	11.4333	1	71.1644	Male	IV	Glioblastoma	Radio-chemotherapy	No	No	No		C1
TCGA-28-5208-01A-01R-1850-01	18.1333	1	52.2	Male	IV	Glioblastoma	Radiotherapy	No	No	Yes		C2
TCGA-28-5209-01A-01R-1850-01	2.56667	0	66.7452	Female	IV	Glioblastoma	Radio-chemotherapy	No	No	Yes		C2
TCGA-28-5213-01A-01R-1850-01	31.7	0	72.5781	Male	IV	Glioblastoma	Radio-chemotherapy	No	No	No		C2
TCGA-28-5215-01A-01R-1850-01	11.1667	1	62.1534	Female	IV	Glioblastoma	Radio-chemotherapy	No	No	Yes		C2
TCGA-28-5216-01A-01R-1850-01	13.8333	0	52.7096	Male	IV	Glioblastoma	Radiotherapy	No	No	No		C2
TCGA-28-5218-01A-01R-1850-01	5.23333	1	63.2767	Male	IV	Glioblastoma	Radio-chemotherapy	No	No	No		C2
TCGA-28-5220-01A-01R-1850-01	12.9333	1	67.4575	Male	IV	Glioblastoma	Radio-chemotherapy	No	No	No		C2
TCGA-32-1970-01A-01R-1850-01	15.6	1	59.2137	Male	IV	Glioblastoma	Radiotherapy	No	No	No		C1
TCGA-32-1980-01A-01R-1850-01	1.2	1	72.5123	Male	IV	Glioblastoma		No	No	No		C1
TCGA-32-1982-01A-01R-1850-01	4.73333	1	76.0658	Female	IV	Glioblastoma	Chemotherapy	No	No	Yes		C1
TCGA-32-2615-01A-01R-1850-01	16.1667	1	62.7836	Male	IV	Glioblastoma	Radio-chemotherapy	No	No	No		C2
TCGA-32-2616-01A-01R-1850-01	7.46667	1	48.7151	Female	IV	Glioblastoma	Radiotherapy		No	Yes		C2
TCGA-32-2632-01A-01R-1850-01	8.96667	1	80.2219	Male	IV	Glioblastoma		No	No	No		C2
TCGA-32-2634-01A-01R-1850-01	23.1	0	82.0932	Male	IV	Glioblastoma	Radiotherapy	No	No	Yes		C2
TCGA-32-2638-01A-01R-1850-01	25.5333	1	67.5562	Male	IV	Glioblastoma	Radiotherapy	No	No	Yes		C1
TCGA-32-4213-01A-01R-1850-01	20.1333	0	47.2247	Female	IV	Glioblastoma	Radiotherapy	No	No	Yes		C2
TCGA-32-5222-01A-01R-1850-01	19.5	1	66.1205	Male	IV	Glioblastoma	Radiotherapy	No	No	Yes		C2
TCGA-41-2571-01A-01R-1850-01	0.866667	1	89.3479	Male	IV	Glioblastoma	Chemotherapy	No	No	No		C1
TCGA-41-2572-01A-01R-1850-01	13.5333	1	67.137	Male	IV	Glioblastoma	Radiotherapy	No	No	No		C2
TCGA-41-3915-01A-01R-1850-01	12	1	48.9863	Male	IV	Glioblastoma	Radiotherapy	No	No	Yes		C2
TCGA-41-4097-01A-01R-1850-01	0.2	1	63.3068	Female	IV	Glioblastoma		No	No	No		C1
TCGA-41-5651-01A-01R-1850-01	15.3333	1	59.4466	Female	IV	Glioblastoma	Radiotherapy	No	No	Yes		C2
TCGA-76-4925-01A-01R-1850-01	4.86667	1	76.7425	Male	IV	Glioblastoma	Radio-chemotherapy	No	No	Yes		C2
TCGA-76-4926-01B-01R-1850-01	4.6	1	68.726	Male	IV	Glioblastoma	Radio-chemotherapy	No	No	No		C1
TCGA-76-4927-01A-01R-1850-01	17.8333	1	58.063	Male	IV	Glioblastoma		No		No		C2
TCGA-76-4928-01B-01R-1850-01	3.13333	1	85.663	Female	IV	Glioblastoma	Radio-chemotherapy	No	No	Yes		C2
TCGA-76-4929-01A-01R-1850-01	3.7	1	76.2493	Female	IV	Glioblastoma		No	No	Yes		C1
TCGA-76-4931-01A-01R-1850-01	9.3	1	70.7178	Female	IV	Glioblastoma	Radio-chemotherapy	No	No	No		C2
TCGA-76-4932-01A-01R-1850-01	48.6	1	50.5014	Female	IV	Glioblastoma	Radio-chemotherapy	No		Yes		C2
CGGA_1002_B	10.1667	1	43	Female	III	Astrocytoma	Radio-chemotherapy	No	No	Yes	Primary	C2
CGGA_1003_B	127.233	0	47	Female	II	Oligodendroglioma	Chemotherapy	Yes	Yes	No	Primary	C1
CGGA_1010_B	8.2	1	45	Male	II	Astrocytoma	Radio-chemotherapy	Yes		No	Primary	C1
CGGA_1012_B	122.633	1	45	Male	II	Oligodendroglioma	Radio-chemotherapy	Yes	No	No	Recurrent	C2
CGGA_1014_B	8.76667	1	42	Male	II	Astrocytoma	Chemotherapy	No	No	No	Primary	C2
CGGA_1017_B	25.6	1	29	Female	IV	Glioblastoma	Radiotherapy	No	No	No	Primary	C1
CGGA_1018_B	84.2333	1	50	Male	II	Oligodendroglioma	Radio-chemotherapy	Yes	Yes	Yes	Recurrent	C2
CGGA_103_B	39.6	1	56	Male	III	Astrocytoma	Radiotherapy	Yes	No	No	Primary	C2
CGGA_1030_B	122.133	0	40	Female	II	Astrocytoma	Radio-chemotherapy	Yes	No	Yes	Primary	C1
CGGA_1032_B	21.4333	1	41	Female	II	Astrocytoma		No		Yes	Primary	C1
CGGA_1033_B	44.0667	0	44	Male	II	Oligoastrocytoma	Chemotherapy		No	No	Primary	C1
CGGA_1036_B	26.8667	1	41	Male	IV	Glioblastoma	Radio-chemotherapy	No	No	Yes	Primary	C2
CGGA_1037_B	26	0	44	Male	II	Astrocytoma	Radiotherapy		Yes	Yes	Primary	C1
CGGA_1041_B	119.767	0	58	Male	IV	Glioblastoma	Radio-chemotherapy	No	No	No	Primary	C1
CGGA_1048_B	23.4333	0	27	Female	II	Astrocytoma	Chemotherapy	No	No		Primary	C2
CGGA_1051_B	27.9333	1	47	Male	II	Astrocytoma		No	Yes		Primary	C1
CGGA_1055_B	53.7	1	43	Male	III	Astrocytoma	Radio-chemotherapy	Yes	No	No	Primary	C2
CGGA_1057_B	51.6333	1	57	Female	II	Astrocytoma	Radio-chemotherapy	No	No	No	Primary	C2
CGGA_1058_B	33.1667	1	34	Male	II	Astrocytoma	Radio-chemotherapy	Yes	No	No	Recurrent	C2
CGGA_106_B	167.6	0	30	Male	II	Astrocytoma	Chemotherapy	No	No	No	Recurrent	C2
CGGA_1065_B	113.733	0	48	Female	II	Oligodendroglioma	Radio-chemotherapy	Yes	Yes	No	Primary	C1
CGGA_1066_B	24.1	1	34	Female	II	Astrocytoma	Radiotherapy	Yes	No	No	Primary	C2
CGGA_107_B	71.8667	1	38	Female	III	Astrocytoma		No	No	No	Recurrent	C2
CGGA_1075_B	13.2667	1	72	Male	IV	Glioblastoma	Radio-chemotherapy	No	No	No	Primary	C2
CGGA_108_B	12.2	1	44	Male	III	Astrocytoma	Chemotherapy	No	No	No	Recurrent	C2
CGGA_1086_B	65.9	1	65	Female	IV	Glioblastoma	Radio-chemotherapy	No		Yes	Primary	C1
CGGA_1087_B	23.3667	0	36	Female	II	Oligodendroglioma	Chemotherapy	Yes	Yes	No	Primary	C1
CGGA_1097_B	45.9333	1	30	Male	II	Astrocytoma	Radio-chemotherapy	No	No	Yes	Primary	C2
CGGA_1100_B	110.467	0	61	Female	II	Oligodendroglioma	Radio-chemotherapy	Yes		Yes	Primary	C1
CGGA_1101_B	7.13333	1	35	Female	II	Astrocytoma		No		No	Primary	C1
CGGA_1103_B	19.5	1	35	Female	IV	Glioblastoma	Radio-chemotherapy	Yes	No	Yes	Primary	C2
CGGA_1106_B	14	1	37	Male	IV	Glioblastoma	Radiotherapy	No	No	Yes	Primary	C2
CGGA_1108_B	22.8	1	39	Female	III	Astrocytoma	Radio-chemotherapy	No	No	No	Primary	C2
CGGA_1111_B	89.8667	1	45	Male	III	Astrocytoma	Radio-chemotherapy	Yes	No	Yes	Primary	C2
CGGA_112_B	51.1333	1	17	Male	II	Astrocytoma	Radio-chemotherapy	Yes	No	No	Primary	C2
CGGA_1120_B	14.0667	1	58	Female	III	Oligoastrocytoma	Radio-chemotherapy	Yes		Yes	Primary	C1
CGGA_1121_B	109.267	0	29	Female	III	Astrocytoma	Radio-chemotherapy	Yes	No	Yes	Recurrent	C1
CGGA_1126_B	26.1333	1	44	Male	III	Astrocytoma	Radio-chemotherapy	Yes	No	Yes	Primary	C2
CGGA_1127_B	87.6667	1	33	Male	II	Oligodendroglioma	Radio-chemotherapy		Yes	No	Primary	C1
CGGA_1130_B	13.4	1	23	Female	IV	Glioblastoma	Radiotherapy	Yes	No	Yes	Recurrent	C2
CGGA_1131_B	108.367	0	46	Female	III	Astrocytoma	Radio-chemotherapy	Yes	No	Yes	Primary	C2
CGGA_1132_B	108.367	0	33	Female	III	Oligodendroglioma	Radio-chemotherapy	Yes	Yes	Yes	Recurrent	C1
CGGA_1134_B	1.96667	1	56	Female	IV	Glioblastoma	Chemotherapy	No	No	Yes	Primary	C2
CGGA_1135_B	41.4667	1	40	Male	IV	Glioblastoma	Radio-chemotherapy	No	No	No	Primary	C2
CGGA_1137_B	107.9	0	58	Male	III	Astrocytoma		No		Yes	Primary	C1
CGGA_1138_B	13.7	1	54	Male	IV	Glioblastoma	Radio-chemotherapy	No	No	No	Primary	C2
CGGA_1141_B	14.4	1	65	Male	III	Astrocytoma		No	No	No	Primary	C1
CGGA_1142_B	33.5	1	60	Male	IV	Glioblastoma	Radio-chemotherapy	No	No	No	Primary	C2
CGGA_1144_B	83.5	0	39	Female	III	Astrocytoma	Radio-chemotherapy	No	No	No	Primary	C1
CGGA_1147_B	107.167	0	36	Male	II	Astrocytoma	Chemotherapy	Yes	No	No	Primary	C1
CGGA_1148_B	19.8667	1	37	Male	II	Astrocytoma	Radio-chemotherapy	Yes	No	No	Primary	C1
CGGA_1152_B	106.7	0	13	Male	II	Astrocytoma	Chemotherapy	No	No	No	Primary	C2
CGGA_1154_B	12.3	1	33	Female	III	Astrocytoma		Yes	No	No	Recurrent	C2
CGGA_1155_B	45.7667	1	43	Male	III	Astrocytoma	Radio-chemotherapy	Yes	Yes	Yes	Primary	C1
CGGA_1156_B	106.467	0	41	Female	II	Astrocytoma	Radio-chemotherapy	Yes	No	Yes	Primary	C2
CGGA_1157_B	24.2333	1	64	Male	II	Astrocytoma	Radio-chemotherapy	No	No	Yes	Primary	C1
CGGA_1158_B	106.267	0	39	Male	II	Oligodendroglioma	Radio-chemotherapy	Yes	Yes	No	Primary	C1
CGGA_1159_B	106.033	0	51	Male	II	Astrocytoma	Chemotherapy	Yes	No	No	Primary	C1
CGGA_1161_B	106	0	36	Male	III	Astrocytoma	Radio-chemotherapy	Yes	No	No	Primary	C1
CGGA_1162_B	105.8	0	39	Male	III	Oligoastrocytoma	Radio-chemotherapy		Yes	No	Primary	C1
CGGA_1164_B	34.0667	1	38	Female	IV	Glioblastoma	Chemotherapy	Yes	Yes	No	Recurrent	C2
CGGA_1169_B	58.8333	1	30	Male	III	Astrocytoma	Radio-chemotherapy	Yes	No	No	Primary	C1
CGGA_1172_B	104.367	0	36	Female	IV	Glioblastoma	Radio-chemotherapy	Yes	No	Yes	Primary	C2
CGGA_1178_B	14.0667	1	41	Male	III	Astrocytoma	Radio-chemotherapy	Yes	No	No	Recurrent	C2
CGGA_1181_B	10.6	0	36	Male	II	Astrocytoma	Radio-chemotherapy	Yes	No	Yes	Primary	C2
CGGA_1183_B	13.6	1	25	Female	III	Astrocytoma	Radio-chemotherapy	No	No	No	Primary	C2
CGGA_1184_B	5.2	1	46	Male	III	Astrocytoma	Radiotherapy	Yes	No	Yes	Recurrent	C1
CGGA_1185_B	24.3667	1	50	Female	III	Astrocytoma	Radio-chemotherapy	No	No	No	Recurrent	C2
CGGA_1191_B	102.733	0	53	Male	III	Oligodendroglioma	Chemotherapy	Yes	Yes	Yes	Primary	C1
CGGA_1192_B	102.667	0	43	Female	II	Astrocytoma	Radio-chemotherapy	Yes	No	Yes	Primary	C1
CGGA_1195_B	15.8667	1	43	Male	III	Astrocytoma		Yes	No	No	Primary	C1
CGGA_1198_B	102.2	0	30	Male	II	Oligodendroglioma	Chemotherapy	Yes		No	Primary	C1
CGGA_120_B	9.6	1	42	Male	IV	Glioblastoma	Radio-chemotherapy	No	No		Recurrent	C2
CGGA_1204_B	101.867	0	53	Male	II	Oligodendroglioma	Chemotherapy	Yes	Yes	Yes	Primary	C2
CGGA_1205_B	30.9667	1	59	Female	III	Astrocytoma	Radio-chemotherapy	No		No	Primary	C1
CGGA_1207_B	101.633	0	49	Female	III	Oligoastrocytoma	Chemotherapy		Yes	Yes	Primary	C1
CGGA_1208_B	5.36667	1	38	Male	IV	Glioblastoma	Radio-chemotherapy	No	No	No	Recurrent	C2
CGGA_1211_B	101.4	0	40	Male	II	Oligodendroglioma		Yes	Yes	No	Primary	C1
CGGA_1212_B	76.4	1	31	Male	III	Astrocytoma	Radio-chemotherapy	Yes	No	Yes	Primary	C1
CGGA_1223_B	22.7333	1	42	Male	III	Astrocytoma	Radio-chemotherapy	No	No	No	Primary	C2
CGGA_1226_B	22.3333	1	33	Female	II	Astrocytoma	Radio-chemotherapy	No	No	No	Primary	C1
CGGA_1228_B	87.5333	0	34	Male	II	Astrocytoma	Chemotherapy	No	No		Primary	C1
CGGA_1232_B	68.9	1	39	Male	III	Astrocytoma	Radio-chemotherapy	Yes	No	Yes	Primary	C2
CGGA_1235_B	100.133	0	32	Female	III	Oligodendroglioma		Yes	No	Yes	Primary	C1
CGGA_1236_B	6.36667	1	47	Female	IV	Glioblastoma		No	No	Yes	Primary	C1
CGGA_1238_B	99.8667	0	11	Female	II	Astrocytoma		No	No	No	Primary	C1
CGGA_1239_B	99.9	0	44	Female	II	Oligodendroglioma		Yes	Yes	Yes	Primary	C1
CGGA_1248_B	4.6	1	54	Male	IV	Glioblastoma	Radio-chemotherapy	No	No	No	Recurrent	C2
CGGA_1255_B	3.93333	1	49	Male	IV	Glioblastoma	Radio-chemotherapy	No	No	Yes	Recurrent	C2
CGGA_1256_B	85.2333	0	52	Female	IV	Glioblastoma	Radio-chemotherapy		No	Yes	Primary	C2
CGGA_1257_B	6.4	1	59	Male	IV	Glioblastoma	Radio-chemotherapy	No	No	No	Recurrent	C1
CGGA_1260_B	5.9	1	32	Male	IV	Glioblastoma	Radio-chemotherapy	No	No	No	Recurrent	C2
CGGA_1262_B	5.53333	1	69	Female	IV	Glioblastoma	Radiotherapy	No		Yes	Recurrent	C1
CGGA_1264_B	97.6333	0	37	Female	III	Oligodendroglioma	Chemotherapy	Yes	Yes	Yes	Primary	C1
CGGA_1269_B	97.4333	0	35	Female	III	Oligodendroglioma	Chemotherapy	Yes	Yes	Yes	Primary	C2
CGGA_1273_B	81.2667	0	64	Male	III	Astrocytoma	Radio-chemotherapy	Yes	No	No	Recurrent	C2
CGGA_1282_B	37.2	1	33	Female	IV	Glioblastoma	Radio-chemotherapy	No	No	No	Primary	C2
CGGA_1286_B	96.8667	0	52	Female	II	Oligodendroglioma	Radio-chemotherapy	Yes	Yes	No	Primary	C1
CGGA_1291_B	80.7333	0	41	Male	III	Oligodendroglioma	Radio-chemotherapy		Yes	No	Primary	C1
CGGA_1295_B	10.3333	1	40	Male	III	Astrocytoma	Radio-chemotherapy	Yes	No	Yes	Recurrent	C2
CGGA_1300_B	59.7667	1	35	Male	III	Astrocytoma	Radio-chemotherapy	Yes	No	Yes	Primary	C2
CGGA_1303_B	95.3667	0	45	Female	III	Oligoastrocytoma	Radio-chemotherapy	Yes		Yes	Primary	C1
CGGA_1305_B	90.0667	1	43	Male	III	Astrocytoma	Radio-chemotherapy	Yes	No	Yes	Primary	C1
CGGA_1309_B	32.1333	0	65	Male	III	Oligodendroglioma			Yes	Yes	Primary	C1
CGGA_1311_B	36	1	29	Female	III	Oligodendroglioma	Radio-chemotherapy	Yes	Yes	Yes	Recurrent	C1
CGGA_1317_B	95.4667	0	45	Male	II	Oligoastrocytoma		Yes		Yes	Primary	C1
CGGA_1318_B	49.9	0	39	Male	II	Astrocytoma	Radiotherapy	Yes	No	Yes	Primary	C2
CGGA_1319_B	95.3667	0	42	Female	III	Oligodendroglioma	Radio-chemotherapy	No	No	Yes	Primary	C1
CGGA_1321_B	23.4	1	46	Male	III	Astrocytoma	Radio-chemotherapy	Yes	No	Yes	Primary	C2
CGGA_1326_B	10.7333	1	45	Male	IV	Glioblastoma	Radiotherapy	Yes	No	No	Primary	C2
CGGA_1334_B	4.86667	1	33	Female	II	Astrocytoma	Radio-chemotherapy	No	No	Yes	Primary	C1
CGGA_1335_B	94.6333	0	43	Female	II	Oligodendroglioma		Yes	Yes	No	Primary	C1
CGGA_1337_B	72.4	1	67	Male	IV	Glioblastoma	Radio-chemotherapy		No	No	Recurrent	C1
CGGA_1339_B	94.4	0	41	Male	II	Oligodendroglioma	Chemotherapy	Yes	Yes	No	Primary	C1
CGGA_1345_B	94.1667	0	56	Male	II	Oligodendroglioma	Radio-chemotherapy	Yes	Yes	Yes	Primary	C1
CGGA_135_B	64.1333	1	41	Female	III	Astrocytoma	Radiotherapy	No	No	No	Primary	C2
CGGA_1350_B	93.9667	0	36	Male	II	Oligodendroglioma		Yes		Yes	Primary	C1
CGGA_1353_B	34.0667	1	65	Male	IV	Glioblastoma	Radio-chemotherapy	No	No	No	Primary	C2
CGGA_1354_B	17.6667	1	40	Female	IV	Glioblastoma	Radio-chemotherapy	No	No	Yes	Primary	C2
CGGA_1356_B	31.6	1	52	Male	III	Astrocytoma	Radio-chemotherapy	Yes	No	Yes	Recurrent	C1
CGGA_1359_B	11.4333	1	21	Male	III	Astrocytoma	Radio-chemotherapy	No	No	Yes	Recurrent	C2
CGGA_1361_B	93.4667	0	40	Male	II	Oligodendroglioma	Radio-chemotherapy	Yes	No	Yes	Primary	C1
CGGA_1362_B	93.4667	0	64	Female	III	Astrocytoma	Radio-chemotherapy	No	No	No	Primary	C2
CGGA_1365_B	8.43333	1	55	Male	IV	Glioblastoma	Radio-chemotherapy	No		Yes	Primary	C1
CGGA_1368_B	93.2333	0	49	Male	II	Oligodendroglioma	Radiotherapy	Yes		Yes	Primary	C1
CGGA_1369_B	12	0	37	Female	III	Oligodendroglioma	Radio-chemotherapy	Yes	No	Yes	Primary	C1
CGGA_1371_B	93.0333	0	68	Male	IV	Glioblastoma	Radio-chemotherapy	No	No	Yes	Primary	C2
CGGA_1377_B	92.6667	0	28	Male	III	Astrocytoma	Radio-chemotherapy	Yes	No	Yes	Primary	C2
CGGA_1378_B	12.6	1	47	Male	IV	Glioblastoma	Radio-chemotherapy	No		No	Primary	C1
CGGA_1380_B	9.7	1	46	Male	IV	Glioblastoma	Radio-chemotherapy	No	No	Yes	Primary	C2
CGGA_1382_B	9.46667	1	57	Male	IV	Glioblastoma	Radio-chemotherapy	No	No	Yes	Primary	C2
CGGA_1383_B	29.4667	0	47	Female	III	Astrocytoma	Radiotherapy	Yes	Yes	Yes	Recurrent	C1
CGGA_1386_B	92.3333	0	34	Male	III	Oligodendroglioma	Chemotherapy		Yes	Yes	Primary	C1
CGGA_1387_B	3	1	41	Male	IV	Glioblastoma		No	No	Yes	Recurrent	C2
CGGA_1389_B	55.6333	1	67	Female	III	Oligodendroglioma	Radiotherapy	Yes	Yes	Yes	Primary	C1
CGGA_139_B	23.1333	1	59	Male	IV	Glioblastoma	Radio-chemotherapy	Yes	No	No	Primary	C1
CGGA_1390_B	68.3333	0	50	Male	III	Astrocytoma	Radio-chemotherapy	Yes	No	No	Recurrent	C1
CGGA_1391_B	14.2	0	62	Male	IV	Glioblastoma	Radio-chemotherapy	No	No	No	Primary	C2
CGGA_1392_B	15.7667	1	62	Male	IV	Glioblastoma	Radio-chemotherapy	No	No	No	Primary	C2
CGGA_1398_B	18.4667	1	43	Male	III	Astrocytoma	Radio-chemotherapy	Yes	No	Yes	Recurrent	C2
CGGA_1400_B	91.4	0	53	Female	III	Oligodendroglioma	Radio-chemotherapy		Yes	No	Recurrent	C1
CGGA_1401_B	56	1	39	Male	III	Astrocytoma	Radio-chemotherapy	Yes	No	Yes	Primary	C1
CGGA_1402_B	91.4	0	30	Male	IV	Glioblastoma	Radio-chemotherapy	No	No	Yes	Primary	C2
CGGA_1403_B	22.6333	1	43	Female	IV	Glioblastoma	Radio-chemotherapy	No	No	Yes	Primary	C2
CGGA_1404_B	91.3667	0	56	Female	III	Oligodendroglioma	Radio-chemotherapy	Yes	Yes	Yes	Primary	C2
CGGA_1407_B	90.9333	0	29	Female	III	Oligodendroglioma		Yes	Yes	Yes	Primary	C1
CGGA_1410_B	27.5	1	27	Female	IV	Glioblastoma	Radio-chemotherapy	No	No	Yes	Primary	C2
CGGA_1413_B	90.6667	0	35	Male	III	Oligodendroglioma	Radio-chemotherapy	Yes	Yes	Yes	Primary	C1
CGGA_1415_B	90.6333	0	30	Female	IV	Glioblastoma	Radio-chemotherapy	No	No	Yes	Recurrent	C2
CGGA_1416_B	64.4333	1	42	Male	III	Oligodendroglioma		Yes	Yes	No	Primary	C2
CGGA_1417_B	90.4333	0	56	Male	III	Oligodendroglioma	Radio-chemotherapy	Yes	Yes	Yes	Primary	C2
CGGA_1418_B	9.56667	1	73	Female	IV	Glioblastoma	Radio-chemotherapy	No		No	Primary	C1
CGGA_1419_B	8.3	1	56	Male	IV	Glioblastoma	Radio-chemotherapy	No	No	No	Recurrent	C2
CGGA_1420_B	12.1333	1	60	Male	IV	Glioblastoma	Radio-chemotherapy	No	No	Yes	Primary	C1
CGGA_1421_B	89.9667	0	35	Male	III	Oligodendroglioma	Radio-chemotherapy		No	Yes	Primary	C1
CGGA_1422_B	6.8	1	76	Male	IV	Glioblastoma	Radio-chemotherapy	No		No	Primary	C1
CGGA_1424_B	89.7333	0	41	Female	III	Oligodendroglioma	Radio-chemotherapy	Yes		Yes	Primary	C1
CGGA_1425_B	21.3333	1	22	Female	IV	Glioblastoma	Radio-chemotherapy	No	Yes	Yes	Primary	C2
CGGA_1426_B	4.43333	1	50	Female	IV	Glioblastoma	Radio-chemotherapy	No	No	No	Primary	C2
CGGA_1427_B	11.3	0	30	Female	II	Oligoastrocytoma	Radiotherapy		No	No	Primary	C1
CGGA_1429_B	89.5	0	40	Female	IV	Glioblastoma	Radio-chemotherapy	Yes	Yes	Yes	Recurrent	C2
CGGA_1430_B	5.4	1	28	Female	IV	Glioblastoma	Radio-chemotherapy	No	No	No	Recurrent	C2
CGGA_1431_B	68.2667	1	48	Male	III	Astrocytoma		Yes	No	Yes	Primary	C1
CGGA_1433_B	13.1333	1	72	Female	IV	Glioblastoma	Radio-chemotherapy	No	No	No	Primary	C2
CGGA_1434_B	2.23333	1	61	Male	III	Astrocytoma	Radio-chemotherapy	No	No	No	Recurrent	C2
CGGA_1435_B	55.2333	1	46	Female	III	Astrocytoma	Radiotherapy	Yes	No	No	Primary	C2
CGGA_1437_B	34.5667	1	48	Male	III	Astrocytoma	Radio-chemotherapy	No	No	No	Recurrent	C1
CGGA_1440_B	89	0	29	Female	II	Oligodendroglioma	Chemotherapy	Yes	Yes	Yes	Primary	C1
CGGA_1441_B	62.7333	1	70	Male	IV	Glioblastoma	Radio-chemotherapy	No	No	Yes	Primary	C2
CGGA_1443_B	88.8333	0	41	Male	II	Astrocytoma	Radiotherapy	No	No		Recurrent	C2
CGGA_1444_B	12.6	1	68	Female	IV	Glioblastoma	Radio-chemotherapy	No	No	Yes	Primary	C2
CGGA_1445_B	88.8	0	37	Male	III	Astrocytoma	Chemotherapy	No		Yes	Recurrent	C1
CGGA_1446_B	88.8	0	29	Male	II	Oligoastrocytoma	Chemotherapy	Yes		No	Primary	C1
CGGA_1447_B	10.2667	1	48	Male	III	Astrocytoma	Radio-chemotherapy	No		Yes	Recurrent	C1
CGGA_1451_B	14.6	1	45	Female	IV	Glioblastoma	Radio-chemotherapy	No	No	No	Primary	C2
CGGA_1452_B	15.6	1	53	Male	IV	Glioblastoma	Radio-chemotherapy	No	No	Yes	Primary	C2
CGGA_1454_B	88.5	0	42	Female	II	Astrocytoma	Radio-chemotherapy	No	No	Yes	Primary	C1
CGGA_1455_B	88.5	0	40	Male	II	Oligodendroglioma		Yes		No	Primary	C1
CGGA_1457_B	10.4	1	60	Male	IV	Glioblastoma	Radio-chemotherapy	No	No	Yes	Primary	C2
CGGA_1458_B	4.23333	1	54	Female	III	Oligodendroglioma	Radio-chemotherapy	Yes	Yes	Yes	Recurrent	C2
CGGA_1459_B	16.7667	1	55	Male	III	Astrocytoma	Radio-chemotherapy	No	No	No	Recurrent	C2
CGGA_1461_B	7.53333	1	60	Female	IV	Glioblastoma	Radio-chemotherapy	No	No	No	Primary	C2
CGGA_1462_B	5.8	1	49	Male	IV	Glioblastoma	Radio-chemotherapy	No	No	Yes	Primary	C2
CGGA_1463_B	87.7667	0	69	Female	II	Oligodendroglioma	Radiotherapy	Yes	Yes	Yes	Primary	C1
CGGA_1467_B	28.8667	1	58	Male	IV	Glioblastoma	Radiotherapy	Yes		No	Primary	C1
CGGA_1469_B	87.5333	0	46	Male	III	Oligoastrocytoma	Radio-chemotherapy	Yes		Yes	Primary	C1
CGGA_1471_B	87.4333	0	45	Male	II	Astrocytoma	Radio-chemotherapy	Yes	No	Yes	Primary	C2
CGGA_1472_B	34.1667	1	34	Male	IV	Glioblastoma			No	Yes	Primary	C2
CGGA_1473_B	8.83333	1	28	Female	III	Astrocytoma	Radiotherapy		No	No	Recurrent	C2
CGGA_1474_B	11.1	0	50	Female	III	Oligodendroglioma	Radio-chemotherapy	Yes		Yes	Primary	C1
CGGA_1476_B	9.96667	1	53	Female	IV	Glioblastoma		No	No	Yes	Primary	C2
CGGA_1477_B	39.8	1	43	Male	II	Oligoastrocytoma	Radiotherapy		No	No	Primary	C1
CGGA_1478_B	18.0667	1	72	Female	IV	Glioblastoma	Radio-chemotherapy	No	No	Yes	Primary	C2
CGGA_1480_B	13.5	1	41	Male	IV	Glioblastoma	Radio-chemotherapy	No	No	Yes	Recurrent	C2
CGGA_1481_B	4.36667	1	55	Male	IV	Glioblastoma		No		Yes	Primary	C1
CGGA_1482_B	86.4	0	38	Male	III	Oligodendroglioma	Radio-chemotherapy		Yes	Yes	Primary	C1
CGGA_1486_B	6.13333	1	45	Male	IV	Glioblastoma	Radio-chemotherapy	No		Yes	Primary	C1
CGGA_1487_B	17.3333	1	49	Female	III	Astrocytoma	Radio-chemotherapy	No	No	No	Recurrent	C2
CGGA_1488_B	86.2	0	31	Male	II	Astrocytoma		Yes	No	Yes	Primary	C1
CGGA_1491_B	8.2	1	29	Male	IV	Glioblastoma	Radio-chemotherapy	Yes	No	No	Primary	C2
CGGA_1492_B	8.93333	1	47	Female	IV	Glioblastoma		No	No	No	Recurrent	C2
CGGA_1494_B	8.96667	1	21	Male	IV	Glioblastoma	Radio-chemotherapy	No		Yes	Primary	C1
CGGA_1496_B	11	1	42	Female	IV	Glioblastoma	Radio-chemotherapy	Yes	Yes	Yes	Recurrent	C2
CGGA_1497_B	39.2667	1	24	Female	III	Astrocytoma	Radio-chemotherapy	Yes	No	No	Primary	C2
CGGA_1500_B	3.6	1	45	Female	IV	Glioblastoma	Radio-chemotherapy	No	No	No	Primary	C2
CGGA_1501_B	7.4	1	58	Male	IV	Glioblastoma	Radio-chemotherapy		No	Yes	Primary	C2
CGGA_1502_B	85.5	0	27	Female	II	Oligodendroglioma		Yes	Yes	Yes	Primary	C2
CGGA_1503_B	25.9	1	47	Male	IV	Glioblastoma	Radio-chemotherapy	No		No	Primary	C1
CGGA_1504_B	85.2667	0	44	Female	III	Astrocytoma	Radio-chemotherapy	Yes	No	Yes	Primary	C1
CGGA_1505_B	5.73333	1	30	Male	IV	Glioblastoma	Radio-chemotherapy	Yes	No	No	Recurrent	C2
CGGA_1507_B	23.8333	1	41	Female	IV	Glioblastoma	Radio-chemotherapy	No	No	No	Recurrent	C2
CGGA_1508_B	34.9667	1	39	Male	III	Astrocytoma		Yes	No	Yes	Primary	C1
CGGA_1510_B	9.03333	1	40	Male	III	Astrocytoma	Radio-chemotherapy	Yes	No	Yes	Recurrent	C2
CGGA_1513_B	78.4	1	36	Female	III	Oligodendroglioma	Radio-chemotherapy	Yes	Yes	Yes	Recurrent	C1
CGGA_1514_B	2.53333	1	57	Female	II	Astrocytoma		No		Yes	Primary	C1
CGGA_1516_B	84.3333	0	46	Male	II	Oligodendroglioma	Radio-chemotherapy	Yes	Yes	Yes	Primary	C1
CGGA_1517_B	84.3333	0	42	Male	II	Oligodendroglioma	Radio-chemotherapy	Yes	Yes	Yes	Primary	C1
CGGA_1518_B	13.7	1	19	Female	III	Astrocytoma	Radio-chemotherapy	No	No	Yes	Primary	C2
CGGA_1520_B	9.9	1	67	Female	IV	Glioblastoma	Radio-chemotherapy	No	No		Recurrent	C1
CGGA_1521_B	6.83333	1	63	Female	IV	Glioblastoma	Radio-chemotherapy	No	No	Yes	Primary	C2
CGGA_1523_B	83.6	0	50	Male	II	Astrocytoma	Radio-chemotherapy	Yes	No	Yes	Primary	C2
CGGA_1524_B	33.4667	1	36	Male	III	Oligodendroglioma	Radio-chemotherapy	Yes	Yes	Yes	Recurrent	C2
CGGA_1525_B	56.2	1	41	Male	III	Oligoastrocytoma	Radio-chemotherapy		No	Yes	Primary	C1
CGGA_1526_B	83.4	0	39	Male	III	Oligodendroglioma	Radio-chemotherapy	Yes	Yes	Yes	Primary	C2
CGGA_1527_B	57.1333	1	47	Male	III	Astrocytoma	Radio-chemotherapy	Yes	No	Yes	Primary	C2
CGGA_1528_B	83.2333	0	27	Female	II	Oligodendroglioma	Radio-chemotherapy	Yes	Yes	Yes	Primary	C1
CGGA_1529_B	19.4333	1	63	Male	IV	Glioblastoma		No	No	No	Primary	C2
CGGA_1530_B	83.2333	0	41	Male	III	Oligoastrocytoma	Chemotherapy		No	No	Primary	C1
CGGA_1533_B	40.5667	1	61	Female	III	Astrocytoma	Radio-chemotherapy	No	No	Yes	Recurrent	C2
CGGA_1534_B	0.9	1	58	Female	IV	Glioblastoma		Yes	No	No	Primary	C1
CGGA_1535_B	7.73333	1	43	Male	IV	Glioblastoma	Radio-chemotherapy	Yes	No	No	Recurrent	C2
CGGA_1536_B	28	1	53	Male	II	Astrocytoma		Yes	No	Yes	Primary	C1
CGGA_1537_B	3.23333	1	73	Male	IV	Glioblastoma		No	No	Yes	Primary	C2
CGGA_1538_B	8.23333	1	57	Female	IV	Glioblastoma	Radio-chemotherapy	No	No	Yes	Recurrent	C2
CGGA_1539_B	82.0667	0	61	Male	IV	Glioblastoma	Radio-chemotherapy	Yes	No	Yes	Primary	C1
CGGA_1541_B	2.23333	1	50	Female	IV	Glioblastoma	Radio-chemotherapy	No	No	Yes	Recurrent	C2
CGGA_1542_B	6.13333	0	26	Male	IV	Glioblastoma	Radio-chemotherapy	Yes		No	Primary	C1
CGGA_1543_B	24.1	1	57	Male	IV	Glioblastoma	Radiotherapy	Yes	No	No	Primary	C2
CGGA_1544_B	6.93333	1	38	Female	III	Astrocytoma		Yes	No	Yes	Primary	C1
CGGA_1546_B	7.43333	1	56	Male	IV	Glioblastoma	Chemotherapy	No	No	No	Primary	C2
CGGA_1548_B	35.1333	1	53	Male	IV	Glioblastoma	Radio-chemotherapy	No	No	No	Primary	C2
CGGA_1551_B	11.5667	1	50	Female	IV	Glioblastoma	Radio-chemotherapy		No	No	Primary	C2
CGGA_1552_B	81.0667	0	39	Male	III	Oligodendroglioma	Radiotherapy	Yes	Yes	Yes	Primary	C1
CGGA_1553_B	18	1	30	Male	III	Astrocytoma	Radio-chemotherapy	Yes	No	No	Recurrent	C2
CGGA_1554_B	27.4667	1	34	Male	III	Oligodendroglioma	Radio-chemotherapy	Yes	Yes	Yes	Recurrent	C2
CGGA_1557_B	80.9	0	47	Male	III	Oligodendroglioma	Chemotherapy	Yes	Yes	Yes	Primary	C2
CGGA_1558_B	4.33333	1	71	Male	IV	Glioblastoma	Radio-chemotherapy	No	No	Yes	Recurrent	C2
CGGA_1559_B	20.1	1	63	Male	IV	Glioblastoma	Chemotherapy	Yes	Yes	Yes	Primary	C2
CGGA_1560_B	15.3	1	35	Female	IV	Glioblastoma	Radio-chemotherapy	Yes	No	Yes	Primary	C2
CGGA_1562_B	67.7333	1	51	Male	III	Oligodendroglioma	Radio-chemotherapy	Yes	Yes	Yes	Primary	C1
CGGA_1563_B	80.7667	0	32	Female	II	Astrocytoma	Radio-chemotherapy	No	No	Yes	Primary	C2
CGGA_1564_B	6.33333	1	48	Male	IV	Glioblastoma	Radio-chemotherapy	No	No	No	Primary	C2
CGGA_1565_B	47.2333	0	23	Female	III	Astrocytoma		Yes	No	Yes	Primary	C1
CGGA_1566_B	80.6667	0	43	Female	III	Oligodendroglioma	Radio-chemotherapy	Yes	Yes	Yes	Primary	C2
CGGA_1567_B	28	1	48	Female	III	Oligodendroglioma	Radio-chemotherapy	Yes	No	Yes	Primary	C2
CGGA_1568_B	11.5	0	26	Female	III	Astrocytoma			No	Yes	Primary	C1
CGGA_1569_B	46.8667	0	27	Female	III	Astrocytoma		No	Yes	Yes	Primary	C1
CGGA_157_B	30.4667	1	34	Male	II	Astrocytoma	Radio-chemotherapy		No	No	Recurrent	C1
CGGA_1571_B	13.7333	0	43	Female	IV	Glioblastoma	Radio-chemotherapy	Yes	No	Yes	Primary	C1
CGGA_1572_B	5.33333	1	60	Female	IV	Glioblastoma	Radio-chemotherapy	No	No	No	Recurrent	C2
CGGA_1575_B	4.3	1	37	Male	III	Astrocytoma	Radiotherapy	Yes	No	Yes	Recurrent	C2
CGGA_1579_B	79.9333	0	37	Male	II	Astrocytoma		No	No	Yes	Primary	C1
CGGA_1580_B	52.7	1	34	Female	III	Astrocytoma	Radio-chemotherapy	Yes	No	No	Primary	C2
CGGA_1583_B	53.5333	1	51	Female	II	Oligoastrocytoma	Radiotherapy		No	Yes	Primary	C1
CGGA_1586_B	7.73333	1	55	Female	IV	Glioblastoma	Radio-chemotherapy	No	No	No	Primary	C2
CGGA_1587_B	25	1	30	Female	III	Astrocytoma		Yes	No	Yes	Primary	C2
CGGA_1588_B	66.7667	0	24	Female	III	Astrocytoma		No	No	Yes	Primary	C1
CGGA_1589_B	11.4	1	49	Male	II	Astrocytoma	Radio-chemotherapy	No	No	Yes	Recurrent	C1
CGGA_1591_B	37.7667	1	54	Male	III	Astrocytoma	Radiotherapy	Yes	No	Yes	Recurrent	C1
CGGA_1592_B	52.9333	1	37	Male	III	Oligodendroglioma	Radio-chemotherapy	Yes	Yes	Yes	Recurrent	C2
CGGA_1594_B	16	0	25	Male	II	Astrocytoma	Chemotherapy		No	Yes	Recurrent	C1
CGGA_1595_B	78.7667	0	34	Female	IV	Glioblastoma	Radio-chemotherapy		No	No	Primary	C1
CGGA_1596_B	6.83333	1	63	Male	IV	Glioblastoma	Radio-chemotherapy	No	No	Yes	Primary	C2
CGGA_1597_B	5.8	1	58	Male	IV	Glioblastoma	Radiotherapy	No	No	Yes	Primary	C2
CGGA_1598_B	18.8	1	31	Male	III	Astrocytoma	Radio-chemotherapy	No	No	No	Primary	C2
CGGA_1601_B	23.6667	1	66	Male	IV	Glioblastoma	Radio-chemotherapy	No	No	Yes	Primary	C2
CGGA_1603_B	11.8667	1	18	Male	IV	Glioblastoma	Radio-chemotherapy	No	No	No	Recurrent	C2
CGGA_1604_B	24.6667	1	46	Male	IV	Glioblastoma	Radio-chemotherapy	Yes	No	Yes	Recurrent	C2
CGGA_1605_B	10.7	1	34	Male	IV	Glioblastoma	Radio-chemotherapy	No	No	Yes	Recurrent	C1
CGGA_1606_B	15.7	1	28	Female	III	Astrocytoma	Radio-chemotherapy	No	No	No	Primary	C2
CGGA_1607_B	44.4333	1	35	Female	II	Oligodendroglioma	Radio-chemotherapy	Yes	Yes	Yes	Recurrent	C2
CGGA_1608_B	65.1	0	38	Male	III	Astrocytoma	Radiotherapy	Yes	No	Yes	Recurrent	C2
CGGA_1610_B	35.2667	1	39	Male	III	Oligoastrocytoma	Radio-chemotherapy		Yes	Yes	Recurrent	C1
CGGA_1611_B	38.6	1	30	Female	IV	Glioblastoma	Radio-chemotherapy	Yes	No	No	Recurrent	C2
CGGA_1612_B	23.9333	1	68	Male	IV	Glioblastoma	Radio-chemotherapy	No	No	No	Primary	C2
CGGA_1613_B	8.33333	0	53	Male	IV	Glioblastoma	Radio-chemotherapy	No	No	Yes	Primary	C2
CGGA_1614_B	35.9667	1	51	Male	III	Astrocytoma	Radio-chemotherapy	Yes	No	Yes	Recurrent	C1
CGGA_1615_B	19.5333	1	48	Male	IV	Glioblastoma	Radio-chemotherapy	No	Yes	No	Recurrent	C1
CGGA_1617_B	77	0	35	Female	II	Oligodendroglioma	Radiotherapy		Yes	Yes	Primary	C1
CGGA_1618_B	77.3	0	31	Male	III	Astrocytoma	Radio-chemotherapy	Yes	No	No	Primary	C1
CGGA_1619_B	25.5333	1	44	Male	III	Astrocytoma	Radio-chemotherapy	Yes	No	Yes	Primary	C2
CGGA_1620_B	77.0667	0	51	Male	III	Oligodendroglioma	Radio-chemotherapy	Yes	Yes	Yes	Primary	C1
CGGA_1621_B	77.0333	0	48	Female	II	Astrocytoma	Radio-chemotherapy	Yes	No	No	Primary	C1
CGGA_1623_B	76.9	0	16	Female	III	Astrocytoma	Radiotherapy	No	No	Yes	Primary	C1
CGGA_1624_B	2.9	1	27	Female	IV	Glioblastoma	Radio-chemotherapy	Yes	No	Yes	Recurrent	C2
CGGA_1626_B	23.2	1	66	Male	IV	Glioblastoma	Radio-chemotherapy	No	No	No	Primary	C2
CGGA_1627_B	76.7	0	37	Male	III	Astrocytoma	Radio-chemotherapy	Yes	No	No	Primary	C1
CGGA_1630_B	72	0	26	Male	II	Oligodendroglioma			Yes	No	Primary	C1
CGGA_1631_B	7.36667	1	58	Female	IV	Glioblastoma	Radiotherapy	No	No	Yes	Recurrent	C2
CGGA_1634_B	12.2	1	26	Female	IV	Glioblastoma		No	No	Yes	Primary	C2
CGGA_1635_B	11.0667	1	43	Female	IV	Glioblastoma	Radio-chemotherapy	No		No	Primary	C1
CGGA_1640_B	75.5667	0	55	Male	III	Oligoastrocytoma	Radio-chemotherapy		No	No	Primary	C1
CGGA_1641_B	9.7	1	57	Female	IV	Glioblastoma	Radio-chemotherapy	No	No	Yes	Recurrent	C2
CGGA_1642_B	75.5333	0	48	Male	II	Astrocytoma	Radiotherapy	Yes	No	Yes	Primary	C1
CGGA_1644_B	5.76667	1	48	Male	IV	Glioblastoma	Radio-chemotherapy	No	No	Yes	Primary	C2
CGGA_1645_B	66.5333	0	59	Male	III	Astrocytoma	Radio-chemotherapy	Yes	No	Yes	Primary	C2
CGGA_1647_B	74.3	0	40	Male	II	Oligodendroglioma	Radiotherapy		Yes	Yes	Primary	C1
CGGA_1648_B	58.2333	0	45	Female	III	Oligoastrocytoma	Radio-chemotherapy		Yes	No	Primary	C1
CGGA_1649_B	74.1667	0	36	Male	II	Oligodendroglioma	Radio-chemotherapy	Yes	Yes	No	Primary	C1
CGGA_165_B	6.1	0	34	Male	II	Astrocytoma	Radiotherapy		No	No	Primary	C1
CGGA_1650_B	42.7667	1	36	Male	IV	Glioblastoma	Radio-chemotherapy	Yes	No	Yes	Primary	C1
CGGA_1651_B	28.0667	1	44	Female	II	Astrocytoma	Radio-chemotherapy	Yes	No	Yes	Recurrent	C1
CGGA_1653_B	73.9	0	47	Female	II	Oligoastrocytoma	Radiotherapy		No	Yes	Primary	C1
CGGA_1655_B	40.3	0	48	Male	II	Astrocytoma	Radiotherapy	Yes	No	No	Primary	C1
CGGA_1656_B	4.96667	1	56	Male	IV	Glioblastoma	Chemotherapy	No	No	Yes	Recurrent	C2
CGGA_1657_B	73.8333	0	20	Female	III	Oligoastrocytoma			No	Yes	Primary	C1
CGGA_1658_B	52.4667	1	64	Female	IV	Glioblastoma	Radio-chemotherapy	No	No	No	Recurrent	C2
CGGA_1659_B	12.9	1	24	Male	IV	Glioblastoma	Radio-chemotherapy	No	No	Yes	Recurrent	C2
CGGA_1661_B	73.6333	0	42	Female	III	Astrocytoma	Radio-chemotherapy		No	Yes	Primary	C1
CGGA_1662_B	49.7667	0	55	Female	II	Oligodendroglioma	Radiotherapy	Yes	Yes	Yes	Primary	C1
CGGA_1663_B	9.66667	1	61	Male	IV	Glioblastoma	Radio-chemotherapy	No	No		Recurrent	C2
CGGA_1664_B	50.9333	1	40	Female	II	Oligodendroglioma	Radio-chemotherapy	Yes	No	Yes	Primary	C1
CGGA_1666_B	8.3	1	60	Male	IV	Glioblastoma	Radio-chemotherapy	No		Yes	Primary	C1
CGGA_1667_B	72.6667	0	40	Female	III	Oligodendroglioma	Radio-chemotherapy	Yes	Yes	No	Primary	C1
CGGA_1669_B	4.63333	1	44	Female	III	Astrocytoma		No	No	Yes	Primary	C2
CGGA_1670_B	12.1667	1	30	Female	III	Astrocytoma	Radio-chemotherapy	No	No	Yes	Recurrent	C2
CGGA_1671_B	72.2667	0	26	Female	III	Astrocytoma	Radio-chemotherapy	Yes	No	No	Primary	C2
CGGA_1673_B	72	0	23	Female	II	Astrocytoma	Chemotherapy	Yes	No	Yes	Primary	C1
CGGA_1675_B	71.8	0	38	Male	III	Astrocytoma	Radio-chemotherapy	Yes	No	Yes	Primary	C2
CGGA_1678_B	21.9	1	51	Male	IV	Glioblastoma	Radio-chemotherapy	No		Yes	Primary	C1
CGGA_1679_B	71.5333	0	52	Female	III	Oligodendroglioma	Radio-chemotherapy	Yes	Yes	Yes	Primary	C1
CGGA_1680_B	19.8667	1	45	Male	III	Astrocytoma	Radio-chemotherapy	Yes	No	Yes	Primary	C2
CGGA_1681_B	11.5333	1	58	Female	IV	Glioblastoma	Radio-chemotherapy	No	Yes	Yes	Primary	C1
CGGA_1682_B	11.5	1	67	Male	IV	Glioblastoma	Radio-chemotherapy	No	No	Yes	Recurrent	C2
CGGA_1685_B	7.5	1	33	Male	III	Astrocytoma	Radio-chemotherapy	Yes	No	Yes	Recurrent	C2
CGGA_1686_B	24.8333	1	27	Male	III	Astrocytoma	Chemotherapy	No	No	No	Primary	C2
CGGA_1687_B	70.6	0	14	Male	IV	Glioblastoma	Radio-chemotherapy	No	No	No	Primary	C2
CGGA_1688_B	1.7	1	51	Female	III	Astrocytoma	Radio-chemotherapy	No	No	Yes	Recurrent	C1
CGGA_1689_B	70.6	0	45	Male	II	Astrocytoma	Radio-chemotherapy	Yes	No	Yes	Primary	C1
CGGA_1690_B	19.7333	1	60	Male	IV	Glioblastoma	Radio-chemotherapy	No	No	No	Primary	C2
CGGA_1693_B	17.2333	1	61	Male	III	Oligodendroglioma	Radio-chemotherapy		No	No	Primary	C2
CGGA_1694_B	20.8	1	55	Male	IV	Glioblastoma	Radio-chemotherapy	No	No	No	Primary	C2
CGGA_1695_B	69.8	0	45	Male	III	Astrocytoma	Radio-chemotherapy	Yes	No	No	Recurrent	C1
CGGA_1696_B	40.1667	0	72	Male	III	Astrocytoma	Radio-chemotherapy	No		No	Primary	C1
CGGA_1697_B	2.96667	1	47	Female	IV	Glioblastoma	Radio-chemotherapy	No	No	Yes	Recurrent	C2
CGGA_1698_B	12.9333	1	55	Female	IV	Glioblastoma		No	No	Yes	Primary	C2
CGGA_1699_B	69.6	0	41	Female	IV	Glioblastoma	Chemotherapy	Yes		No	Primary	C1
CGGA_1700_B	69.2	0	49	Male	III	Oligodendroglioma	Radio-chemotherapy	Yes	Yes	No	Primary	C2
CGGA_1701_B	56.5333	0	44	Male	III	Oligodendroglioma	Radiotherapy	Yes	Yes	Yes	Primary	C1
CGGA_1702_B	5.6	1	29	Female	IV	Glioblastoma	Radio-chemotherapy	No	No	No	Recurrent	C2
CGGA_1703_B	53.0667	0	30	Female	II	Astrocytoma	Radio-chemotherapy	Yes	No	No	Primary	C1
CGGA_1704_B	68.8	0	32	Female	II	Astrocytoma	Radiotherapy	No	No	No	Primary	C1
CGGA_1706_B	68.9333	0	60	Male	IV	Glioblastoma	Radio-chemotherapy	No	No		Primary	C2
CGGA_1708_B	37.4	1	54	Female	IV	Glioblastoma	Radio-chemotherapy	No	No	Yes	Primary	C2
CGGA_1709_B	13.8333	1	47	Male	IV	Glioblastoma	Radio-chemotherapy	No	No	No	Primary	C2
CGGA_1713_B	11.0667	1	62	Male	IV	Glioblastoma	Radio-chemotherapy	No	No	Yes	Primary	C2
CGGA_1714_B	67.8	0	37	Female	III	Oligoastrocytoma	Radio-chemotherapy		Yes	No	Primary	C2
CGGA_1715_B	67.7667	0	12	Female	II	Oligodendroglioma		No	No	Yes	Primary	C2
CGGA_1716_B	31.7	1	38	Male	III	Astrocytoma	Radio-chemotherapy	Yes	No	Yes	Recurrent	C2
CGGA_1718_B	66.5333	0	37	Female	III	Astrocytoma	Radio-chemotherapy	Yes	No	Yes	Primary	C1
CGGA_1720_B	66.4667	0	35	Male	II	Astrocytoma	Radio-chemotherapy	Yes	No	Yes	Primary	C2
CGGA_1721_B	66.4667	0	46	Female	III	Oligodendroglioma	Radio-chemotherapy		Yes	No	Primary	C1
CGGA_1722_B	11.6333	1	60	Female	IV	Glioblastoma	Radio-chemotherapy	No		No	Primary	C1
CGGA_1723_B	66.2	0	39	Female	III	Oligodendroglioma	Radio-chemotherapy	Yes	Yes	No	Primary	C1
CGGA_1725_B	66.1	0	33	Female	III	Oligodendroglioma	Radio-chemotherapy	Yes	Yes	No	Primary	C2
CGGA_1727_B	66	0	48	Male	IV	Glioblastoma	Radio-chemotherapy	Yes	No	No	Primary	C1
CGGA_1728_B	30.5667	1	45	Male	IV	Glioblastoma	Radio-chemotherapy	Yes	No	No	Primary	C2
CGGA_1729_B	8.13333	1	52	Male	IV	Glioblastoma	Radio-chemotherapy	No	No	Yes	Recurrent	C2
CGGA_1731_B	65.8667	0	45	Female	III	Astrocytoma	Radio-chemotherapy	Yes	No	Yes	Primary	C2
CGGA_1735_B	27.1	1	54	Male	IV	Glioblastoma	Radio-chemotherapy	No	No	No	Primary	C2
CGGA_1736_B	31.2667	1	57	Female	IV	Glioblastoma	Radio-chemotherapy	No	No	No	Primary	C2
CGGA_1737_B	65.0667	0	33	Male	III	Oligodendroglioma	Radio-chemotherapy	Yes	Yes	Yes	Primary	C2
CGGA_1738_B	15.6333	1	49	Male	III	Astrocytoma	Radio-chemotherapy	No	No	Yes	Primary	C2
CGGA_1739_B	17.1667	1	45	Male	III	Astrocytoma	Radio-chemotherapy	Yes	No	No	Recurrent	C2
CGGA_1740_B	12.1	1	50	Female	IV	Glioblastoma		No	No	Yes	Primary	C2
CGGA_1743_B	45.3667	1	47	Female	III	Astrocytoma	Radio-chemotherapy	Yes	No	No	Primary	C1
CGGA_1744_B	64.5333	0	51	Male	IV	Glioblastoma	Radio-chemotherapy		No	Yes	Primary	C2
CGGA_1745_B	64.3	0	45	Female	III	Oligoastrocytoma	Radiotherapy	Yes		Yes	Primary	C1
CGGA_1747_B	9.76667	1	27	Female	III	Oligoastrocytoma	Radio-chemotherapy		No	No	Primary	C1
CGGA_1749_B	13.3667	1	44	Female	IV	Glioblastoma	Radio-chemotherapy	No	No	No	Primary	C2
CGGA_1750_B	8.33333	1	52	Female	IV	Glioblastoma	Radio-chemotherapy	No	No	Yes	Primary	C2
CGGA_1758_B	13.8	1	45	Female	IV	Glioblastoma	Radio-chemotherapy	No	No	Yes	Primary	C2
CGGA_1760_B	15.3	1	51	Male	II	Astrocytoma	Chemotherapy	No	No	No	Recurrent	C2
CGGA_1764_B	23.6667	1	33	Male	IV	Glioblastoma	Radio-chemotherapy	Yes	No	No	Primary	C2
CGGA_1767_B	2.86667	1	63	Male	IV	Glioblastoma		No		Yes	Primary	C1
CGGA_1769_B	61.8	0	49	Female	IV	Glioblastoma	Chemotherapy	No	No	Yes	Primary	C1
CGGA_1770_B	8.9	1	43	Female	IV	Glioblastoma	Chemotherapy	Yes	No	No	Recurrent	C2
CGGA_1771_B	35.6	1	38	Male	III	Astrocytoma	Radio-chemotherapy	Yes	No	No	Recurrent	C2
CGGA_1773_B	3.46667	1	46	Female	IV	Glioblastoma	Radio-chemotherapy	No	No	No	Recurrent	C2
CGGA_1776_B	8.63333	1	23	Male	IV	Glioblastoma	Radio-chemotherapy	No	No	No	Recurrent	C2
CGGA_1780_B	60.8667	0	57	Female	IV	Glioblastoma	Chemotherapy	No			Primary	C1
CGGA_1785_B	10.9667	1	34	Male	IV	Glioblastoma	Radio-chemotherapy	Yes	No	Yes	Recurrent	C2
CGGA_1786_B	60.5667	0	54	Female	III	Oligodendroglioma	Radio-chemotherapy	Yes	Yes		Recurrent	C1
CGGA_1791_B	28.5	1	55	Male	III	Astrocytoma	Radio-chemotherapy	No		No	Primary	C1
CGGA_1807_B	8.23333	1	65	Female	IV	Glioblastoma		No	No	Yes	Primary	C2
CGGA_1809_B	11.4333	1	27	Male	III	Oligodendroglioma	Radio-chemotherapy	No	No	No	Primary	C2
CGGA_1811_B	10.1333	1	64	Male	IV	Glioblastoma	Radio-chemotherapy	No	No		Recurrent	C2
CGGA_1812_B	26	1	65	Male	IV	Glioblastoma		No	No	No	Primary	C2
CGGA_1814_B	7.36667	1	46	Female	IV	Glioblastoma	Radio-chemotherapy	No	No	No	Recurrent	C2
CGGA_1815_B	6.16667	1	45	Female	IV	Glioblastoma	Radio-chemotherapy	No	No	Yes	Recurrent	C2
CGGA_1817_B	13.3	1	72	Female	IV	Glioblastoma	Radio-chemotherapy	No	No	Yes	Primary	C2
CGGA_1819_B	33.5	1	55	Male	IV	Glioblastoma	Chemotherapy	No	No	Yes	Primary	C2
CGGA_1820_B	2.56667	1	52	Female	IV	Glioblastoma	Radio-chemotherapy	No	No	No	Recurrent	C2
CGGA_1826_B	1.46667	1	70	Female	IV	Glioblastoma		No	No	Yes	Primary	C2
CGGA_1829_B	26.7	0	23	Male	II	Astrocytoma		No	No	Yes	Primary	C1
CGGA_1833_B	16.4667	1	60	Female	IV	Glioblastoma	Radio-chemotherapy	No	No	Yes	Primary	C2
CGGA_1840_B	39.3	0	58	Female	IV	Glioblastoma	Radio-chemotherapy	No	No	Yes	Primary	C2
CGGA_1850_B	25	0	29	Male	II	Astrocytoma	Chemotherapy	Yes	No	Yes	Primary	C2
CGGA_1854_B	54.2	0	36	Male	III	Astrocytoma	Chemotherapy	Yes	No	Yes	Primary	C2
CGGA_1857_B	5.23333	1	46	Male	IV	Glioblastoma	Radio-chemotherapy	No	No		Recurrent	C2
CGGA_1862_B	3.66667	1	40	Male	III	Astrocytoma	Radio-chemotherapy	No	No	Yes	Primary	C2
CGGA_1863_B	53.1333	0	50	Female	III	Oligodendroglioma	Radio-chemotherapy	Yes	Yes	No	Recurrent	C2
CGGA_1865_B	2.96667	1	45	Female	IV	Glioblastoma		No	No		Recurrent	C2
CGGA_1866_B	4.23333	1	68	Male	IV	Glioblastoma	Radio-chemotherapy	No	No	No	Primary	C2
CGGA_1870_B	51.8667	0	62	Male	IV	Glioblastoma	Radio-chemotherapy	Yes	Yes	No	Primary	C2
CGGA_1875_B	51.9333	0	22	Female	II	Astrocytoma	Radio-chemotherapy	No	No	Yes	Primary	C2
CGGA_1880_B	43.4	0	37	Female	III	Astrocytoma		Yes	No		Recurrent	C1
CGGA_1882_B	51.0333	0	33	Male	III	Oligodendroglioma		Yes	Yes	Yes	Primary	C2
CGGA_1886_B	11.2667	1	31	Male	IV	Glioblastoma	Radio-chemotherapy	No	No	No	Recurrent	C2
CGGA_1899_B	5.86667	1	45	Male	IV	Glioblastoma	Radio-chemotherapy	No	No	No	Recurrent	C2
CGGA_1901_B	18	1	60	Male	IV	Glioblastoma	Radio-chemotherapy	No	No	Yes	Primary	C2
CGGA_1902_B	49.3	0	33	Male	II	Astrocytoma		Yes	No	Yes	Primary	C2
CGGA_1903_B	49.1333	0	24	Female	III	Oligoastrocytoma	Radio-chemotherapy		Yes	Yes	Primary	C1
CGGA_1906_B	35.1333	1	57	Male	III	Astrocytoma	Chemotherapy	Yes	No	Yes	Recurrent	C2
CGGA_1908_B	9.93333	1	42	Female	IV	Glioblastoma	Radio-chemotherapy	No	No	Yes	Recurrent	C2
CGGA_1911_B	48.3667	0	15	Male	IV	Glioblastoma	Radio-chemotherapy	No	No	Yes	Recurrent	C2
CGGA_1912_B	16.9	1	48	Male	IV	Glioblastoma	Radio-chemotherapy		No	Yes	Recurrent	C2
CGGA_194_B	76.8	1	43	Female	III	Oligodendroglioma		Yes	Yes	Yes	Recurrent	C1
CGGA_1946_B	4.73333	1	51	Female	IV	Glioblastoma	Radio-chemotherapy	No	No	No	Recurrent	C2
CGGA_1953_B	2.43333	1	47	Male	IV	Glioblastoma	Radio-chemotherapy	No	No	Yes	Recurrent	C2
CGGA_1955_B	15.2333	1	30	Male	IV	Glioblastoma	Radio-chemotherapy		No		Recurrent	C1
CGGA_1972_B	43.0333	0	47	Male	IV	Glioblastoma	Radio-chemotherapy	No	No	No	Recurrent	C2
CGGA_1976_B	2.43333	1	53	Female	IV	Glioblastoma	Chemotherapy	No	No	No	Recurrent	C2
CGGA_1985_B	12.6667	1	41	Male	IV	Glioblastoma		Yes	No	No	Recurrent	C2
CGGA_1994_B	41.2333	0	32	Female	III	Oligodendroglioma	Radio-chemotherapy	Yes	No	Yes	Recurrent	C1
CGGA_2002_B	19.0667	1	40	Male	II	Astrocytoma	Radio-chemotherapy	Yes	No	No	Recurrent	C1
CGGA_2003_B	26	1	40	Male	IV	Glioblastoma	Radio-chemotherapy	Yes	No		Recurrent	C2
CGGA_2006_B	20.8667	1	43	Male	III	Astrocytoma	Radio-chemotherapy	Yes	No	Yes	Recurrent	C2
CGGA_2008_B	1.46667	1	56	Male	IV	Glioblastoma		No	No	Yes	Recurrent	C2
CGGA_2013_B	4.63333	1	41	Male	II	Astrocytoma		Yes	Yes	No	Recurrent	C1
CGGA_2024_B	10.9333	1	19	Female	IV	Glioblastoma		No	No	Yes	Recurrent	C1
CGGA_2039_B	23.4	0	28	Male	IV	Glioblastoma	Radio-chemotherapy	No	No	Yes	Recurrent	C1
CGGA_2046_B	8.36667	1	46	Male	III	Astrocytoma	Radio-chemotherapy	Yes	No		Recurrent	C2
CGGA_2047_B	19.9333	1	64	Female	IV	Glioblastoma	Radio-chemotherapy	No	No		Recurrent	C2
CGGA_2053_B	34.3667	0	55	Male	IV	Glioblastoma	Radio-chemotherapy	No	Yes		Recurrent	C1
CGGA_2056_B	33.9667	0	41	Female	IV	Glioblastoma	Radio-chemotherapy	Yes	No		Recurrent	C2
CGGA_2062_B	1.36667	1	63	Female	IV	Glioblastoma	Radio-chemotherapy	Yes	No		Recurrent	C2
CGGA_2075_B	8.86667	1	63	Male	IV	Glioblastoma		No	No		Recurrent	C2
CGGA_2078_B	9.33333	1	61	Female	IV	Glioblastoma	Radio-chemotherapy	No	No		Recurrent	C2
CGGA_2079_B	32.1333	0	45	Male	III	Oligodendroglioma	Radio-chemotherapy	Yes	Yes		Recurrent	C2
CGGA_2081_B	32.0333	0	39	Female	III	Oligodendroglioma	Radio-chemotherapy	Yes	Yes		Recurrent	C1
CGGA_2082_B	19.0333	0	41	Male	IV	Glioblastoma	Radio-chemotherapy	No	No		Recurrent	C2
CGGA_2106_B	29.7333	0	39	Female	IV	Glioblastoma	Radio-chemotherapy	Yes	Yes	Yes	Recurrent	C2
CGGA_2115_B	5.7	1	31	Female	IV	Glioblastoma		No	No	No	Recurrent	C2
CGGA_2121_B	11.5333	1	41	Female	II	Astrocytoma		Yes	No	No	Recurrent	C2
CGGA_2129_B	27.6	0	48	Male	III	Astrocytoma	Radiotherapy	Yes	No		Recurrent	C2
CGGA_265_B	131.967	0	43	Male	II	Astrocytoma	Radio-chemotherapy	Yes	No	Yes	Recurrent	C2
CGGA_279_B	43.8	1	49	Female	III	Astrocytoma	Chemotherapy	Yes	No	Yes	Recurrent	C2
CGGA_28_B	36.7667	1	25	Male	II	Astrocytoma	Radiotherapy	Yes	Yes	No	Primary	C1
CGGA_288_B	35.2333	1	49	Male	II	Oligodendroglioma		Yes	Yes	No	Recurrent	C2
CGGA_290_B	157.5	0	37	Female	II	Oligodendroglioma	Radiotherapy	Yes	Yes	No	Primary	C2
CGGA_320_B	100.167	1	31	Male	II	Oligodendroglioma	Radio-chemotherapy	Yes	Yes		Primary	C2
CGGA_336_B	84.9667	1	57	Female	III	Oligodendroglioma	Radio-chemotherapy	Yes	Yes	No	Recurrent	C2
CGGA_358_B	4.06667	1	30	Female	III	Astrocytoma		Yes	No	Yes	Recurrent	C1
CGGA_369_B	153.533	0	33	Male	II	Astrocytoma	Radiotherapy	Yes	No		Recurrent	C1
CGGA_406_B	3	1	24	Female	III	Astrocytoma		Yes	No	No	Recurrent	C2
CGGA_42_B	94.4	1	38	Male	II	Astrocytoma	Radiotherapy	Yes	Yes	No	Primary	C1
CGGA_420_B	117.133	0	39	Female	III	Oligodendroglioma	Radio-chemotherapy	Yes	Yes	Yes	Recurrent	C2
CGGA_457_B	2.5	1	32	Male	III	Astrocytoma		Yes	No	Yes	Recurrent	C2
CGGA_474_B	67.6333	0		Male	III	Oligodendroglioma	Radio-chemotherapy	No	No	No	Primary	C2
CGGA_482_B	83.7	1	45	Male	II	Oligodendroglioma	Radiotherapy	Yes	Yes	Yes	Primary	C2
CGGA_487_B	5.2	1	46	Male	IV	Glioblastoma	Chemotherapy	No	No	No	Recurrent	C2
CGGA_492_B	21.7333	0	27	Male	III	Astrocytoma	Radio-chemotherapy	No	No	No	Recurrent	C2
CGGA_503_B	147	0	51	Male	II	Astrocytoma	Radio-chemotherapy	Yes	No	No	Primary	C1
CGGA_507_B	10.0667	1	53	Female	III	Astrocytoma	Chemotherapy	Yes	No	Yes	Recurrent	C1
CGGA_509_B	20.7667	1	38	Male	IV	Glioblastoma	Radiotherapy	No	No	No	Primary	C2
CGGA_521_B	17.1333	1	32	Male	III	Astrocytoma	Radiotherapy	No	No	No	Primary	C2
CGGA_530_B	16.8667	1	41	Female	IV	Glioblastoma	Chemotherapy	No	No	Yes	Recurrent	C2
CGGA_554_B	4.46667	1	46	Female	III	Oligoastrocytoma			No	Yes	Recurrent	C2
CGGA_568_B	9.5	1	14	Male	IV	Glioblastoma	Chemotherapy	No	No	No	Recurrent	C2
CGGA_583_B	103.567	1	36	Female	II	Astrocytoma	Radiotherapy	Yes		No	Primary	C1
CGGA_619_B	18.3333	1	40	Male	II	Astrocytoma		No	No		Recurrent	C2
CGGA_625_B	82.1667	1	33	Female	III	Oligodendroglioma		Yes	Yes	No	Recurrent	C2
CGGA_634_B	87.7667	1	35	Female	III	Astrocytoma	Radiotherapy	Yes	No	No	Primary	C2
CGGA_652_B	15.8667	1	42	Male	III	Astrocytoma	Chemotherapy	Yes	No	Yes	Recurrent	C2
CGGA_663_B	140.333	0	29	Female	II	Astrocytoma	Radio-chemotherapy	Yes	No	No	Primary	C1
CGGA_703_B	45.1667	1	31	Female	III	Oligodendroglioma	Chemotherapy	Yes	No		Recurrent	C2
CGGA_705_B	50.2333	1	41	Male	III	Astrocytoma	Radiotherapy	Yes	No	No	Primary	C2
CGGA_707_B	109.967	1	39	Female	II	Oligodendroglioma	Radiotherapy	Yes	Yes		Primary	C1
CGGA_720_B	41.9333	1	46	Female	II	Astrocytoma		Yes	No	No	Recurrent	C2
CGGA_721_B	85.0667	1	45	Male	II	Astrocytoma	Radio-chemotherapy	Yes	No	No	Primary	C1
CGGA_724_B	138.233	0	32	Male	II	Astrocytoma		Yes	No	No	Recurrent	C1
CGGA_730_B	70.6	1	51	Female	II	Oligodendroglioma		Yes	Yes		Recurrent	C2
CGGA_763_B	10.6333	0	52	Male	III	Astrocytoma		No	No	No	Recurrent	C1
CGGA_777_B	4.86667	1	46	Male	IV	Glioblastoma		No	No	No	Recurrent	C2
CGGA_780_B	30.7667	1	64	Female	III	Oligodendroglioma	Chemotherapy	No	No	No	Recurrent	C2
CGGA_799_B	62.2667	1	53	Male	III	Oligodendroglioma	Chemotherapy	Yes	Yes	Yes	Recurrent	C1
CGGA_809_B	41.7333	1	26	Male	II	Astrocytoma	Radiotherapy	Yes	No	No	Primary	C1
CGGA_810_B	18.3667	1	20	Male	III	Oligodendroglioma	Radio-chemotherapy	No	No	No	Recurrent	C2
CGGA_825_B	27.8667	1	36	Male	III	Astrocytoma	Radio-chemotherapy	Yes	No		Recurrent	C2
CGGA_831_B	18.2	1	55	Female	IV	Glioblastoma	Radio-chemotherapy	No	No	No	Primary	C2
CGGA_846_B	99.7	0	39	Female	II	Astrocytoma	Chemotherapy	No	No		Recurrent	C1
CGGA_852_B	5.63333	1	40	Male	III	Astrocytoma	Radiotherapy	No	No	No	Primary	C2
CGGA_861_B	29.7667	1	29	Male	III	Astrocytoma		No	No		Primary	C2
CGGA_863_B	69.1	1	42	Female	II	Astrocytoma	Radiotherapy	No	No	No	Primary	C1
CGGA_867_B	12.2333	1	40	Female	III	Astrocytoma	Radiotherapy	Yes	No	Yes	Recurrent	C2
CGGA_869_B	17.9	0	36	Female	IV	Glioblastoma		No	No	No	Recurrent	C2
CGGA_881_B	8.4	1	23	Female	III	Astrocytoma	Chemotherapy	No	No		Recurrent	C2
CGGA_882_B	33.6	0	30	Male	III	Astrocytoma	Radiotherapy	Yes	No		Recurrent	C1
CGGA_888_B	22.3	1	29	Male	III	Oligodendroglioma	Radio-chemotherapy	Yes	Yes		Recurrent	C2
CGGA_889_B	131.433	0	23	Male	II	Astrocytoma	Radio-chemotherapy	Yes	No		Primary	C1
CGGA_890_B	99.4	1	39	Male	III	Astrocytoma	Radiotherapy	Yes	No		Primary	C1
CGGA_901_B	30.9667	1	40	Male	III	Astrocytoma		Yes	No		Primary	C1
CGGA_903_B	48.5	1	27	Female	III	Astrocytoma	Radiotherapy	Yes	No		Primary	C2
CGGA_D19_B	9.9	1	64	Female	II	Oligodendroglioma		Yes	Yes	Yes	Recurrent	C2
CGGA_D28_B	28.6667	1	25	Male	III	Astrocytoma	Radiotherapy	Yes	No		Primary	C1
CGGA_D50_B	26.0667	1	30	Male	II	Oligodendroglioma		Yes	Yes		Recurrent	C2
CGGA_J50_B	56.4333	1	27	Male	II	Oligoastrocytoma	Radio-chemotherapy	Yes			Recurrent	C2
CGGA_J73_B	37.8	1	34	Female	III	Oligodendroglioma	Radio-chemotherapy	Yes			Primary	C2
CGGA_P100_B	8.93333	1	67	Male	IV	Glioblastoma		No	No		Primary	C2
CGGA_P102_B	42.3	1	30	Male	IV	Glioblastoma	Radio-chemotherapy	Yes	No		Primary	C2
CGGA_P103_B	55.0333	0	34	Male	II	Oligodendroglioma	Radiotherapy	Yes	Yes		Primary	C1
CGGA_P104_B	5.56667	1	36	Female	III	Oligoastrocytoma		Yes			Recurrent	C1
CGGA_P106_B	2.36667	1	24	Male	IV	Glioblastoma	Radio-chemotherapy	No	No		Recurrent	C2
CGGA_P108_B	54.8	0	30	Female	III	Astrocytoma	Radio-chemotherapy	No	No		Primary	C2
CGGA_P109_B	13.5667	1	35	Male	IV	Glioblastoma	Chemotherapy	Yes	No		Recurrent	C2
CGGA_P110_B	26.6667	1	56	Female	III	Oligodendroglioma	Radio-chemotherapy	No	No		Primary	C2
CGGA_P111_B	54.6	0	44	Female	II	Oligodendroglioma		Yes	Yes		Primary	C2
CGGA_P112_B	27.8	1	65	Male	IV	Glioblastoma	Radio-chemotherapy	No	No		Primary	C1
CGGA_P113_B	56.9333	0	32	Male	II	Astrocytoma	Radiotherapy	No	No		Primary	C1
CGGA_P115_B	54.2	0	25	Male	II	Astrocytoma	Radiotherapy	No			Primary	C1
CGGA_P116_B	10.1667	1	58	Male	IV	Glioblastoma		No			Primary	C1
CGGA_P121_B	53.6	0	39	Male	II	Astrocytoma	Radiotherapy	No	No		Primary	C1
CGGA_P122_B	54.6	0	43	Male	II	Oligodendroglioma	Radiotherapy	Yes	Yes		Recurrent	C2
CGGA_P128_B	52.8667	0	41	Male	II	Astrocytoma	Radiotherapy	Yes	No		Primary	C1
CGGA_P13_B	64.6	0	40	Female	II	Oligodendroglioma		Yes	Yes		Primary	C1
CGGA_P131_B	53.2	0	45	Female	III	Oligodendroglioma	Radio-chemotherapy	Yes	Yes		Primary	C1
CGGA_P132_B	53.4333	0	42	Male	II	Oligodendroglioma	Radiotherapy	Yes	Yes		Primary	C1
CGGA_P136_B	28.0667	1	41	Female	IV	Glioblastoma	Radio-chemotherapy	No			Primary	C1
CGGA_P137_B	50.8667	0	42	Male	II	Astrocytoma		Yes	No		Primary	C1
CGGA_P142_B	51.9333	0	45	Male	III	Oligodendroglioma	Radio-chemotherapy	Yes	Yes		Primary	C1
CGGA_P143_B	8.7	1	66	Female	IV	Glioblastoma	Radio-chemotherapy	No	No		Primary	C2
CGGA_P144_B	51.9667	0	44	Male	III	Astrocytoma	Radio-chemotherapy	Yes	No		Primary	C1
CGGA_P145_B	10.2667	1	53	Male	II	Astrocytoma	Radiotherapy	Yes	No		Primary	C1
CGGA_P147_B	28.7667	1	52	Male	II	Astrocytoma	Radiotherapy	Yes	No		Primary	C2
CGGA_P15_B	24.1	1	49	Male	IV	Glioblastoma	Radio-chemotherapy		No		Primary	C1
CGGA_P151_B	52.7333	0	46	Female	II	Astrocytoma	Radio-chemotherapy	Yes	No		Primary	C1
CGGA_P153_B	49.4667	0	45	Male	II	Astrocytoma	Radio-chemotherapy	Yes			Primary	C1
CGGA_P155_B	49.4333	0	50	Male	II	Astrocytoma	Radio-chemotherapy	No	No		Primary	C2
CGGA_P156_B	49.6	0	30	Male	II	Oligodendroglioma		Yes	Yes		Primary	C2
CGGA_P157_B	15.6667	1	55	Female	III	Astrocytoma	Radio-chemotherapy	No	No		Primary	C2
CGGA_P158_B	50.3333	0	27	Male	II	Oligoastrocytoma	Radio-chemotherapy	Yes			Primary	C1
CGGA_P159_B	7.03333	1	59	Male	III	Astrocytoma		No	No		Primary	C2
CGGA_P160_B	7.3	1	72	Female	IV	Glioblastoma	Radio-chemotherapy	No	No		Primary	C2
CGGA_P163_B	28.5	1	45	Female	III	Oligodendroglioma	Radio-chemotherapy	Yes	No	No	Recurrent	C2
CGGA_P164_B	51.7667	0	27	Male	IV	Glioblastoma	Radio-chemotherapy	No			Primary	C1
CGGA_P165_B	19.9333	1	51	Female	III	Oligoastrocytoma	Radio-chemotherapy	Yes			Primary	C1
CGGA_P17_B	64.3333	0	30	Male	III	Oligodendroglioma	Radio-chemotherapy	Yes	Yes		Primary	C2
CGGA_P172_B	34.9667	1	33	Male	III	Astrocytoma	Radio-chemotherapy	Yes			Primary	C1
CGGA_P173_B	48.2667	0	31	Male	II	Astrocytoma	Radiotherapy	Yes	No	No	Primary	C1
CGGA_P174_B	49.4	0	31	Male	II	Oligodendroglioma	Radio-chemotherapy	Yes	Yes		Primary	C2
CGGA_P175_B	6.1	1	45	Male	IV	Glioblastoma	Radio-chemotherapy	No			Recurrent	C1
CGGA_P176_B	26.8	0	32	Female	II	Oligodendroglioma	Radiotherapy	Yes	Yes		Primary	C1
CGGA_P177_B	48.0667	0	43	Male	II	Astrocytoma	Radio-chemotherapy	No	No	Yes	Primary	C2
CGGA_P178_B	48.0667	0	52	Female	IV	Glioblastoma	Radio-chemotherapy	No		Yes	Primary	C1
CGGA_P179_B	48.4667	0	53	Female	II	Astrocytoma	Radio-chemotherapy	Yes	No	Yes	Primary	C1
CGGA_P18_B	12.9	1	40	Male	III	Astrocytoma	Chemotherapy	Yes	No		Primary	C1
CGGA_P180_B	8.66667	1	47	Male	IV	Glioblastoma	Radio-chemotherapy	Yes			Primary	C1
CGGA_P181_B	7.93333	1	21	Female	III	Astrocytoma		No	No		Primary	C2
CGGA_P182_B	50.4	0	58	Female	IV	Glioblastoma	Radio-chemotherapy	No	No		Recurrent	C2
CGGA_P183_B	50.4	0	58	Male	III	Oligodendroglioma	Radio-chemotherapy	Yes	Yes		Primary	C1
CGGA_P185_B	16.7333	1	41	Female	III	Astrocytoma	Radio-chemotherapy	Yes	No		Recurrent	C2
CGGA_P19_B	64.1333	0	39	Male	II	Astrocytoma	Radio-chemotherapy	Yes	No		Primary	C1
CGGA_P199_B	6.76667	1	66	Male	IV	Glioblastoma		No	No		Recurrent	C2
CGGA_P20_B	64.1	0	58	Female	II	Astrocytoma	Radiotherapy	Yes	No		Primary	C1
CGGA_P205_B	19.4333	1	66	Male	IV	Glioblastoma	Radio-chemotherapy	No			Primary	C1
CGGA_P21_B	64.0667	0	25	Male	II	Astrocytoma	Radio-chemotherapy	Yes	No		Primary	C2
CGGA_P22_B	13.5333	1	62	Male	IV	Glioblastoma	Radio-chemotherapy	No	No		Primary	C2
CGGA_P23_B	13.0667	1	62	Female	III	Astrocytoma	Radio-chemotherapy	No			Primary	C1
CGGA_P25_B	4.9	1	64	Male	IV	Glioblastoma	Radio-chemotherapy	No			Primary	C1
CGGA_P265_B	25.9667	1	36	Male	III	Astrocytoma	Radio-chemotherapy	No		Yes	Primary	C1
CGGA_P266_B	8.43333	1	28	Female	III	Astrocytoma	Radio-chemotherapy	No		Yes	Primary	C1
CGGA_P269_B	17.0333	1	47	Female	III	Oligodendroglioma	Radio-chemotherapy	No	Yes		Recurrent	C2
CGGA_P27_B	13.7667	0	37	Female	II	Astrocytoma	Radiotherapy	Yes	No		Primary	C2
CGGA_P271_B	45.8667	0	42	Male	II	Astrocytoma	Radiotherapy	Yes		Yes	Primary	C1
CGGA_P279_B	44.4667	0	47	Female	III	Oligodendroglioma	Radio-chemotherapy	Yes	Yes		Recurrent	C2
CGGA_P28_B	3.56667	1	61	Male	IV	Glioblastoma		No	No		Primary	C2
CGGA_P280_B	44.7333	0	52	Female	IV	Glioblastoma	Radio-chemotherapy	No	No	Yes	Recurrent	C1
CGGA_P283_B	44.3667	0	38	Male	IV	Glioblastoma	Radio-chemotherapy	No	No	Yes	Recurrent	C2
CGGA_P286_B	21.9333	0	57	Female	II	Oligodendroglioma		Yes	Yes	Yes	Recurrent	C2
CGGA_P29_B	3.43333	1	22	Female	III	Oligoastrocytoma	Radio-chemotherapy	Yes			Recurrent	C1
CGGA_P295_B	9.1	1	46	Male	IV	Glioblastoma	Radio-chemotherapy	No	No	No	Recurrent	C2
CGGA_P3_B	70.8667	0	32	Male	III	Oligoastrocytoma	Radiotherapy	Yes			Recurrent	C1
CGGA_P30_B	13.4667	1	48	Male	II	Astrocytoma	Radio-chemotherapy	No	No		Primary	C2
CGGA_P306_B	30.7333	1	49	Male	II	Oligodendroglioma	Radio-chemotherapy	Yes	Yes	Yes	Recurrent	C2
CGGA_P308_B	18.7667	1	38	Male	III	Astrocytoma	Radio-chemotherapy	Yes	No	Yes	Recurrent	C1
CGGA_P31_B	62.7667	0	42	Male	II	Astrocytoma	Chemotherapy	No	No		Primary	C1
CGGA_P310_B	7.46667	1	47	Female	III	Astrocytoma	Radio-chemotherapy		Yes	Yes	Recurrent	C1
CGGA_P311_B	41.5667	0	36	Male	II	Astrocytoma	Chemotherapy	Yes	No	Yes	Recurrent	C2
CGGA_P314_B	41.2667	0	34	Female	III	Oligodendroglioma	Radio-chemotherapy	Yes	Yes	Yes	Recurrent	C2
CGGA_P315_B	15.0333	1	47	Female	II	Astrocytoma		Yes	No		Recurrent	C1
CGGA_P316_B	18.9	0	44	Male	II	Astrocytoma			No		Recurrent	C1
CGGA_P319_B	16.9333	1	37	Male	III	Astrocytoma	Radiotherapy	Yes	No	Yes	Recurrent	C2
CGGA_P326_B	40.5667	0	48	Female	III	Astrocytoma	Radio-chemotherapy	Yes	No	Yes	Recurrent	C1
CGGA_P328_B	19.3333	1	54	Female	III	Astrocytoma	Radio-chemotherapy	Yes	No		Recurrent	C2
CGGA_P335_B	40.1	0	42	Male	IV	Glioblastoma	Radio-chemotherapy	Yes	Yes	Yes	Recurrent	C2
CGGA_P337_B	22.9667	1	61	Female	III	Oligodendroglioma	Radio-chemotherapy	Yes	Yes	Yes	Recurrent	C2
CGGA_P338_B	39.9333	0	51	Male	II	Oligodendroglioma	Radio-chemotherapy	No	No	Yes	Recurrent	C2
CGGA_P346_B	17.4	0	42	Male	II	Astrocytoma		Yes	No		Recurrent	C2
CGGA_P356_B	18.9667	1	22	Female	II	Astrocytoma	Radio-chemotherapy	Yes	No	Yes	Recurrent	C2
CGGA_P358_B	38.9333	0	44	Male	II	Astrocytoma	Radio-chemotherapy	Yes	No	No	Recurrent	C2
CGGA_P364_B	16.5	1	41	Female	III	Astrocytoma	Radiotherapy	Yes	No	Yes	Recurrent	C2
CGGA_P385_B	37.0667	0	22	Male	IV	Glioblastoma	Radio-chemotherapy	No	No		Recurrent	C1
CGGA_P388_B	9.76667	1	37	Female	III	Astrocytoma	Radio-chemotherapy	Yes	No	Yes	Recurrent	C2
CGGA_P392_B	36.6333	0	35	Male	II	Astrocytoma	Radio-chemotherapy	Yes	Yes	Yes	Recurrent	C2
CGGA_P399_B	36.3333	0	41	Female	II	Oligodendroglioma	Radio-chemotherapy	Yes	Yes	Yes	Recurrent	C2
CGGA_P401_B	26.2667	1	31	Male	IV	Glioblastoma		Yes	No		Recurrent	C2
CGGA_P411_B	14.6667	1	47	Female	IV	Glioblastoma	Radio-chemotherapy	Yes	No	Yes	Recurrent	C2
CGGA_P415_B	6.5	1	56	Female	IV	Glioblastoma		No	No		Recurrent	C2
CGGA_P416_B	35.6333	0	29	Male	III	Oligodendroglioma	Radio-chemotherapy	Yes	Yes	Yes	Recurrent	C2
CGGA_P421_B	10.2667	1	26	Male	III	Astrocytoma		Yes	No	Yes	Recurrent	C2
CGGA_P422_B	36.3667	0	41	Female	II	Oligodendroglioma	Radiotherapy	Yes	Yes	Yes	Primary	C1
CGGA_P437_B	34.1	0	47	Female	III	Oligodendroglioma	Chemotherapy	Yes	Yes		Primary	C2
CGGA_P438_B	34.1	0	41	Male	III	Oligodendroglioma	Radio-chemotherapy	Yes	Yes		Recurrent	C2
CGGA_P439_B	34.0667	0	45	Male	II	Astrocytoma	Radio-chemotherapy	Yes	No		Recurrent	C2
CGGA_P446_B	33.6333	0	47	Female	III	Oligodendroglioma	Radio-chemotherapy	Yes	Yes		Recurrent	C2
CGGA_P461_B	19.9667	1	28	Male	III	Astrocytoma	Radio-chemotherapy	Yes	No	Yes	Recurrent	C2
CGGA_P468_B	32.4667	0	42	Female	III	Oligodendroglioma	Radio-chemotherapy	Yes	Yes	Yes	Primary	C2
CGGA_P483_B	9.96667	1	41	Male	III	Astrocytoma	Radio-chemotherapy	No	No	Yes	Recurrent	C2
CGGA_P492_B	31.2667	0	44	Female	II	Oligodendroglioma	Chemotherapy	Yes	Yes	Yes	Recurrent	C2
CGGA_P5_B	12.6	1	45	Female	III	Astrocytoma	Radio-chemotherapy	Yes	No		Recurrent	C2
CGGA_P500_B	31	0	34	Female	II	Oligodendroglioma	Radiotherapy	Yes	Yes	Yes	Recurrent	C1
CGGA_P501_B	30.8667	0	27	Male	II	Astrocytoma	Radio-chemotherapy	Yes	No	Yes	Recurrent	C2
CGGA_P505_B	30.8	0	34	Male	II	Astrocytoma	Radiotherapy	Yes	No	Yes	Recurrent	C1
CGGA_P508_B	12.5667	1	40	Male	III	Astrocytoma	Radio-chemotherapy	Yes	No	Yes	Recurrent	C2
CGGA_P510_B	30.4	0	42	Male	III	Oligodendroglioma	Radio-chemotherapy	Yes	No	Yes	Recurrent	C2
CGGA_P512_B	18.0333	1	23	Male	IV	Glioblastoma	Radio-chemotherapy	No	No	Yes	Recurrent	C2
CGGA_P520_B	29.4667	0	44	Female	III	Oligodendroglioma	Radio-chemotherapy	Yes	Yes		Recurrent	C2
CGGA_P568_B	7.26667	1	23	Female	III	Oligodendroglioma	Radio-chemotherapy	Yes	Yes	Yes	Recurrent	C2
CGGA_P585_B	11.4667	1	50	Male	IV	Glioblastoma	Radio-chemotherapy	No	No	Yes	Recurrent	C2
CGGA_P594_B	2.8	1	40	Male	III	Astrocytoma	Radio-chemotherapy	No	No	No	Recurrent	C2
CGGA_P596_B	25.9	0	60	Female	IV	Glioblastoma	Radio-chemotherapy	Yes	Yes	Yes	Recurrent	C2
CGGA_P604_B	8.73333	1	15	Female	III	Astrocytoma	Radio-chemotherapy	No	No	No	Recurrent	C2
CGGA_P609_B	24.2	0	19	Female	IV	Glioblastoma	Radio-chemotherapy	No	No	No	Primary	C2
CGGA_P610_B	11.5	1	62	Male	IV	Glioblastoma	Radio-chemotherapy	No		Yes	Recurrent	C1
CGGA_P619_B	7.86667	1	66	Female	IV	Glioblastoma	Radio-chemotherapy	No	No		Recurrent	C2
CGGA_P625_B	5.36667	1	46	Female	IV	Glioblastoma		Yes	No	Yes	Recurrent	C2
CGGA_P633_B	22.5333	0	40	Female	III	Astrocytoma	Radio-chemotherapy	Yes	No		Recurrent	C2
CGGA_P7_B	3.66667	1	45	Male	IV	Glioblastoma		No	No		Recurrent	C2
CGGA_P83_B	56.6	0	28	Female	II	Astrocytoma	Radio-chemotherapy	Yes	No		Primary	C2
CGGA_P84_B	56.4667	0	40	Female	II	Astrocytoma	Radiotherapy	Yes	No		Primary	C1
CGGA_P86_B	56.4667	0	34	Female	II	Oligodendroglioma	Radiotherapy	Yes	Yes		Primary	C2
CGGA_P87_B	8	1	32	Male	IV	Glioblastoma		Yes	No		Recurrent	C2
CGGA_P89_B	9.8	1	42	Male	IV	Glioblastoma	Radio-chemotherapy	No	No		Recurrent	C2
CGGA_P93_B	55.9333	0	45	Female	II	Astrocytoma	Radio-chemotherapy	Yes	No		Primary	C2
CGGA_P98_B	10.5667	1	44	Male	III	Astrocytoma	Radio-chemotherapy	Yes	No		Recurrent	C1
CGGA_P99_B	22.6333	0	52	Male	IV	Glioblastoma	Radio-chemotherapy	Yes	No		Recurrent	C2
CGGA_1001_C	127.233	0	11	Male	IV	Glioblastoma	Chemotherapy	No	No	No	Primary	C1
CGGA_1006_C	8.46667	1	42	Male	III	Astrocytoma	Radio-chemotherapy	No	No	No	Primary	C2
CGGA_1007_C	11.5	1	57	Female	IV	Glioblastoma	Radio-chemotherapy	No	No	No	Primary	C2
CGGA_1011_C	3.63333	1	46	Female	IV	Glioblastoma	Radiotherapy	No	No	No	Primary	C2
CGGA_1015_C	5.46667	1	62	Male	IV	Glioblastoma	Radiotherapy	No	No	No	Primary	C2
CGGA_1019_C	7.06667	1	60	Male	IV	Glioblastoma	Chemotherapy	No	No	Yes	Recurrent	C2
CGGA_1022_C	17.2667	0	62	Female	II	Astrocytoma	Chemotherapy	No	No	No	Recurrent	C1
CGGA_1023_C	22.7	1	56	Female	IV	Glioblastoma	Radio-chemotherapy	No	No	No	Primary	C1
CGGA_1024_C	102.467	1	64	Male	IV	Glioblastoma	Radio-chemotherapy	No	No	Yes	Primary	C2
CGGA_1026_C	52.3333	1	57	Male	IV	Glioblastoma	Radio-chemotherapy	No	No	Yes	Primary	C2
CGGA_1034_C	25.1	1	23	Male	III	Astrocytoma	Radio-chemotherapy	No	No	No	Primary	C1
CGGA_1035_C	18.9	1	60	Female	IV	Glioblastoma	Radiotherapy	No	No	Yes	Primary	C2
CGGA_1039_C	24.2333	1	40	Male	IV	Glioblastoma	Chemotherapy	No	No	Yes	Primary	C2
CGGA_1045_C	11.6	1	79	Male	IV	Glioblastoma	Radio-chemotherapy	No	No	No	Primary	C2
CGGA_1049_C	26.9667	1	58	Male	IV	Glioblastoma	Radio-chemotherapy	No	No	No	Primary	C2
CGGA_1072_C	36.3333	1	26	Male	IV	Glioblastoma	Radio-chemotherapy	No	No	No	Primary	C2
CGGA_1077_C	19.7	1	47	Male	IV	Glioblastoma	Radiotherapy	No	No	No	Primary	C2
CGGA_1078_C	10.5	1	61	Female	IV	Glioblastoma	Radio-chemotherapy	No	No	Yes	Recurrent	C1
CGGA_1079_C	15.7	1	38	Male	III	Astrocytoma		No	No	No	Primary	C2
CGGA_1081_C	7.2	1	30	Female	III	Astrocytoma		No	No	No	Recurrent	C2
CGGA_1083_C	15	1	59	Male	IV	Glioblastoma	Radio-chemotherapy	No	No	No	Primary	C2
CGGA_1091_C	37.2	1	51	Female	IV	Glioblastoma	Radio-chemotherapy	No	No	Yes	Primary	C2
CGGA_1109_C	44.9333	1	42	Male	IV	Glioblastoma		No	No	No	Primary	C1
CGGA_1124_C	16.1333	1	47	Male	IV	Glioblastoma	Radio-chemotherapy	No	No	No	Primary	C2
CGGA_1139_C	39.8667	1	53	Female	IV	Glioblastoma	Radio-chemotherapy	No	No	Yes	Primary	C1
CGGA_1140_C	30.7	1	49	Female	III	Astrocytoma	Chemotherapy	No	No	Yes	Recurrent	C1
CGGA_1145_C	7.96667	1	41	Male	III	Astrocytoma	Radio-chemotherapy	No	No	Yes	Recurrent	C2
CGGA_1171_C	13.7333	1	40	Male	IV	Glioblastoma	Radiotherapy	No	No	Yes	Primary	C2
CGGA_1177_C	14.9667	1	40	Male	IV	Glioblastoma	Radio-chemotherapy	No	No	No	Recurrent	C2
CGGA_1180_C	40.8667	0	48	Female	IV	Glioblastoma	Radio-chemotherapy	No	No	No	Primary	C2
CGGA_1188_C	8.53333	1	30	Female	IV	Glioblastoma	Radio-chemotherapy	Yes	No	No	Secondary	C2
CGGA_1214_C	20.1333	1	49	Female	IV	Glioblastoma	Radio-chemotherapy	No	No	Yes	Primary	C2
CGGA_1216_C	10.4	1	44	Male	IV	Glioblastoma	Radio-chemotherapy	No	No	Yes	Primary	C1
CGGA_1218_C	9.53333	1	53	Male	IV	Glioblastoma	Radio-chemotherapy	No	No	No	Secondary	C2
CGGA_1224_C	9.03333	1	57	Male	IV	Glioblastoma	Radio-chemotherapy	No	No	No	Primary	C2
CGGA_1234_C	23.5	1	32	Male	IV	Glioblastoma	Radio-chemotherapy	No	No	No	Primary	C2
CGGA_1237_C	9.86667	1	62	Male	IV	Glioblastoma	Radio-chemotherapy	No	No	No	Primary	C2
CGGA_1240_C	0.633333	1	33	Male	IV	Glioblastoma		No	No	No	Primary	C2
CGGA_1251_C	9.06667	1	42	Female	IV	Glioblastoma	Radio-chemotherapy	No	No	No	Primary	C2
CGGA_1258_C	3.8	1	42	Male	IV	Glioblastoma		No	No	No	Primary	C2
CGGA_1263_C	25.7333	1	50	Male	III	Astrocytoma	Radiotherapy	No	No	No	Primary	C1
CGGA_1270_C	6.26667	1	60	Female	IV	Glioblastoma	Radio-chemotherapy	No	No	No	Primary	C2
CGGA_1271_C	17.4333	1	17	Male	IV	Glioblastoma	Radio-chemotherapy	No	No	Yes	Recurrent	C2
CGGA_1272_C	4.13333	1	32	Male	IV	Glioblastoma	Radiotherapy	Yes	No	Yes	Secondary	C2
CGGA_1280_C	14.9	1	74	Male	III	Astrocytoma	Radio-chemotherapy	No	No	No	Primary	C2
CGGA_1281_C	96.9667	0	45	Male	III	Astrocytoma	Radio-chemotherapy	No	Yes	Yes	Primary	C1
CGGA_1283_C	0.666667	1	17	Male	IV	Glioblastoma	Radio-chemotherapy	No	No	No	Secondary	C2
CGGA_1284_C	3.23333	1	73	Male	III	Astrocytoma	Chemotherapy	No	No	No	Primary	C2
CGGA_1285_C	2.63333	1	58	Female	IV	Glioblastoma		No	No	Yes	Recurrent	C1
CGGA_1292_C	96.7	0	17	Male	III	Astrocytoma	Radio-chemotherapy	No	No	Yes	Primary	C1
CGGA_1299_C	18.3333	1	54	Male	IV	Glioblastoma	Radio-chemotherapy	No	No	No	Primary	C2
CGGA_1301_C	7.96667	1	48	Male	IV	Glioblastoma	Radio-chemotherapy	No	No	No	Secondary	C1
CGGA_1313_C	12.6333	1	42	Male	IV	Glioblastoma	Radio-chemotherapy	No	No	No	Primary	C2
CGGA_1320_C	1.96667	1	19	Male	IV	Glioblastoma	Chemotherapy	No	No	No	Primary	C2
CGGA_1332_C	17	0	55	Female	IV	Glioblastoma	Chemotherapy	No	No	Yes	Primary	C2
CGGA_1338_C	37.4	1	61	Female	IV	Glioblastoma	Radio-chemotherapy	No	No	Yes	Primary	C2
CGGA_1340_C	36.9667	1	35	Male	III	Astrocytoma	Radio-chemotherapy	No	No	No	Primary	C2
CGGA_1342_C	6.2	1	47	Male	IV	Glioblastoma	Radio-chemotherapy	No	No	No	Primary	C2
CGGA_1343_C	3.13333	1	34	Male	IV	Glioblastoma	Radio-chemotherapy	No	No	Yes	Recurrent	C2
CGGA_1346_C	9.46667	1	57	Female	IV	Glioblastoma	Radio-chemotherapy	No	No	No	Secondary	C2
CGGA_1370_C	10.8333	0	43	Male	IV	Glioblastoma	Radio-chemotherapy	No	No	No	Recurrent	C2
CGGA_1393_C	9.16667	1	41	Male	IV	Glioblastoma	Radio-chemotherapy	No	No	Yes	Secondary	C2
CGGA_1408_C	45.4	1	64	Female	III	Astrocytoma	Radio-chemotherapy	No	No	No	Primary	C1
CGGA_1411_C	10.9667	1	40	Female	III	Astrocytoma	Radio-chemotherapy	No	No	Yes	Recurrent	C2
CGGA_235_C	78	1	24	Male	II	Oligodendroglioma	Radio-chemotherapy	Yes	Yes	Yes	Primary	C1
CGGA_269_C	97.7333	0	45	Female	II	Astrocytoma	Radiotherapy	No	No	No	Primary	C1
CGGA_272_C	7.23333	1	51	Male	IV	Glioblastoma		No	No	No	Secondary	C2
CGGA_274_C	20.3333	0	55	Female	IV	Glioblastoma	Radio-chemotherapy	No	No	No	Primary	C2
CGGA_276_C	17.6333	0	44	Male	II	Oligodendroglioma		Yes	No	Yes	Primary	C1
CGGA_309_C	4.63333	1	44	Male			Radio-chemotherapy	No		No		C2
CGGA_318_C	7.4	1	40	Female	IV	Glioblastoma		No	No	No	Secondary	C2
CGGA_323_C	144.6	0	48	Female	II	Oligodendroglioma		No	No	No	Primary	C1
CGGA_330_C	37.3667	1	45	Male	III	Astrocytoma	Radio-chemotherapy	No	No	No	Primary	C2
CGGA_413_C	6.1	0	54	Male	IV	Glioblastoma	Radio-chemotherapy	No	No	No	Primary	C2
CGGA_426_C	52	1	50	Male	III	Astrocytoma	Radio-chemotherapy	No	No	No	Primary	C2
CGGA_448_C	11.8	1	64	Male	III	Astrocytoma	Radio-chemotherapy	No	No	No	Primary	C2
CGGA_483_C	9.23333	1	59	Female	IV	Glioblastoma	Radio-chemotherapy	No	No	No	Primary	C2
CGGA_488_C	14.5	1	23	Male	III	Astrocytoma	Radio-chemotherapy	No	No	No	Primary	C2
CGGA_493_C	79.4	1	32	Female	II	Astrocytoma	Radio-chemotherapy	Yes	No	No	Primary	C1
CGGA_494_C	147.833	0	58	Female	IV	Glioblastoma	Radio-chemotherapy	No	No	Yes	Primary	C1
CGGA_495_C	9.83333	1	53	Male				No		No		C2
CGGA_499_C	4.06667	1	51	Male	IV	Glioblastoma	Radiotherapy	No	No	Yes	Primary	C2
CGGA_525_C	4.6	1	61	Male	IV	Glioblastoma	Radiotherapy	No	No	Yes	Primary	C2
CGGA_541_C	145.867	0	36	Female	II	Astrocytoma	Radiotherapy	No	No	No	Primary	C1
CGGA_564_C	22.6333	1	47	Male	III	Astrocytoma	Radio-chemotherapy	No	No	Yes	Primary	C2
CGGA_565_C	120.167	0	51	Male	III	Astrocytoma	Radiotherapy	No	No	No	Primary	C1
CGGA_578_C	12.0667	1	61	Female	III	Astrocytoma	Radio-chemotherapy	No	No	Yes	Primary	C2
CGGA_599_C	13.9333	1	66	Female	III	Oligodendroglioma	Radiotherapy	No	No	No	Primary	C1
CGGA_604_C	12.7	1	46	Male	IV	Glioblastoma	Radio-chemotherapy	No	No	Yes	Primary	C2
CGGA_616_C	31.7333	1	43	Male	III	Astrocytoma	Radio-chemotherapy	No	No	Yes	Primary	C2
CGGA_624_C	4.06667	1	50	Female	IV	Glioblastoma		No	No	No	Recurrent	C2
CGGA_630_C	143.333	0	43	Male	III	Oligodendroglioma	Radio-chemotherapy	Yes	Yes	Yes	Recurrent	C1
CGGA_633_C	60.4	1	56	Female	II	Oligodendroglioma	Radio-chemotherapy	No	No	No	Primary	C1
CGGA_638_C	79.5333	0	42	Male	II	Oligodendroglioma	Radiotherapy	Yes	Yes	No	Primary	C1
CGGA_643_C	11.0333	1	56	Male	III	Astrocytoma	Radio-chemotherapy	No	No	No	Primary	C2
CGGA_658_C	12.4	1	55	Male	IV	Glioblastoma	Radio-chemotherapy	No	No	Yes	Primary	C2
CGGA_659_C	24.3333	0	50	Female	II	Oligodendroglioma	Radio-chemotherapy	No	No	No	Primary	C1
CGGA_669_C	20.2333	1	56	Female	IV	Glioblastoma	Chemotherapy	No	Yes	No	Recurrent	C1
CGGA_676_C	12.5333	1	60	Male	IV	Glioblastoma	Radio-chemotherapy	No	No	No	Primary	C2
CGGA_678_C	12.8667	1	56	Male	III	Astrocytoma	Chemotherapy	No	No	No	Recurrent	C2
CGGA_679_C	8.76667	1	63	Female	IV	Glioblastoma	Radiotherapy	No	No	Yes	Primary	C2
CGGA_680_C	79.1	1	44	Male	IV	Glioblastoma	Radio-chemotherapy	No	No	No	Primary	C2
CGGA_681_C	3.66667	1	42	Male				No		Yes		C2
CGGA_700_C	5.66667	0	24	Female	IV	Glioblastoma	Radio-chemotherapy	Yes	No	Yes	Primary	C1
CGGA_727_C	34.1	1	45	Male	III	Astrocytoma	Radio-chemotherapy	No	No	Yes	Primary	C2
CGGA_731_C	16.7667	1	50	Male	IV	Glioblastoma	Radiotherapy	No	No	No	Primary	C2
CGGA_766_C	136.767	0	32	Male	II	Oligodendroglioma	Radiotherapy	Yes	Yes	Yes	Primary	C1
CGGA_773_C	14.7667	1	51	Female	IV	Glioblastoma		Yes	No	No	Secondary	C1
CGGA_782_C	9.63333	1	60	Male	IV	Glioblastoma	Radiotherapy	No	No	No	Primary	C2
CGGA_789_C	11.5	1	50	Male	IV	Glioblastoma	Radiotherapy	No	No	No	Primary	C2
CGGA_791_C	8.4	1	55	Male	III	Astrocytoma	Radiotherapy	No	No	No	Primary	C2
CGGA_796_C	18.6333	0	60	Male	II	Astrocytoma	Radio-chemotherapy	No	No	No	Primary	C1
CGGA_802_C	22.7	1	42	Male	IV	Glioblastoma	Radio-chemotherapy	No	No	No	Primary	C2
CGGA_804_C	20.4667	0	53	Female	IV	Glioblastoma	Radio-chemotherapy	No	No	Yes	Primary	C1
CGGA_807_C	134.667	0	42	Male	II	Astrocytoma	Radio-chemotherapy	No	No		Primary	C1
CGGA_808_C	38.9	0	38	Male	IV	Glioblastoma	Radio-chemotherapy	No	No	No	Primary	C1
CGGA_837_C	14.4	1	57	Male	IV	Glioblastoma	Radio-chemotherapy	No	No	Yes	Primary	C2
CGGA_842_C	6.8	1	63	Female	IV	Glioblastoma	Radio-chemotherapy	No	No	No	Primary	C2
CGGA_848_C	7.96667	0	54	Female	IV	Glioblastoma	Radio-chemotherapy	No	No	No	Primary	C2
CGGA_850_C	18.8	0	52	Female	IV	Glioblastoma		No	No	No	Primary	C2
CGGA_859_C	12.9	1	56	Male	IV	Glioblastoma	Radiotherapy	No	No	No	Primary	C2
CGGA_871_C	132.133	0	37	Male	II	Oligodendroglioma	Radiotherapy	Yes	Yes	Yes	Primary	C1
CGGA_876_C	5.3	1	60	Female	IV	Glioblastoma		No	No	No	Primary	C2
CGGA_878_C	28.7667	1	42	Male	IV	Glioblastoma	Chemotherapy	No	No	No	Primary	C2
CGGA_902_C	6.43333	1	54	Male	IV	Glioblastoma		No	No	No	Primary	C2
CGGA_D02_C	16.1333	1	44	Male	IV	Glioblastoma	Chemotherapy	No	No	Yes	Recurrent	C2
CGGA_D03_C	14.1	1	44	Male	IV	Glioblastoma	Radio-chemotherapy	No	No	Yes	Primary	C2
CGGA_D09_C	7.76667	1	57	Male	IV	Glioblastoma	Radiotherapy	No	No	No	Primary	C2
CGGA_D11_C	27.5667	1	53	Female	III	Astrocytoma	Radio-chemotherapy	No	No	Yes	Primary	C2
CGGA_D16_C	8.7	1	59	Female	III	Astrocytoma	Radiotherapy	No	No	Yes	Primary	C2
CGGA_D26_C	8.76667	1	55	Male	IV	Glioblastoma		No	No	No	Recurrent	C2
CGGA_D32_C	11.9333	1	61	Male	IV	Glioblastoma	Chemotherapy	No	No	No	Recurrent	C2
CGGA_D35_C	22.0333	1	68	Female	IV	Glioblastoma	Radiotherapy	No	No	Yes	Primary	C2
CGGA_D36_C	1.13333	1	58	Male	IV	Glioblastoma		No	No	Yes	Recurrent	C2
CGGA_D37_C	32.1667	1	55	Male	IV	Glioblastoma	Radio-chemotherapy	No	No	No	Primary	C2
CGGA_D44_C	10.4333	1	18	Female	III	Astrocytoma	Radiotherapy	No	No		Primary	C2
CGGA_D51_C	4.5	1	60	Female	IV	Glioblastoma		No	No	No	Recurrent	C2
CGGA_D57_C	25.5333	1	40	Male	IV	Glioblastoma	Radio-chemotherapy	No	No		Primary	C2
CGGA_D58_C	6.03333	1	24	Male	III	Astrocytoma		No	Yes	No	Recurrent	C1
CGGA_342_C	16.6667	1	49	Female	IV	Glioblastoma	Radio-chemotherapy	No		Yes	Primary	C2
CGGA_719_C	3.36667	1	51	Male	IV	Glioblastoma	Radio-chemotherapy	Yes		No	Secondary	C2
CGGA_J030_C	112.967	0	38	Male	II	Oligodendroglioma	Radiotherapy	Yes	Yes		Primary	C1
CGGA_J130_C	103.867	0	40	Male	II	Astrocytoma	Radio-chemotherapy	No	No		Recurrent	C1
CGGA_1005_C	127.167	0	41	Female	II	Astrocytoma	Chemotherapy	Yes	No	Yes	Primary	C1
CGGA_1013_C	57.5	1	38	Female	II	Astrocytoma	Radiotherapy	Yes	No	Yes	Primary	C1
CGGA_1020_C	37.3333	1	38	Female	II	Astrocytoma	Radiotherapy	Yes	No	No	Primary	C1
CGGA_1027_C	89.6	0	37	Male	III	Oligodendroglioma	Radio-chemotherapy	Yes	Yes	Yes	Primary	C1
CGGA_1031_C	81.9	1	31	Female	II	Astrocytoma	Chemotherapy	Yes	No	No	Primary	C1
CGGA_1046_C	118.633	0	21	Male	II	Astrocytoma				Yes	Primary	C1
CGGA_1060_C	7.56667	1	42	Male	IV	Glioblastoma	Chemotherapy	Yes	No	Yes	Recurrent	C2
CGGA_1061_C	17.7333	1	43	Female	III	Astrocytoma	Chemotherapy	Yes	No	No	Recurrent	C1
CGGA_1068_C	2.26667	1	29	Male	IV	Glioblastoma		Yes	No	Yes	Secondary	C2
CGGA_1094_C	8.4	1	40	Female	III	Astrocytoma	Chemotherapy	Yes	No	Yes	Recurrent	C2
CGGA_1105_C	20.3	1	29	Male	IV	Glioblastoma	Radio-chemotherapy	Yes	No	Yes	Secondary	C2
CGGA_1113_C	42.1667	1	34	Male	III	Oligodendroglioma	Chemotherapy	Yes	Yes	Yes	Primary	C2
CGGA_1129_C	5.6	1	34	Male	IV	Glioblastoma	Radiotherapy	Yes	No	Yes	Secondary	C2
CGGA_1136_C	7.86667	1	38	Female	IV	Glioblastoma	Chemotherapy	Yes	No	Yes	Secondary	C2
CGGA_1146_C	83.2667	0	35	Male	III	Astrocytoma	Radiotherapy	Yes	No	Yes	Primary	C2
CGGA_1160_C	14.2	1	43	Female	III	Astrocytoma		Yes	No	No	Primary	C2
CGGA_1170_C	11.5333	1	25	Male	IV	Glioblastoma	Radio-chemotherapy	Yes	No	Yes	Secondary	C2
CGGA_1175_C	14.7	1	36	Female	IV	Glioblastoma	Chemotherapy	Yes	No	Yes	Secondary	C2
CGGA_1189_C	102.733	0	34	Female	III	Oligodendroglioma	Chemotherapy	Yes	Yes	Yes	Primary	C1
CGGA_1190_C	102.733	0	45	Female	III	Astrocytoma	Chemotherapy	Yes	No	Yes	Primary	C2
CGGA_1215_C	0.966667	1	37	Male	III	Astrocytoma	Radio-chemotherapy	Yes	No	Yes	Recurrent	C2
CGGA_1219_C	70.6667	1	57	Female	IV	Glioblastoma	Radio-chemotherapy	Yes	No	Yes	Primary	C1
CGGA_1227_C	39.9	1	46	Female	IV	Glioblastoma	Radio-chemotherapy	No	No	Yes	Recurrent	C2
CGGA_1231_C	75.9667	1	31	Female	III	Astrocytoma	Radio-chemotherapy	No	No	No	Recurrent	C1
CGGA_1287_C	17.7667	1	29	Male	IV	Glioblastoma	Radio-chemotherapy	Yes	No	No	Primary	C2
CGGA_1307_C	32.1667	0	25	Female	III	Astrocytoma	Radio-chemotherapy	Yes	No	No	Primary	C2
CGGA_1314_C	5.73333	1	27	Female	IV	Glioblastoma		Yes	No	Yes	Primary	C2
CGGA_1322_C	8.43333	1	10	Male	III	Astrocytoma	Radio-chemotherapy	Yes	No	Yes	Primary	C1
CGGA_1324_C	28.2667	1	42	Male	IV	Glioblastoma	Radio-chemotherapy	Yes	Yes	Yes	Secondary	C2
CGGA_1329_C	10.8667	1	43	Female	III	Astrocytoma	Radio-chemotherapy	Yes	No	Yes	Recurrent	C2
CGGA_1330_C	94.8667	0	47	Male	II	Astrocytoma	Radio-chemotherapy	Yes	No	Yes	Primary	C2
CGGA_1374_C	4.7	1	22	Male	III	Astrocytoma	Radiotherapy	Yes	No	Yes	Recurrent	C1
CGGA_1375_C	3.06667	1	50	Female	IV	Glioblastoma	Radiotherapy	Yes	No	Yes	Secondary	C2
CGGA_1381_C	1.53333	1	36	Female	IV	Glioblastoma	Radio-chemotherapy	Yes	No	Yes	Recurrent	C2
CGGA_1384_C	6.36667	1	39	Female	IV	Glioblastoma	Radio-chemotherapy	Yes	No	Yes	Primary	C1
CGGA_1388_C	16.1667	1	37	Male	III	Astrocytoma	Radio-chemotherapy	Yes	No	Yes	Recurrent	C1
CGGA_1394_C	4.63333	1	37	Male	IV	Glioblastoma	Radio-chemotherapy	Yes	No	Yes	Recurrent	C2
CGGA_1406_C	71.8	1	34	Male	II	Astrocytoma	Radio-chemotherapy	Yes	No	Yes	Primary	C2
CGGA_1409_C	90.9	0	24	Female	IV	Glioblastoma	Chemotherapy	Yes	No	No	Primary	C1
CGGA_1412_C	9.86667	1	48	Female	IV	Glioblastoma	Radio-chemotherapy	Yes	Yes	Yes	Secondary	C2
CGGA_236_C	23.5333	0	47	Male	II	Oligodendroglioma	Radio-chemotherapy	Yes	Yes	Yes	Primary	C2
CGGA_241_C	160.3	0	34	Male	II	Astrocytoma	Radiotherapy	Yes	No	Yes	Primary	C1
CGGA_245_C	10.6	1	39	Female	III	Astrocytoma	Radio-chemotherapy	Yes	No		Recurrent	C2
CGGA_251_C	43.3	0	45	Male	II	Astrocytoma	Radiotherapy	Yes	No	Yes	Primary	C1
CGGA_252_C	5.5	0	24	Female	II	Astrocytoma	Radiotherapy	Yes	No	No	Primary	C1
CGGA_254_C	159.767	0	38	Male	II	Oligodendroglioma	Radio-chemotherapy	Yes	Yes	Yes	Primary	C1
CGGA_256_C	5.26667	0	39	Male	II	Astrocytoma	Radio-chemotherapy	Yes	No	No	Primary	C1
CGGA_261_C	137.667	0	27	Male	II	Astrocytoma	Radiotherapy	Yes	No	No	Primary	C1
CGGA_267_C	45.8	1	36	Male	II	Astrocytoma		Yes	No	No	Primary	C1
CGGA_273_C	87.8333	1	35	Female	II	Astrocytoma	Radiotherapy	Yes	No	No	Primary	C1
CGGA_283_C	115.667	1	47	Female	II	Oligodendroglioma	Radio-chemotherapy	Yes	Yes	Yes	Primary	C1
CGGA_300_C	73.3	1	35	Female	II	Astrocytoma	Radio-chemotherapy	Yes	No	No	Primary	C1
CGGA_314_C	85.6	1	39	Male	III	Oligodendroglioma	Radio-chemotherapy	Yes	Yes	No	Recurrent	C1
CGGA_333_C	59.4333	0	40	Male	II	Astrocytoma	Radiotherapy	Yes	No	No	Primary	C1
CGGA_337_C	33.6	1	50	Female	III	Astrocytoma		Yes	No	Yes	Primary	C1
CGGA_374_C	16.4333	1	37	Male	IV	Glioblastoma	Radio-chemotherapy	Yes	No	Yes	Secondary	C2
CGGA_400_C	44.0333	1	38	Female	III	Astrocytoma	Radiotherapy	Yes	No	Yes	Recurrent	C1
CGGA_431_C	150.5	0	41	Male	III	Oligodendroglioma	Radio-chemotherapy	Yes	Yes	Yes	Recurrent	C2
CGGA_446_C	150.267	0	35	Female	II	Oligodendroglioma	Radiotherapy	Yes	Yes	No	Primary	C1
CGGA_458_C	13.9667	1	51	Male	II	Astrocytoma	Radio-chemotherapy	Yes	No	Yes	Recurrent	C1
CGGA_479_C	148.167	0	36	Female	II	Oligodendroglioma	Radiotherapy	Yes	Yes	No	Primary	C1
CGGA_485_C	81.2333	0	31	Male	II	Oligodendroglioma	Radio-chemotherapy	Yes	Yes	No	Primary	C1
CGGA_490_C	126.8	0	37	Female	III	Oligodendroglioma	Radio-chemotherapy	Yes	Yes	Yes	Primary	C1
CGGA_491_C	35.8	1	36	Female	IV	Glioblastoma	Radio-chemotherapy	Yes	No	Yes	Primary	C2
CGGA_501_C	147.567	0	40	Male	II	Oligodendroglioma	Radiotherapy	Yes	Yes	Yes	Primary	C1
CGGA_502_C	147.133	0	39	Male	II	Astrocytoma	Radiotherapy	Yes	No	Yes	Primary	C1
CGGA_510_C	146.767	0	42	Male	III	Oligodendroglioma	Radio-chemotherapy	Yes	Yes	Yes	Primary	C1
CGGA_543_C	145.7	0	43	Male	II	Oligodendroglioma	Radiotherapy	Yes	Yes	Yes	Primary	C1
CGGA_545_C	18.5	1	38	Female	IV	Glioblastoma	Chemotherapy	Yes	No	Yes	Recurrent	C2
CGGA_551_C	145.433	0	44	Male	II	Oligodendroglioma	Radiotherapy	Yes	Yes	No	Primary	C1
CGGA_560_C	145.133	0	43	Male	III	Astrocytoma	Radiotherapy	Yes	No	Yes	Primary	C1
CGGA_580_C	46.4667	1	43	Male	II	Astrocytoma	Radiotherapy	Yes	No	Yes	Primary	C1
CGGA_591_C	55.1333	1	50	Female	III	Astrocytoma	Radio-chemotherapy	Yes	No	Yes	Primary	C1
CGGA_598_C	122.567	1	61	Female	III	Oligodendroglioma	Radio-chemotherapy	Yes	Yes	Yes	Primary	C1
CGGA_601_C	37.7667	1	36	Male	II	Astrocytoma	Radiotherapy	Yes	No	No	Primary	C1
CGGA_603_C	5.6	0	32	Male	III	Astrocytoma	Radio-chemotherapy	Yes	No	Yes	Recurrent	C1
CGGA_605_C	143.333	0	43	Male	III	Astrocytoma	Chemotherapy	Yes	No	Yes	Recurrent	C2
CGGA_607_C	46.3	0	25	Male	II	Astrocytoma	Radiotherapy	Yes	No	No	Primary	C1
CGGA_632_C	19.2	1	29	Female	II	Astrocytoma	Radio-chemotherapy	Yes	No	No	Primary	C1
CGGA_635_C	142.1	0	45	Male	II	Oligodendroglioma	Radio-chemotherapy	Yes	Yes	No	Primary	C1
CGGA_641_C	113.7	1	51	Female	III	Oligodendroglioma	Radio-chemotherapy	Yes	Yes	No	Primary	C1
CGGA_642_C	141.633	0	29	Male	II	Astrocytoma	Radiotherapy	Yes	No	No	Primary	C1
CGGA_655_C	141.033	0	35	Male	II	Oligodendroglioma	Radiotherapy	Yes	Yes	No	Primary	C1
CGGA_662_C	9.46667	1	59	Female	II	Oligodendroglioma		Yes	Yes	No	Primary	C1
CGGA_666_C	83.3	1	45	Female	II	Oligodendroglioma	Radiotherapy	Yes	Yes	Yes	Primary	C1
CGGA_671_C	140.5	0	36	Female	II	Oligodendroglioma	Radiotherapy	Yes	Yes	No	Primary	C1
CGGA_675_C	140.333	0	23	Female	II	Oligodendroglioma	Radio-chemotherapy	Yes	Yes	No	Primary	C1
CGGA_685_C	107.967	1	20	Female	II	Astrocytoma	Radio-chemotherapy	Yes	No	Yes	Primary	C1
CGGA_689_C	139.8	0	36	Female	II	Oligodendroglioma	Radiotherapy	Yes	Yes	Yes	Primary	C1
CGGA_694_C	39.8	1	34	Male	II	Astrocytoma		Yes	No	No	Recurrent	C1
CGGA_698_C	61.7	1	61	Female	II	Astrocytoma	Radio-chemotherapy	Yes	No	No	Primary	C1
CGGA_704_C	85.7333	1	36	Male	II	Astrocytoma	Radiotherapy	Yes	No	Yes	Primary	C1
CGGA_710_C	22	1	41	Male	IV	Glioblastoma	Chemotherapy	Yes	No	Yes	Primary	C1
CGGA_715_C	114.3	0	43	Male	II	Oligodendroglioma	Radiotherapy	Yes	Yes	Yes	Primary	C1
CGGA_725_C	138.233	0	58	Male	II	Oligodendroglioma	Radiotherapy	Yes	Yes	No	Primary	C1
CGGA_747_C	32.3333	1	29	Male	IV	Glioblastoma	Radio-chemotherapy	Yes	No	Yes	Primary	C2
CGGA_752_C	122.667	0	39	Male	II	Oligodendroglioma	Radiotherapy	Yes	Yes	Yes	Primary	C1
CGGA_757_C	34.9	1	45	Male	II	Astrocytoma	Radio-chemotherapy	Yes	No	No	Primary	C1
CGGA_760_C	137	0	34	Female	II	Oligodendroglioma	Radiotherapy	Yes	Yes	Yes	Primary	C1
CGGA_761_C	61.3333	1	45	Male	IV	Glioblastoma	Radiotherapy	Yes	No	Yes	Primary	C2
CGGA_762_C	136.833	0	40	Female	II	Oligodendroglioma	Radiotherapy	Yes	Yes	No	Primary	C1
CGGA_785_C	117.233	1	43	Male	II	Oligodendroglioma	Radiotherapy	Yes	Yes	Yes	Primary	C1
CGGA_812_C	134.5	0	27	Male	II	Oligodendroglioma	Radiotherapy	Yes	Yes		Primary	C1
CGGA_815_C	73.9667	1	53	Female	II	Astrocytoma	Radiotherapy	Yes	No	No	Primary	C1
CGGA_818_C	134.233	0	46	Male	II	Astrocytoma	Radiotherapy	Yes	No		Primary	C1
CGGA_822_C	74.5667	1	46	Male	IV	Glioblastoma	Chemotherapy	Yes	No	Yes	Secondary	C1
CGGA_834_C	133.767	0	24	Male	II	Astrocytoma	Radiotherapy	No	No	Yes	Primary	C2
CGGA_835_C	17.2333	0	31	Male	II	Oligodendroglioma		Yes	Yes	Yes	Primary	C1
CGGA_838_C	133.7	0	36	Female	II	Oligodendroglioma	Radio-chemotherapy	Yes	Yes	No	Primary	C1
CGGA_843_C	133.5	0	29	Male	II	Oligodendroglioma	Radio-chemotherapy	Yes	Yes		Primary	C1
CGGA_856_C	43.2333	0	53	Male	II	Oligodendroglioma		Yes	Yes	Yes	Primary	C1
CGGA_858_C	132.8	0	42	Male	II	Oligodendroglioma	Radiotherapy	Yes	Yes	No	Primary	C1
CGGA_864_C	132.567	0	34	Male	II	Oligodendroglioma		Yes	Yes		Primary	C1
CGGA_884_C	37.7	1	48	Female	II	Astrocytoma	Radio-chemotherapy	Yes	No	Yes	Primary	C1
CGGA_892_C	14.9333	0	34	Male	II	Oligodendroglioma		Yes	Yes	Yes	Primary	C1
CGGA_893_C	105.333	1	36	Female	II	Astrocytoma	Radiotherapy	Yes	No	Yes	Primary	C1
CGGA_898_C	55.4333	1	38	Male	II	Astrocytoma		Yes	No	No	Primary	C1
CGGA_899_C	7.7	1	48	Male	IV	Glioblastoma	Chemotherapy	Yes	No	Yes	Recurrent	C2
CGGA_904_C	25.8	1	33	Male	II	Astrocytoma	Radiotherapy	Yes	No	Yes	Primary	C1
CGGA_905_C	105.8	1	46	Male	II	Astrocytoma	Radiotherapy	Yes	No		Primary	C1
CGGA_908_C	81.2	1	35	Male	II	Astrocytoma		Yes	No	Yes	Primary	C1
CGGA_909_C	130.667	0	39	Female	II	Astrocytoma	Radiotherapy	Yes	No	Yes	Primary	C1
CGGA_D04_C	123.233	0	37	Male	II	Astrocytoma	Radio-chemotherapy	Yes	No	Yes	Primary	C1
CGGA_D07_C	123.033	0	36	Male	II	Oligodendroglioma	Radiotherapy	Yes	Yes		Primary	C1
CGGA_D15_C	122.3	0	38	Female	II	Oligodendroglioma	Radio-chemotherapy	Yes	Yes	Yes	Primary	C1
CGGA_D20_C	78.9	1	40	Female	II	Astrocytoma		Yes	No	No	Primary	C1
CGGA_D21_C	40.2667	1	37	Female	III	Astrocytoma	Radiotherapy	Yes	No		Primary	C2
CGGA_D24_C	27.9	1	37	Female	III	Astrocytoma	Radiotherapy	Yes	No		Primary	C2
CGGA_D27_C	121.667	0	33	Male	III	Oligodendroglioma	Radio-chemotherapy	Yes	Yes	No	Recurrent	C1
CGGA_D29_C	121.433	0	36	Male	II	Oligodendroglioma	Radiotherapy	Yes	Yes	Yes	Primary	C1
CGGA_D33_C	3.86667	1	38	Male	III	Astrocytoma		Yes	No	Yes	Recurrent	C2
CGGA_D34_C	4.9	1	45	Male	IV	Glioblastoma	Chemotherapy	Yes	No	Yes	Secondary	C2
CGGA_D38_C	22.9667	1	41	Female	IV	Glioblastoma	Radiotherapy	Yes	Yes	Yes	Recurrent	C2
CGGA_D40_C	118.567	0	44	Male	II	Astrocytoma	Chemotherapy	Yes	No	Yes	Recurrent	C1
CGGA_D45_C	28.5333	0	32	Male	III	Astrocytoma	Radio-chemotherapy	Yes	No	Yes	Recurrent	C2
CGGA_D46_C	10	1	36	Female	III	Astrocytoma	Chemotherapy	Yes	No	Yes	Recurrent	C2
CGGA_D47_C	34.9333	1	36	Male	II	Oligodendroglioma	Radio-chemotherapy	Yes	Yes	Yes	Primary	C2
CGGA_D48_C	7.36667	1	23	Female	III	Astrocytoma	Radio-chemotherapy	Yes	No	Yes	Recurrent	C2
CGGA_D52_C	117.633	0	46	Male	III	Oligodendroglioma	Radio-chemotherapy	Yes	Yes	No	Primary	C1
CGGA_D56_C	2.13333	1	45	Male	III	Astrocytoma		Yes	No	Yes	Recurrent	C2
CGGA_277_C	157.967	0	40	Male	III	Oligodendroglioma	Radio-chemotherapy	Yes		Yes	Primary	C1
CGGA_518_C	7.06667	1	27	Male	IV	Glioblastoma		Yes		No	Secondary	C2
CGGA_J023_C	34.2667	1	36	Male	III	Oligodendroglioma	Radio-chemotherapy	Yes	No		Primary	C2
CGGA_J024_C	113.667	0	29	Female	II	Astrocytoma		Yes	No		Recurrent	C1
CGGA_J042_C	46.9667	1	38	Male	II	Astrocytoma		Yes	No		Recurrent	C2
CGGA_1004_C	29.9667	1	63	Female	II	Astrocytoma	Radiotherapy	No	No	Yes	Primary	C1
CGGA_1008_C	10.5	1	54	Female	IV	Glioblastoma	Radio-chemotherapy	No	No	No	Primary	C2
CGGA_1053_C	12.3333	1	63	Female	IV	Glioblastoma	Radio-chemotherapy	No	No	No	Primary	C2
CGGA_1059_C	0.7	1	54	Female	II	Astrocytoma	Radiotherapy	Yes	No	No	Recurrent	C2
CGGA_1070_C	11.1	1	37	Male	IV	Glioblastoma	Radio-chemotherapy	No	No	No	Primary	C2
CGGA_1071_C	108.4	1	42	Male	II	Astrocytoma	Chemotherapy	No	No	No	Primary	C2
CGGA_1073_C	9	1	42	Female	IV	Glioblastoma	Radio-chemotherapy	No	No	No	Primary	C2
CGGA_1074_C	2.86667	1	50	Male	IV	Glioblastoma	Radio-chemotherapy	No	No	Yes	Primary	C2
CGGA_1095_C	92.6	1	29	Male			Radio-chemotherapy	Yes	No	Yes		C2
CGGA_1099_C	4.06667	1	8	Male	IV	Glioblastoma	Chemotherapy	No	No	No	Secondary	C2
CGGA_1114_C	15.3333	1	53	Male	IV	Glioblastoma	Radio-chemotherapy	No	No	No	Primary	C2
CGGA_1116_C	8.26667	1	43	Female	IV	Glioblastoma	Radio-chemotherapy	Yes	No	Yes	Recurrent	C1
CGGA_1118_C	13.2667	1	31	Male	III	Astrocytoma		Yes	No	Yes	Recurrent	C2
CGGA_1119_C	14.0667	1	52	Male	IV	Glioblastoma	Chemotherapy	Yes	Yes	Yes	Recurrent	C2
CGGA_1197_C	31.4	1	43	Male	IV	Glioblastoma	Radio-chemotherapy	Yes	Yes	Yes	Secondary	C2
CGGA_1246_C	99.0667	0	53	Male	III	Oligodendroglioma	Radio-chemotherapy	Yes	Yes	Yes	Primary	C1
CGGA_1275_C	6.1	1	70	Male	IV	Glioblastoma	Radio-chemotherapy	No	No	No	Primary	C2
CGGA_1450_C	31.9	1	37	Male	IV	Glioblastoma	Radio-chemotherapy	Yes	Yes	No	Secondary	C1
CGGA_1460_C	6.96667	1	51	Male	IV	Glioblastoma	Radio-chemotherapy	No	No	Yes	Secondary	C2
CGGA_1475_C	6.06667	1	38	Male	IV	Glioblastoma	Radiotherapy	Yes	No	Yes	Secondary	C2
CGGA_243_C	99.2333	0	30	Female	II	Oligodendroglioma	Radiotherapy	Yes	Yes	Yes	Primary	C1
CGGA_247_C	20.3	1	60	Male	III	Astrocytoma	Radio-chemotherapy	Yes	No	Yes	Primary	C2
CGGA_738_C	137.733	0	43	Male	II	Astrocytoma	Radio-chemotherapy	Yes	No	No	Primary	C2
CGGA_759_C	42.1	1	30	Male	IV	Glioblastoma	Radiotherapy	Yes	No	Yes	Primary	C2
CGGA_D30_C	7.16667	1	70	Male	IV	Glioblastoma	Radiotherapy	No	No		Primary	C2
CGGA_11_D	5.16667	1	57	Female	IV	Glioblastoma	Radio-chemotherapy	No		No	Primary	C1
CGGA_124_D	13.8	1	53	Male	IV	Glioblastoma	Radio-chemotherapy	No		No	Primary	C1
CGGA_126_D	39.2333	1	50	Female	IV	Glioblastoma	Radio-chemotherapy	No		No	Primary	C1
CGGA_168_D	102.867	0	17	Male	IV	Glioblastoma	Chemotherapy	No		No	Primary	C1
CGGA_172_D	15.4	1	57	Female	IV	Glioblastoma	Radio-chemotherapy	No		No	Primary	C2
CGGA_195_D	16.2	1	48	Male	IV	Glioblastoma	Radio-chemotherapy	No		No	Primary	C1
CGGA_203_D	6.26667	1	40	Male	IV	Glioblastoma	Radio-chemotherapy	No		No	Primary	C2
CGGA_221_D	9.56667	1	37	Male	IV	Glioblastoma	Radio-chemotherapy	No		Yes	Primary	C2
CGGA_225_D	58.0333	1	32	Male	IV	Glioblastoma	Radio-chemotherapy	No		No	Primary	C2
CGGA_240_D	12.8667	1	54	Male	IV	Glioblastoma	Radio-chemotherapy	No		No	Primary	C2
CGGA_287_D	19.0333	1	39	Female	IV	Glioblastoma	Radio-chemotherapy	No		No	Primary	C2
CGGA_292_D	27.0667	1	37	Male	IV	Glioblastoma		No		No	Primary	C2
CGGA_342_D	16.6667	1	49	Female	IV	Glioblastoma	Radio-chemotherapy	No		Yes	Primary	C2
CGGA_370_D	11.2667	1	51	Male	IV	Glioblastoma		No		Yes	Primary	C1
CGGA_373_D	9.36667	1	45	Female	IV	Glioblastoma	Radiotherapy	No		Yes	Primary	C2
CGGA_375_D	21.9	1	57	Male	IV	Glioblastoma	Radio-chemotherapy	No		No	Primary	C1
CGGA_377_D	13.2667	1	17	Male	IV	Glioblastoma	Radio-chemotherapy	No		Yes	Primary	C2
CGGA_380_D	5.5	1	52	Male	IV	Glioblastoma		No		No	Primary	C2
CGGA_419_D	6.6	1	56	Male	IV	Glioblastoma	Radiotherapy	No		Yes	Primary	C2
CGGA_437_D	34.1667	1	54	Female	IV	Glioblastoma	Radio-chemotherapy	Yes		Yes	Primary	C2
CGGA_439_D	127.1	1	33	Female	IV	Glioblastoma	Radio-chemotherapy	Yes		Yes	Primary	C1
CGGA_442_D	51.8333	1	62	Male	IV	Glioblastoma	Radio-chemotherapy	Yes		Yes	Primary	C2
CGGA_444_D	7.5	1	70	Female	IV	Glioblastoma	Radiotherapy	No		No	Primary	C1
CGGA_451_D	26.5	1	61	Male	IV	Glioblastoma	Radio-chemotherapy	No		No	Primary	C2
CGGA_454_D	13.7333	1	37	Male	IV	Glioblastoma	Radio-chemotherapy	No		No	Primary	C2
CGGA_483_D	9.23333	1	59	Female	IV	Glioblastoma	Radio-chemotherapy	No	No	No	Primary	C2
CGGA_491_D	35.8	1	36	Female	IV	Glioblastoma	Radio-chemotherapy	Yes	No	Yes	Primary	C2
CGGA_495_D	9.83333	1	53	Male			Radiotherapy	No		No		C2
CGGA_499_D	4.06667	1	51	Male	IV	Glioblastoma	Radio-chemotherapy	No	No	Yes	Primary	C2
CGGA_512_D	145.7	0	33	Male	IV	Glioblastoma	Chemotherapy	No		No	Primary	C1
CGGA_527_D	14.6333	1	33	Male	IV	Glioblastoma	Radio-chemotherapy	No		No	Primary	C2
CGGA_547_D	44.5667	1	29	Male	IV	Glioblastoma	Radio-chemotherapy	Yes		Yes	Primary	C1
CGGA_549_D	13.7667	1	34	Female	IV	Glioblastoma	Radio-chemotherapy	Yes		No	Primary	C1
CGGA_557_D	8.56667	1	38	Female	IV	Glioblastoma	Radio-chemotherapy	No		No	Primary	C2
CGGA_570_D	120.067	0	60	Female	IV	Glioblastoma	Chemotherapy	No		Yes	Primary	C2
CGGA_573_D	31.5333	1	35	Male	IV	Glioblastoma	Radio-chemotherapy	No		No	Primary	C2
CGGA_575_D	18.3667	1	55	Male	IV	Glioblastoma	Radio-chemotherapy	No		Yes	Primary	C2
CGGA_588_D	25.7667	1	58	Male	IV	Glioblastoma	Radiotherapy	No		No	Primary	C2
CGGA_593_D	8.06667	1	37	Male	IV	Glioblastoma	Radio-chemotherapy	No		Yes	Primary	C2
CGGA_594_D	143.933	0	27	Female	IV	Glioblastoma	Chemotherapy	No		No	Primary	C1
CGGA_597_D	24.4333	1	31	Female	IV	Glioblastoma	Radio-chemotherapy	No		No	Primary	C2
CGGA_606_D	10.8333	1	62	Male	IV	Glioblastoma	Radio-chemotherapy	No		No	Primary	C2
CGGA_609_D	17.0667	0	44	Female	IV	Glioblastoma	Chemotherapy	No		Yes	Primary	C2
CGGA_612_D	67.4333	1	47	Male	IV	Glioblastoma	Radio-chemotherapy	No		Yes	Primary	C2
CGGA_640_D	137.233	0	55	Male	IV	Glioblastoma	Chemotherapy	No		Yes	Primary	C2
CGGA_646_D	12.1	1	67	Female	IV	Glioblastoma	Radio-chemotherapy	No		No	Primary	C2
CGGA_649_D	4.9	1	58	Female	IV	Glioblastoma	Radiotherapy	No		No	Primary	C2
CGGA_654_D	20.8667	1	45	Male	IV	Glioblastoma	Radio-chemotherapy	Yes		No	Primary	C2
CGGA_664_D	140.8	0	43	Female	IV	Glioblastoma	Chemotherapy	Yes		Yes	Primary	C1
CGGA_676_D	12.5333	1	60	Male	IV	Glioblastoma	Radio-chemotherapy	No	No	No	Primary	C2
CGGA_679_D	8.76667	1	63	Female	IV	Glioblastoma	Radio-chemotherapy	No	No	Yes	Primary	C2
CGGA_683_D	22.9333	0	56	Female	IV	Glioblastoma	Chemotherapy	No		No	Primary	C2
CGGA_684_D	23.8	1	53	Male	IV	Glioblastoma	Radio-chemotherapy	No		Yes	Primary	C2
CGGA_686_D	11.6	1	50	Male	IV	Glioblastoma	Radio-chemotherapy	No		Yes	Primary	C2
CGGA_693_D	39.8333	1	46	Female	IV	Glioblastoma	Radio-chemotherapy	No		No	Primary	C2
CGGA_699_D	19	1	34	Female	IV	Glioblastoma	Radio-chemotherapy	No		No	Primary	C2
CGGA_700_D	5.66667	0	24	Female	IV	Glioblastoma	Chemotherapy	Yes	No	Yes	Primary	C2
CGGA_709_D	13.5333	1	32	Female	IV	Glioblastoma	Radio-chemotherapy	No		No	Primary	C2
CGGA_713_D	0.9	1	35	Male	IV	Glioblastoma	Radiotherapy	No		No	Primary	C2
CGGA_714_D	13.3333	1	30	Female	IV	Glioblastoma	Radio-chemotherapy	Yes		Yes	Primary	C2
CGGA_729_D	22.9	1	63	Female	IV	Glioblastoma	Radio-chemotherapy	No		No	Primary	C2
CGGA_731_D	16.7667	1	50	Male	IV	Glioblastoma	Radio-chemotherapy	No	No	No	Primary	C2
CGGA_741_D	13.2	1	58	Female	IV	Glioblastoma	Radio-chemotherapy	No		No	Primary	C2
CGGA_747_D	32.3333	1	29	Male	IV	Glioblastoma	Radio-chemotherapy	Yes	No	Yes	Primary	C2
CGGA_761_D	61.3333	1	45	Male	IV	Glioblastoma	Radio-chemotherapy	Yes	No	Yes	Primary	C2
CGGA_764_D	2.23333	1	50	Male	IV	Glioblastoma		No		Yes	Primary	C2
CGGA_775_D	8.5	1	63	Male	IV	Glioblastoma	Radio-chemotherapy	No		No	Primary	C2
CGGA_778_D	5.83333	1	31	Female	IV	Glioblastoma	Radio-chemotherapy	Yes		Yes	Primary	C2
CGGA_782_D	9.63333	1	60	Male	IV	Glioblastoma	Radio-chemotherapy	No	No	No	Primary	C2
CGGA_802_D	22.7	1	42	Male	IV	Glioblastoma	Radio-chemotherapy	No	No	No	Primary	C2
CGGA_848_D	7.96667	0	54	Female	IV	Glioblastoma	Chemotherapy	No	No	No	Primary	C2
CGGA_859_D	12.9	1	56	Male	IV	Glioblastoma	Radio-chemotherapy	No	No	No	Primary	C2
CGGA_902_D	6.43333	1	54	Male	IV	Glioblastoma		No	No	No	Primary	C2
CGGA_907_D	5.9	1	62	Male	IV	Glioblastoma		No		No	Primary	C2
CGGA_253_D	171.967	0	37	Female	II	Astrocytoma	Chemotherapy	Yes		No	Primary	C1
CGGA_256_D	5.26667	0	39	Male	II	Astrocytoma	Chemotherapy	Yes	No	No	Primary	C1
CGGA_258_D	22.1	1	61	Female	II	Astrocytoma	Radio-chemotherapy	No			Primary	C1
CGGA_267_D	45.8	1	36	Male	II	Astrocytoma	Radiotherapy	Yes	No	No	Primary	C1
CGGA_271_D	53.4333	0	42	Male	II	Astrocytoma	Chemotherapy	No			Primary	C1
CGGA_281_D	41.2	0	36	Female	II	Astrocytoma	Chemotherapy	Yes		No	Primary	C1
CGGA_285_D	52.5333	0	30	Male	II	Astrocytoma		Yes			Primary	C1
CGGA_316_D	156.067	0	30	Female	II	Astrocytoma	Chemotherapy	Yes		No	Primary	C1
CGGA_317_D	156.033	0	42	Female	II	Astrocytoma	Chemotherapy	Yes		No	Primary	C1
CGGA_357_D	83.9333	1	37	Female	II	Astrocytoma	Radio-chemotherapy	Yes		No	Primary	C1
CGGA_365_D	119.767	0	32	Female	II	Astrocytoma	Chemotherapy	Yes		No	Primary	C1
CGGA_379_D	35.9	1	39	Female	II	Astrocytoma	Radio-chemotherapy	Yes		No	Primary	C2
CGGA_396_D	152.533	0	49	Female	II	Astrocytoma	Chemotherapy	No		No	Primary	C2
CGGA_399_D	88.7667	1	36	Male	II	Astrocytoma	Radio-chemotherapy	Yes		No	Primary	C2
CGGA_402_D	152.067	0	53	Male	III	Astrocytoma	Chemotherapy	Yes		No	Primary	C1
CGGA_407_D	151.833	0	33	Male	II	Astrocytoma	Chemotherapy	Yes		No	Primary	C1
CGGA_434_D	150.433	0	35	Male	II	Astrocytoma	Chemotherapy	Yes		No	Primary	C1
CGGA_441_D	149.8	0	32	Female	II	Astrocytoma	Chemotherapy	Yes		No	Primary	C2
CGGA_447_D	150.267	0	20	Female	II	Astrocytoma		Yes		No	Primary	C2
CGGA_459_D	120.433	0	44	Male	II	Astrocytoma	Chemotherapy	Yes		No	Primary	C2
CGGA_461_D	42.2	1	36	Male	II	Astrocytoma	Radio-chemotherapy	Yes		No	Primary	C1
CGGA_469_D	148.8	0	30	Male	II	Astrocytoma	Chemotherapy	Yes		No	Primary	C1
CGGA_502_D	147.133	0	39	Male	II	Astrocytoma	Chemotherapy	Yes	No	Yes	Primary	C1
CGGA_505_D	99.8	1	36	Male	II	Astrocytoma	Radio-chemotherapy	Yes		No	Primary	C2
CGGA_522_D	121	0	24	Female	II	Astrocytoma	Chemotherapy	Yes		No	Primary	C1
CGGA_544_D	145.7	0	44	Female	II	Astrocytoma	Chemotherapy	Yes		No	Primary	C1
CGGA_552_D	145.4	0	36	Female	II	Astrocytoma	Chemotherapy	No		No	Primary	C2
CGGA_566_D	55.1	1	41	Male	II	Astrocytoma	Radiotherapy	No		No	Primary	C1
CGGA_583_D	103.567	1	36	Female	II	Astrocytoma	Radio-chemotherapy	Yes		No	Primary	C1
CGGA_590_D	143.967	0	36	Male	II	Astrocytoma	Chemotherapy	Yes		No	Primary	C2
CGGA_592_D	143.833	0	47	Male	II	Astrocytoma	Chemotherapy	Yes		No	Primary	C1
CGGA_601_D	37.7667	1	36	Male	II	Astrocytoma	Radio-chemotherapy	Yes	No	No	Primary	C1
CGGA_626_D	142.433	0	20	Male	II	Astrocytoma		No			Primary	C1
CGGA_648_D	121.567	1	33	Female	II	Astrocytoma	Radio-chemotherapy	Yes		No	Primary	C1
CGGA_663_D	140.333	0	29	Female	II	Astrocytoma	Chemotherapy	Yes	No	No	Primary	C1
CGGA_688_D	139.867	0	19	Male	II	Astrocytoma	Chemotherapy	No		No	Primary	C2
CGGA_708_D	138.9	0	38	Female	II	Astrocytoma	Chemotherapy	Yes		No	Primary	C1
CGGA_711_D	59.9333	0	49	Male	II	Astrocytoma	Chemotherapy	Yes		No	Primary	C1
CGGA_718_D	138.633	0	17	Male	II	Astrocytoma	Chemotherapy	Yes			Primary	C1
CGGA_736_D	38.8	1	38	Male	II	Astrocytoma	Radio-chemotherapy	Yes			Primary	C1
CGGA_743_D	28.3667	1	30	Male	II	Astrocytoma	Radio-chemotherapy	Yes		No	Primary	C1
CGGA_746_D	11.0667	1	45	Male	II	Astrocytoma	Radiotherapy	No		No	Primary	C2
CGGA_753_D	107.233	1	24	Male	II	Astrocytoma	Radio-chemotherapy	Yes		No	Primary	C1
CGGA_767_D	43.6667	1	36	Male	III	Astrocytoma	Radio-chemotherapy			No	Primary	C2
CGGA_770_D	35.2333	0	30	Male	II	Astrocytoma	Chemotherapy	No		No	Primary	C1
CGGA_776_D	136.367	0	48	Female	II	Astrocytoma	Chemotherapy	Yes			Primary	C1
CGGA_792_D	27.2	1	32	Male	II	Astrocytoma	Radio-chemotherapy	Yes			Primary	C1
CGGA_898_D	55.4333	1	38	Male	II	Astrocytoma	Radio-chemotherapy	Yes	No	No	Primary	C1
CGGA_1005_D	127.167	0	41	Female	II	Astrocytoma		Yes	No	Yes	Primary	C1
CGGA_1046-1_D	118.633	0	21	Male	II	Astrocytoma		Yes		Yes	Primary	C1
CGGA_249_D	10.4	1	41	Male	III	Astrocytoma	Radio-chemotherapy	No		No	Primary	C2
CGGA_331_D	54.6	1	27	Female	III	Astrocytoma	Radio-chemotherapy	No		No	Primary	C2
CGGA_334_D	48.3333	1	35	Female	III	Astrocytoma	Radio-chemotherapy	No		Yes	Primary	C1
CGGA_353_D	17.2	1	60	Female	III	Astrocytoma	Radio-chemotherapy	Yes		No	Primary	C1
CGGA_354_D	6	1	62	Male	III	Astrocytoma	Radio-chemotherapy	Yes		No	Primary	C2
CGGA_405_D	16.5667	1	59	Male	III	Astrocytoma	Radio-chemotherapy	Yes		No	Primary	C2
CGGA_412_D	11.9333	1	42	Female	III	Astrocytoma	Radio-chemotherapy	Yes		Yes	Primary	C1
CGGA_476_D	31.2	1	37	Female	II	Astrocytoma	Radio-chemotherapy	No		Yes	Primary	C2
CGGA_564_D	22.6333	1	47	Male	III	Astrocytoma	Radio-chemotherapy	No	No	Yes	Primary	C1
CGGA_260_D	18.9	1	49	Female	III	Oligodendroglioma	Radio-chemotherapy	Yes		Yes	Primary	C2
CGGA_277_D	157.967	0	40	Male	III	Oligodendroglioma	Chemotherapy	Yes		Yes	Primary	C1
CGGA_364_D	22.2	1	32	Male	III	Oligodendroglioma	Radio-chemotherapy	Yes		Yes	Primary	C2
CGGA_403_D	30.8333	0	43	Male	III	Oligodendroglioma	Chemotherapy	Yes		Yes	Primary	C2
CGGA_489_D	126.8	0	31	Male	III	Oligodendroglioma	Chemotherapy	Yes		Yes	Primary	C2
CGGA_490_D	126.8	0	37	Female	III	Oligodendroglioma	Chemotherapy	Yes	Yes	Yes	Primary	C2
CGGA_508_D	9.5	1	17	Female	III	Oligodendroglioma	Radio-chemotherapy	Yes		No	Primary	C2
CGGA_558_D	6.26667	0	34	Male	III	Oligodendroglioma	Chemotherapy	Yes		Yes	Primary	C2
CGGA_598_D	122.567	1	61	Female	III	Oligodendroglioma	Radio-chemotherapy	Yes	Yes	Yes	Primary	C1
CGGA_231_D	17	1	60	Male	III	Astrocytoma	Radio-chemotherapy	No		No	Primary	C2
CGGA_329_D	13.9667	1	42	Male	III	Astrocytoma	Radio-chemotherapy	No		No	Primary	C2
CGGA_330_D	37.3667	1	45	Male	III	Astrocytoma	Radio-chemotherapy	No	No	No	Primary	C2
CGGA_351_D	24.7333	1	35	Female	III	Astrocytoma	Radio-chemotherapy	No		Yes	Primary	C2
CGGA_352_D	154.633	0	18	Male	III	Astrocytoma	Chemotherapy	No		No	Primary	C1
CGGA_391_D	67	1	29	Female	III	Oligoastrocytoma	Radio-chemotherapy	Yes		Yes	Primary	C2
CGGA_393_D	73	1	65	Male	III	Oligoastrocytoma	Radio-chemotherapy	Yes		Yes	Primary	C2
CGGA_438_D	22.8667	1	53	Male	III	Oligoastrocytoma	Radio-chemotherapy	Yes		No	Primary	C2
CGGA_498_D	11.8667	1	37	Male	III	Oligoastrocytoma	Radio-chemotherapy	Yes		Yes	Primary	C1
CGGA_513_D	45.8	1	44	Female	III	Astrocytoma	Radio-chemotherapy	No		No	Primary	C1
CGGA_560_D	145.133	0	43	Male	III	Astrocytoma	Chemotherapy	Yes	No	Yes	Primary	C1
CGGA_562_D	9.66667	1	62	Female	III	Astrocytoma	Radio-chemotherapy	No		Yes	Primary	C2
CGGA_577_D	130.033	0	38	Female	III	Astrocytoma	Chemotherapy	No		No	Primary	C1
CGGA_578_D	12.0667	1	61	Female	III	Astrocytoma	Radio-chemotherapy	No	No	Yes	Primary	C2
CGGA_596_D	53.9333	1	60	Male	III	Astrocytoma	Radio-chemotherapy	No		No	Primary	C2
CGGA_643_D	11.0333	1	56	Male	III	Astrocytoma	Radio-chemotherapy	No	No	No	Primary	C2
CGGA_1027_D	89.6	0	37	Male	III	Oligodendroglioma	Chemotherapy	Yes	Yes	Yes	Primary	C1
CGGA_156_D	5.96667	1	51	Male	IV	Glioblastoma	Radio-chemotherapy	No		No	Primary	C1
CGGA_178_D	32.4	1	38	Male	IV	Glioblastoma	Radio-chemotherapy	No		No	Primary	C2
CGGA_205_D	9.73333	1	65	Male	IV	Glioblastoma	Radio-chemotherapy	No		No	Primary	C2
CGGA_210_D	10	1	68	Female	IV	Glioblastoma	Radio-chemotherapy	No		Yes	Primary	C2
CGGA_218_D	10.4333	1	12	Male	IV	Glioblastoma	Radio-chemotherapy	No		No	Primary	C2
CGGA_255_D	19.7	1	42	Female	IV	Glioblastoma		No		No	Primary	C2
CGGA_264_D	12.7667	1	54	Male	IV	Glioblastoma	Radio-chemotherapy	No		No	Primary	C2
CGGA_308_D	27.4333	1	55	Female	IV	Glioblastoma	Radio-chemotherapy	No		No	Primary	C1
CGGA_311_D	7.66667	1	40	Male	IV	Glioblastoma	Radio-chemotherapy	Yes		Yes	Primary	C1
CGGA_324_D	11.2	1	52	Male	IV	Glioblastoma	Radio-chemotherapy	No		No	Primary	C2
CGGA_335_D	12.8333	1	59	Male	IV	Glioblastoma	Radio-chemotherapy	No		Yes	Primary	C2
CGGA_345_D	51.5667	0	43	Female	IV	Glioblastoma	Chemotherapy	No		No	Primary	C2
CGGA_346_D	3.46667	1	45	Male	IV	Glioblastoma	Radio-chemotherapy	No		Yes	Primary	C2
CGGA_366_D	8.5	1	54	Male	IV	Glioblastoma	Radio-chemotherapy	No		No	Primary	C2
CGGA_371_D	27.0333	1	42	Male	IV	Glioblastoma	Radio-chemotherapy	No		No	Primary	C2
CGGA_401_D	5.6	1	24	Female	IV	Glioblastoma	Radio-chemotherapy	No		Yes	Primary	C2
CGGA_413_D	6.1	0	54	Male	IV	Glioblastoma	Chemotherapy	No	No	No	Primary	C2
CGGA_436_D	31.8333	1	48	Male	IV	Glioblastoma	Radio-chemotherapy	No		No	Primary	C2
CGGA_464_D	13.4333	1	39	Female	IV	Glioblastoma	Radio-chemotherapy	No		No	Primary	C2
CGGA_504_D	18.7667	1	22	Female	IV	Glioblastoma	Radio-chemotherapy	No		Yes	Primary	C2
CGGA_604_D	12.7	1	46	Male	IV	Glioblastoma	Radio-chemotherapy	No	No	Yes	Primary	C2
CGGA_628_D	16	1	35	Male	IV	Glioblastoma	Radiotherapy	No		Yes	Primary	C2
CGGA_658_D	12.4	1	55	Male	IV	Glioblastoma	Radio-chemotherapy	No	No	Yes	Primary	C2
CGGA_680_D	79.1	1	44	Male	IV	Glioblastoma	Radio-chemotherapy	No	No	No	Primary	C2
CGGA_734_D	15.5333	1	56	Female	IV	Glioblastoma	Radio-chemotherapy	No		Yes	Primary	C2
CGGA_837_D	14.4	1	57	Male	IV	Glioblastoma	Radio-chemotherapy	No	No	Yes	Primary	C2
CGGA_850_D	18.8	0	52	Female	IV	Glioblastoma		No	No	No	Primary	C2
CGGA_1006_D	8.46667	1	42	Male	III	Astrocytoma	Radio-chemotherapy	No	No	No	Primary	C2
CGGA_1011_D	3.63333	1	46	Female	IV	Glioblastoma	Radio-chemotherapy	No	No	No	Primary	C2
CGGA_1015_D	5.46667	1	62	Male	IV	Glioblastoma	Radio-chemotherapy	No	No	No	Primary	C2
CGGA_1024_D	102.467	1	64	Male	IV	Glioblastoma	Radio-chemotherapy	No	No	Yes	Primary	C2
CGGA_1026_D	52.3333	1	57	Male	IV	Glioblastoma	Radio-chemotherapy	No	No	Yes	Primary	C2
CGGA_1035_D	18.9	1	60	Female	IV	Glioblastoma	Radio-chemotherapy	No	No	Yes	Primary	C2
CGGA_1039_D	24.2333	1	40	Male	IV	Glioblastoma	Radiotherapy	No	No	Yes	Primary	C2
CGGA_275_D	157.4	0	43	Female	II	Oligodendroglioma	Chemotherapy	No		No	Primary	C1
CGGA_323_D	144.6	0	48	Female	II	Oligodendroglioma		No	No	No	Primary	C1
CGGA_387_D	17.9667	1	51	Female	II	Oligodendroglioma	Radio-chemotherapy	Yes		No	Primary	C1
CGGA_446_D	150.267	0	35	Female	II	Oligodendroglioma	Chemotherapy	Yes	Yes	No	Primary	C1
CGGA_484_D	148.067	0	32	Female	II	Oligodendroglioma	Chemotherapy	Yes		No	Primary	C1
CGGA_485_D	81.2333	0	31	Male	II	Oligodendroglioma	Chemotherapy	Yes	Yes	No	Primary	C1
CGGA_511_D	125.667	0	32	Male	II	Oligodendroglioma	Chemotherapy	Yes		No	Primary	C1
CGGA_543_D	145.7	0	43	Male	II	Oligodendroglioma	Chemotherapy	Yes	Yes	Yes	Primary	C1
CGGA_579_D	70.8333	1	42	Female	II	Oligodendroglioma	Radio-chemotherapy	No		No	Primary	C1
CGGA_589_D	144	0	33	Male	II	Oligodendroglioma	Chemotherapy	Yes		No	Primary	C1
CGGA_633_D	60.4	1	56	Female	II	Oligodendroglioma	Radio-chemotherapy	No	No	No	Primary	C1
CGGA_639_D	141.867	0	47	Male	II	Oligodendroglioma	Chemotherapy	Yes		Yes	Primary	C1
CGGA_659_D	24.3333	0	50	Female	II	Oligodendroglioma	Chemotherapy	No	No	No	Primary	C1
CGGA_672_D	140.5	0	22	Male	II	Oligodendroglioma	Chemotherapy	Yes		Yes	Primary	C1
CGGA_760_D	137	0	34	Female	II	Oligodendroglioma	Chemotherapy	Yes	Yes	Yes	Primary	C1
CGGA_835_D	17.2333	0	31	Male	II	Oligodendroglioma	Chemotherapy	Yes	Yes	Yes	Primary	C1
CGGA_856_D	43.2333	0	53	Male	II	Oligodendroglioma	Chemotherapy	Yes	Yes	Yes	Primary	C1
CGGA_868_D	132.333	0	37	Male	II	Oligodendroglioma		Yes		Yes	Primary	C2
CGGA_191_D	101.2	1	50	Male	II	Oligoastrocytoma	Radiotherapy	Yes		No	Primary	C1
CGGA_243_D	99.2333	0	30	Female	II	Oligodendroglioma	Chemotherapy	Yes	Yes	Yes	Primary	C1
CGGA_251_D	43.3	0	45	Male	II	Astrocytoma	Chemotherapy	Yes	No	Yes	Primary	C1
CGGA_266_D	110.933	0	37	Male	II	Astrocytoma	Chemotherapy	No		No	Primary	C2
CGGA_273_D	87.8333	1	35	Female	II	Astrocytoma	Radio-chemotherapy	Yes	No	No	Primary	C1
CGGA_282_D	8.23333	1	44	Male	II	Oligoastrocytoma	Radio-chemotherapy	Yes		No	Primary	C2
CGGA_291_D	57.8667	0	50	Female	II	Astrocytoma	Chemotherapy	No		No	Primary	C1
CGGA_296_D	6.6	0	47	Male	II	Astrocytoma	Chemotherapy	No		No	Primary	C1
CGGA_312_D	24.6667	1	34	Female	II	Oligoastrocytoma	Radio-chemotherapy	Yes		No	Primary	C1
CGGA_315_D	134.433	0	33	Female	II	Oligoastrocytoma	Chemotherapy	Yes		No	Primary	C1
CGGA_347_D	130	1	27	Female	II	Astrocytoma	Radio-chemotherapy	No		No	Primary	C1
CGGA_348_D	154.833	0	43	Female	II	Oligoastrocytoma	Chemotherapy	Yes		No	Primary	C1
CGGA_378_D	104.9	0	51	Male	II	Oligoastrocytoma	Chemotherapy	Yes		No	Primary	C1
CGGA_395_D	51.7	1	54	Male	II	Astrocytoma	Radio-chemotherapy	No		No	Primary	C1
CGGA_398_D	103.833	0	27	Male	II	Astrocytoma	Chemotherapy	No		No	Primary	C1
CGGA_411_D	151.733	0	36	Male	II	Oligoastrocytoma	Chemotherapy	Yes		No	Primary	C1
CGGA_415_D	6.06667	0		Male	II	Astrocytoma	Chemotherapy	No		No	Primary	C1
CGGA_418_D	151.2	0	46	Male	III	Astrocytoma	Chemotherapy	No		No	Primary	C1
CGGA_440_D	149.8	0	45	Male	II	Astrocytoma	Chemotherapy	No		No	Primary	C1
CGGA_455_D	149.5	0	46	Female	III	Astrocytoma	Chemotherapy	No		No	Primary	C1
CGGA_482_D	83.7	1	45	Male	II	Oligodendroglioma	Radio-chemotherapy	Yes	Yes	Yes	Primary	C1
CGGA_500_D	50.6667	0	36	Female	II	Astrocytoma	Chemotherapy	No		No	Primary	C1
CGGA_519_D	146.533	0	37	Female	II	Oligoastrocytoma	Chemotherapy	Yes		No	Primary	C2
CGGA_523_D	146.3	0	61	Female	II	Oligoastrocytoma	Chemotherapy	Yes		No	Primary	C1
CGGA_528_D	80.8	1	51	Female	II	Astrocytoma	Radio-chemotherapy	No		No	Primary	C1
CGGA_541_D	145.867	0	36	Female	II	Astrocytoma	Chemotherapy	No	No	No	Primary	C1
CGGA_615_D	142.867	0	40	Female	II	Oligoastrocytoma	Chemotherapy	Yes		No	Primary	C2
CGGA_623_D	80.2333	0	45	Male	II	Oligoastrocytoma	Chemotherapy	Yes		No	Primary	C1
CGGA_635_D	142.1	0	45	Male	II	Oligodendroglioma	Chemotherapy	Yes	Yes	No	Primary	C1
CGGA_662_D	9.46667	1	59	Female	II	Oligodendroglioma	Radiotherapy	Yes	Yes	No	Primary	C1
CGGA_671_D	140.5	0	36	Female	II	Oligodendroglioma	Chemotherapy	Yes	Yes	No	Primary	C1
CGGA_674_D	37.7333	1	30	Male	II	Oligoastrocytoma	Radio-chemotherapy	Yes		No	Primary	C1
CGGA_706_D	20.6333	1	35	Male	II	Astrocytoma	Radiotherapy	No		Yes	Primary	C1
CGGA_740_D	25.5333	1	31	Male	II	Oligoastrocytoma	Radio-chemotherapy	Yes		Yes	Primary	C1
CGGA_765_D	136.767	0	34	Male	II	Oligoastrocytoma	Chemotherapy	Yes		Yes	Primary	C1
CGGA_786_D	41.1333	1	58	Male	II	Astrocytoma	Radio-chemotherapy	No		No	Primary	C1
CGGA_694_D	39.8	1	34	Male	II	Astrocytoma	Radiotherapy	Yes	No	No	Recurrent	C1
CGGA_809_D	41.7333	1	26	Male	II	Astrocytoma	Radio-chemotherapy	Yes	No	No	Primary	C1
CGGA_1059_D	0.7	1	54	Female	II	Astrocytoma	Radio-chemotherapy	Yes	No	No	Recurrent	C2
CGGA_652_D	15.8667	1	42	Male	III	Astrocytoma	Radiotherapy	Yes	No	Yes	Recurrent	C1
CGGA_678_D	12.8667	1	56	Male	III	Astrocytoma	Radiotherapy	No	No	No	Recurrent	C2
CGGA_1022_D	17.2667	0	62	Female	II	Astrocytoma		No	No	No	Recurrent	C2
CGGA_1081_D	7.2	1	30	Female	III	Astrocytoma	Radiotherapy	No	No	No	Recurrent	C2
CGGA_D46_D	10	1	36	Female	III	Astrocytoma	Radiotherapy	Yes	No		Recurrent	C2
CGGA_314_D	85.6	1	39	Male	III	Oligodendroglioma	Radio-chemotherapy	Yes	Yes	No	Recurrent	C1
CGGA_420_D	117.133	0	39	Female	III	Oligodendroglioma	Chemotherapy	Yes	Yes	Yes	Recurrent	C1
CGGA_474_D	67.6333	0		Male	III	Oligodendroglioma	Chemotherapy	No	No	No	Primary	C2
CGGA_605_D	143.333	0	43	Male	III	Oligodendroglioma		Yes	No	Yes	Recurrent	C2
CGGA_232_D	13.8333	1	28	Male	III	Astrocytoma	Radio-chemotherapy	No		Yes	Recurrent	C2
CGGA_259_D	21.6333	0	26	Female	III	Astrocytoma	Chemotherapy	No		Yes	Recurrent	C2
CGGA_406_D	3	1	24	Female	III	Astrocytoma	Radiotherapy	Yes	No	No	Recurrent	C2
CGGA_492_D	21.7333	0	27	Male	III	Astrocytoma	Chemotherapy	No	No	No	Recurrent	C2
CGGA_704_D	85.7333	1	36	Male	II	Astrocytoma	Radio-chemotherapy	Yes	No	Yes	Primary	C1
CGGA_1061_D	17.7333	1	43	Female	III	Astrocytoma	Radiotherapy	Yes	No	No	Recurrent	C1
CGGA_309_D	4.63333	1	44	Male			Radio-chemotherapy	No		No		C2
CGGA_318_D	7.4	1	40	Female	IV	Glioblastoma		No	No	No	Secondary	C2
CGGA_530_D	16.8667	1	41	Female	IV	Glioblastoma	Radiotherapy	No	No	Yes	Recurrent	C1
CGGA_681_D	3.66667	1	42	Male				No		Yes		C2
CGGA_831_D	18.2	1	55	Female	IV	Glioblastoma	Radio-chemotherapy	No	No	No	Primary	C2
CGGA_869_D	17.9	0	36	Female	IV	Glioblastoma		No	No	No	Recurrent	C2
CGGA_1060_D	7.56667	1	42	Male	IV	Glioblastoma	Radiotherapy	Yes	No	Yes	Recurrent	C2
CGGA_1078_D	10.5	1	61	Female	IV	Glioblastoma	Radio-chemotherapy	No	No	Yes	Recurrent	C1
CGGA_D60_D	6.53333	1	36	Male	IV	Glioblastoma	Radio-chemotherapy	Yes	No		Secondary	C2
CGGA_703_D	45.1667	1	31	Female	III	Oligodendroglioma	Radiotherapy	Yes	No		Recurrent	C1
CGGA_104_D	14.6667	0	27	Male	IV	Glioblastoma		No		Yes	Secondary	C1
CGGA_272_D	7.23333	1	51	Male	IV	Glioblastoma	Radiotherapy	No	No	No	Secondary	C2
CGGA_374_D	16.4333	1	37	Male	IV	Glioblastoma	Radio-chemotherapy	Yes	No	Yes	Secondary	C2
CGGA_462_D	12.0333	1	38	Male	IV	Glioblastoma	Radio-chemotherapy	No	No	No	Secondary	C1
CGGA_518_D	7.06667	1	27	Male	IV	Glioblastoma	Radiotherapy	Yes		No	Secondary	C2
CGGA_719_D	3.36667	1	51	Male	IV	Glioblastoma	Radio-chemotherapy	No		No	Secondary	C2
CGGA_798_D	4.53333	1	41	Female	IV	Glioblastoma	Radio-chemotherapy	Yes		Yes	Secondary	C2
CGGA_822_D	74.5667	1	46	Male	IV	Glioblastoma	Radiotherapy	Yes	No	Yes	Secondary	C1
CGGA_899_D	7.7	1	48	Male	IV	Glioblastoma	Radiotherapy	Yes	No	Yes	Recurrent	C2
CGGA_1068_D	2.26667	1	29	Male	IV	Glioblastoma	Radiotherapy	Yes	No	Yes	Secondary	C2
DO232224	18.2333	1	7	Female				Yes				C1
DO232225	44.9333	1	0	Female								C2
DO232229	37.5	1	1	Female								C2
DO232253	82.4	0	1	Male								C1
DO232255	91.1667	0	5	Female				No				C1
DO232273	90.9333	0	12	Male				No				C1
DO232281	18.9667	0	1	Male				No				C1
DO232284	19.1333	0	0	Male				No				C1
DO232299	26.5333	1	7	Male								C1
DO232300	31.9	1	5	Male				Yes				C2
DO232303	11.0333	1	6	Female								C1
DO232304	51.2	1	18	Female								C2
DO232305	9.86667	1	4	Female								C2
DO232307	13.3667	1	10	Female								C1
DO232309	24.3	1	6	Male								C1
DO232313	6.63333	1	8	Female								C2
DO232325	134.4	0	14	Male				No				C1
DO232326	0.766667	0	6	Female				No				C1
DO232341	83.7	1	9	Female								C2
DO232345	166.9	0	0	Male				No				C1
DO232346	6	0	6	Male				No				C2
DO232367	29.9667	0	11	Female				No				C1
DO232371	38.4667	0	1	Male				No				C1
DO232374	19.1667	0	12	Male								C1
DO232375	19.3333	1	4	Female								C2
DO232405	31.1333	1	4	Male				No				C2
DO232406	16.0667	1	12	Male				No				C2
DO232426	14.6	1	14	Female								C2
DO232436	26.3333	1	13	Male								C2
DO232445	2.2	0	11	Female				Yes				C2
DO232448	6.06667	1	9	Male				No				C2
DO232450	9.2	1	9	Male				No				C2
DO232455	28.4333	1	16	Female								C2
DO232457	17.8333	1	13	Female								C2
DO232461	53.5	0	16	Female				No				C1
DO232462	14.0667	1	14	Male				No				C2
DO232463	16.7333	1	10	Female								C2
DO232467	120.267	0	0	Female				No				C2
DO232473	28.8	0	1	Female								C1
DO232477	23.5333	1	16	Female								C2
DO232481	38.5	1	4	Female				No				C2
DO232483	23.1667	0	7	Female								C2
DO232489	21.6667	0	1	Male				No				C1
DO232490	4.16667	1	1	Male				No				C2
DO232492	2.96667	1	4	Male								C2
DO232493	3.9	1	2	Male								C2
DO232496	26.6333	0	6	Male								C1
DO232497	5.16667	1	3	Female								C1
DO232498	19	0	8	Female								C2
DO232499	8.26667	1	5	Male								C2
DO232507	16.5	1	0	Male								C2
DO232513	68.8667	1	18	Male				No				C2
DO232517	30.7667	1	11	Male				No				C2
DO232519	161.5	1	19	Female				No				C2
DO232520	75.2333	1	2	Female								C2
DO232525	70.6667	0	3	Female				No				C2
DO232531	234.133	1	3	Female				Yes				C2
DO232537	4.2	0	11	Male				No				C1
DO232547	33.4333	1	2	Female								C2
DO232550	50.2667	1	9	Female								C2
DO232555	135.367	1	6	Female				No				C2
DO232558	7.46667	1	12	Female								C2
DO232564	24.2667	1	15	Female								C2
[truncated: 1,813 more rows]

## Sheet: TCGA-LGG cohort
TCGA-LGG cohort
	Overall survival	Vital status	Age	Gender	Grade	Histology	IDH mutation	Co-deletion of 1p and 19q	MGMT methylation	Cancer type	Surgery type	Subtype
TCGA-CS-4938	119.133	0	31.5315	Female	II	Astrocytoma	Yes	No	No	Primary	Gross Total Resection	C1
TCGA-CS-4941	7.8	1	67.337	Male	III	Astrocytoma	No	No	Yes	Primary	Gross Total Resection	C2
TCGA-CS-4942	44.5	1	44.6493	Female	III	Astrocytoma	Yes	No	No	Primary	Gross Total Resection	C1
TCGA-CS-4943	36.8667	1	37.1644	Male	III	Astrocytoma	Yes	No	Yes	Primary	Gross Total Resection	C2
TCGA-CS-4944	60.9333	0	50.6685	Male	II	Astrocytoma	Yes	No	Yes	Primary	Gross Total Resection	C1
TCGA-CS-5393	40.7333	0	39.5014	Male	III	Astrocytoma	Yes	No	Yes	Primary	Gross Total Resection	C1
TCGA-CS-5394	0.266667	0	40.8767	Male	III	Astrocytoma	Yes	No	Yes	Primary	Gross Total Resection	C1
TCGA-CS-5395	21.3	1	43.4192	Male	II	Oligodendroglioma	No	No	No	Primary	Gross Total Resection	C2
TCGA-CS-5396	54.3667	0	53.1479	Female	III	Oligodendroglioma	Yes	Yes	Yes	Primary	Gross Total Resection	C1
TCGA-CS-5397	6.46667	1	54.4274	Female	III	Astrocytoma	No	No	No	Primary	Gross Total Resection	C2
TCGA-CS-6186	17.9333	1	58.4137	Male	III	Oligoastrocytoma	No	No	No	Primary	Gross Total Resection	C1
TCGA-CS-6188	27.1333	1	48.5726	Male	III	Astrocytoma	No	No	No	Primary	Gross Total Resection	C2
TCGA-CS-6290	37.9	1	31.9616	Male	III	Astrocytoma	Yes	No	Yes	Primary	Gross Total Resection	C1
TCGA-CS-6665	52.2667	0	51.9918	Female	III	Astrocytoma	Yes	No	Yes	Primary	Gross Total Resection	C2
TCGA-CS-6666	47.6	0	22.8493	Male	III	Astrocytoma	Yes	No	Yes	Primary	Gross Total Resection	C2
TCGA-CS-6667	48.9667	0	39.3836	Female	II	Astrocytoma	Yes	No	Yes	Primary	Gross Total Resection	C1
TCGA-CS-6668	50.6333	0	57.0849	Female	II	Oligodendroglioma	Yes	Yes	Yes	Primary	Gross Total Resection	C1
TCGA-CS-6669	49.8	0	26.874	Female	II	Oligodendroglioma	No	No	No	Primary	Gross Total Resection	C1
TCGA-CS-6670	47.5333	0	44.0164	Male	III	Oligodendroglioma	Yes	Yes	Yes	Primary		C1
TCGA-DB-5270	124.433	0	38.0932	Female	III	Oligoastrocytoma	Yes	No	Yes	Primary		C1
TCGA-DB-5273	83.1	0	33.2932	Male	III	Astrocytoma	Yes	No	No	Primary		C2
TCGA-DB-5274	76.3	0	37.4795	Female	III	Oligoastrocytoma	Yes	Yes	Yes	Primary		C2
TCGA-DB-5275	48.6	0	36.6329	Male	III	Oligoastrocytoma	Yes	No	Yes	Primary		C2
TCGA-DB-5276	73.9333	0	32.1589	Male	III	Oligoastrocytoma	Yes	No	Yes	Primary		C1
TCGA-DB-5277	51.5667	1	34.863	Male	III	Astrocytoma	Yes	No	Yes	Primary		C2
TCGA-DB-5278	92.4	0	17.7534	Male	II	Oligodendroglioma	Yes	Yes	Yes	Primary		C1
TCGA-DB-5279	45.1333	0	60.0219	Male	II	Oligodendroglioma	Yes	Yes	Yes	Primary		C1
TCGA-DB-5280	37.0667	0	43.3863	Male	II	Oligoastrocytoma	Yes	No	Yes	Primary		C1
TCGA-DB-5281	79.3667	0	61.211	Male	III	Oligoastrocytoma	Yes	No	Yes	Primary		C2
TCGA-DB-A4X9	47.0667	0	33.2356	Female	II	Oligoastrocytoma	Yes	No	Yes	Primary	Gross Total Resection	C1
TCGA-DB-A4XA	19.1	0	30.6712	Male	II	Oligoastrocytoma	Yes	Yes	Yes	Primary	Subtotal Resection	C1
TCGA-DB-A4XB	30.6333	0	38.3288	Male	III	Astrocytoma	Yes	No	Yes	Primary	Gross Total Resection	C1
TCGA-DB-A4XC	47.3667	0	26.589	Male	II	Oligoastrocytoma	Yes	No	Yes	Primary	Gross Total Resection	C1
TCGA-DB-A4XD	40.3333	0	32.1671	Male	III	Astrocytoma	Yes	No	Yes	Primary	Gross Total Resection	C1
TCGA-DB-A4XE	37.9667	0	27.8082	Female	III	Oligoastrocytoma	Yes	No	Yes	Primary	Gross Total Resection	C2
TCGA-DB-A4XF	34.0333	0	41.2767	Female	III	Astrocytoma	Yes	No	Yes	Primary	Gross Total Resection	C2
TCGA-DB-A4XG	73.9667	0	34.3836	Male	III	Oligodendroglioma	Yes	Yes	Yes	Primary	Gross Total Resection	C1
TCGA-DB-A4XH	32.0667	0	54	Female	II	Oligoastrocytoma	Yes	Yes	Yes	Primary	Gross Total Resection	C1
TCGA-DB-A64L	24.5333	0	67.6438	Female	II	Oligodendroglioma	Yes	Yes	Yes	Primary	Gross Total Resection	C1
TCGA-DB-A64O	25.8333	1	59.7562	Male	II	Oligoastrocytoma	No	No	No	Primary	Subtotal Resection	C1
TCGA-DB-A64P	30.5333	0	40.9205	Male	III	Oligodendroglioma	Yes	Yes	Yes	Primary	Gross Total Resection	C2
TCGA-DB-A64Q	6.06667	0	31.8822	Female	II	Oligoastrocytoma	Yes	Yes	Yes	Primary	Subtotal Resection	C1
TCGA-DB-A64R	31.8333	0	24.5123	Female	II	Oligodendroglioma	Yes	Yes	Yes	Primary	Gross Total Resection	C1
TCGA-DB-A64S	27.8333	0	20.2438	Male	II	Oligoastrocytoma	Yes	No	No	Primary	Gross Total Resection	C2
TCGA-DB-A64U	28.2	0	38.4082	Female	II	Oligoastrocytoma	Yes	Yes	Yes	Primary	Gross Total Resection	C1
TCGA-DB-A64V	29.6333	0	54.6575	Male	II	Oligodendroglioma	Yes	Yes	Yes	Primary	Subtotal Resection	C1
TCGA-DB-A64W	14.6	1	65.5781	Female	III	Oligoastrocytoma	Yes	Yes	Yes	Primary	Subtotal Resection	C2
TCGA-DB-A64X	18.7667	0	56.5068	Female	III	Astrocytoma	Yes	No	Yes	Primary	Gross Total Resection	C1
TCGA-DB-A75K	12.2667	0	55.4548	Female	III	Oligoastrocytoma	Yes	Yes	Yes	Primary		C1
TCGA-DB-A75L	11.4	0	36.5425	Female	III	Astrocytoma	Yes	No	Yes	Primary		C2
TCGA-DB-A75M	18.1333	0	47.3671	Male	II	Astrocytoma	Yes	No	Yes	Primary		C1
TCGA-DB-A75O	31.1667	0	29.6219	Male	III	Astrocytoma	Yes	No	Yes	Primary		C1
TCGA-DB-A75P	16.4	0	25.789	Female	II	Astrocytoma	No	No	No	Primary		C1
TCGA-DH-5140	20.2333	1	38.2	Female	III	Oligoastrocytoma	No	No	No	Primary	Gross Total Resection	C2
TCGA-DH-5141	32.2667	0	32.4548	Male	III	Oligodendroglioma	Yes	Yes	Yes	Primary	Subtotal Resection	C1
TCGA-DH-5142	64.7667	0	29.2548	Male	III	Astrocytoma	Yes	No	Yes	Primary	Gross Total Resection	C2
TCGA-DH-5143	46.7	0	30.9342	Male	III	Oligoastrocytoma	Yes	No	Yes	Primary	Subtotal Resection	C1
TCGA-DH-5144	24.9333	0	56.3233	Female	III	Oligodendroglioma	Yes	Yes	Yes		Gross Total Resection	C1
TCGA-DH-A669	30.6333	1	70.7096	Male	III	Oligodendroglioma	Yes	Yes	Yes	Primary		C2
TCGA-DH-A66B	42.6333	0	52.4822	Male	III	Astrocytoma	Yes	No	Yes	Primary	Subtotal Resection	C1
TCGA-DH-A66D	28.2	0	43.4685	Female	III	Astrocytoma	Yes	No	Yes	Primary		C1
TCGA-DH-A66F	17.4333	0	49.8438	Male	II	Oligodendroglioma	Yes	Yes	Yes	Primary	Gross Total Resection	C1
TCGA-DH-A66G	17.4333	0	49.8603	Female	III	Oligodendroglioma	Yes	No	Yes			C1
TCGA-DH-A7UR	55	0	59.7342	Female	III	Oligodendroglioma	Yes	Yes	Yes	Primary		C2
TCGA-DH-A7US	23.5333	0	50.4904	Male	II	Oligodendroglioma	Yes	Yes	Yes	Primary		C1
TCGA-DH-A7UT	17.7	1	30.1753	Male	III	Astrocytoma	Yes	No	Yes	Primary		C1
TCGA-DH-A7UU	13.9	0	43.937	Male	III	Astrocytoma	Yes	No	Yes	Primary		C2
TCGA-DH-A7UV	18.8667	0	49.7562	Male	III	Astrocytoma	Yes	No	Yes	Primary		C1
TCGA-DU-5847	18.2667	0	34.537	Female	III	Astrocytoma	No	No	Yes	Primary	Gross Total Resection	C2
TCGA-DU-5849	14.7667	0	48.3918	Male	II	Oligodendroglioma	Yes	Yes	Yes	Primary		C1
TCGA-DU-5851	17.7	0	40.5534	Female	III	Oligoastrocytoma	Yes	No	No	Primary		C1
TCGA-DU-5852	6.83333	1	61.2274	Female	III	Oligoastrocytoma	No	No	Yes	Primary	Subtotal Resection	C2
TCGA-DU-5853	13.5667	0	29.1068	Male	II	Oligoastrocytoma	Yes	No	Yes	Primary	Gross Total Resection	C1
TCGA-DU-5854	8.56667	0	57.8247	Female	III	Astrocytoma	No	No	No	Primary		C2
TCGA-DU-5855	6.9	0	49.9562	Female	III	Oligoastrocytoma	Yes	No	Yes	Primary	Subtotal Resection	C1
TCGA-DU-5870	184.867	0	34.9699	Female	II	Oligodendroglioma	Yes	Yes	Yes	Primary	Subtotal Resection	C2
TCGA-DU-5871	19.2	0	37.4603	Female	II	Oligoastrocytoma	Yes	No	Yes	Primary		C1
TCGA-DU-5872	17.7333	0	43.7973	Female	II	Oligoastrocytoma	Yes	No	Yes	Primary		C2
TCGA-DU-5874	15.3667	0	62.5945	Female	II	Oligodendroglioma	Yes	Yes	Yes	Primary	Subtotal Resection	C2
TCGA-DU-6392	214.1	0	35.1671	Female	III	Astrocytoma	No	No	No	Primary	Subtotal Resection	C2
TCGA-DU-6393	52.8333	1	66.526	Male	III	Oligodendroglioma	Yes	Yes	Yes	Primary	Subtotal Resection	C2
TCGA-DU-6394	22.7333	1	53.537	Male	III	Oligodendroglioma	Yes	Yes	Yes	Primary	Subtotal Resection	C1
TCGA-DU-6395	49.7	1	31.737	Male	II	Oligoastrocytoma	Yes	No	Yes	Primary	Subtotal Resection	C1
TCGA-DU-6396	76.2	1	31.3068	Female	III	Oligoastrocytoma	Yes	No	Yes	Primary	Subtotal Resection	C1
TCGA-DU-6397	46.7	1	45.7397	Male	III	Oligodendroglioma	Yes	Yes	Yes	Primary	Subtotal Resection	C2
TCGA-DU-6399	66.6667	1	54.537	Male	II	Oligodendroglioma	Yes	No	Yes	Primary	Subtotal Resection	C2
TCGA-DU-6400	1.23333	1	66.0877	Female	II	Oligodendroglioma	Yes	Yes	Yes	Primary	Subtotal Resection	C1
TCGA-DU-6401	88.6667	1	31.7671	Female	II	Oligodendroglioma	Yes	No	Yes	Primary	Subtotal Resection	C1
TCGA-DU-6402	7.13333	1	52.6219	Male	III	Astrocytoma	No	No	No	Primary	Subtotal Resection	C2
TCGA-DU-6403	11.8	1	60.3589	Female	III	Oligoastrocytoma	No	No	No	Primary	Subtotal Resection	C2
TCGA-DU-6404	135.6	1	24.7151	Female	III	Oligodendroglioma	No	No	No	Primary	Gross Total Resection	C2
TCGA-DU-6405	20.1667	1	51.1945	Female	III	Astrocytoma	No	No	Yes	Primary	Subtotal Resection	C2
TCGA-DU-6406	17.0667	1	59.2712	Female	III	Oligoastrocytoma	No	No	No	Primary	Subtotal Resection	C2
TCGA-DU-6407	95.8333	1	35.674	Female	II	Oligodendroglioma	Yes	No	Yes	Primary	Subtotal Resection	C2
TCGA-DU-6408	115.667	1	23.9781	Female	III	Oligodendroglioma	Yes	No	Yes	Primary	Subtotal Resection	C2
TCGA-DU-6410	8.06667	0	56.3479	Male	III	Oligodendroglioma	Yes	Yes	Yes	Primary	Subtotal Resection	C1
TCGA-DU-6542	2.43333	0	25.6986	Male	III	Oligoastrocytoma	Yes	No	Yes	Primary	Subtotal Resection	C1
TCGA-DU-7006	11.6333	1	60.2466	Female	III	Astrocytoma	No	No	Yes	Primary	Subtotal Resection	C2
TCGA-DU-7007	63.8333	1	33.5479	Male	II	Astrocytoma	Yes	No	Yes	Primary	Subtotal Resection	C1
TCGA-DU-7008	158.4	0	41.8877	Female	II	Oligodendroglioma	Yes	No	Yes	Primary	Subtotal Resection	C1
TCGA-DU-7009	156.5	1	32.4767	Female	II	Oligodendroglioma	Yes	Yes	Yes	Primary	Subtotal Resection	C1
TCGA-DU-7010	15.2	1	58.0795	Female	III	Astrocytoma	Yes	No	Yes	Primary	Subtotal Resection	C2
TCGA-DU-7011	106.667	1	25.5397	Male	II	Oligoastrocytoma	Yes	No	No	Primary		C1
TCGA-DU-7012	6.63333	1	74.0795	Female	III	Astrocytoma	No	No	Yes	Primary	Subtotal Resection	C2
TCGA-DU-7013	8.96667	1	59.7918	Male	III	Astrocytoma	No	No	No	Primary	Subtotal Resection	C2
TCGA-DU-7014	119.033	1	59.9041	Male	II	Oligodendroglioma		No	Yes	Primary	Subtotal Resection	C1
TCGA-DU-7015	92.0333	0	41.2082	Female	II	Oligodendroglioma	Yes	No	Yes	Primary	Subtotal Resection	C2
TCGA-DU-7018	31.1	1	57.5863	Female	III	Oligodendroglioma	Yes	Yes	Yes	Primary	Subtotal Resection	C2
TCGA-DU-7019	26.6667	0	39.1205	Male	III	Oligoastrocytoma	Yes	No	Yes	Primary	Subtotal Resection	C1
TCGA-DU-7290	10.5	1	45.663	Female	III	Astrocytoma	No	No	No	Primary	Subtotal Resection	C2
TCGA-DU-7292	8.06667	1	69.2219	Male	III	Astrocytoma	No	No	Yes	Primary	Subtotal Resection	C2
TCGA-DU-7294	95.6333	0	53.7425	Female	II	Oligodendroglioma	Yes	Yes	Yes	Primary	Subtotal Resection	C1
TCGA-DU-7298	19.2	1	38.9178	Female	III	Astrocytoma	Yes	No	Yes	Primary	Subtotal Resection	C2
TCGA-DU-7299	44.6333	1	33.6055	Male	III	Astrocytoma	Yes	No	Yes	Primary	Subtotal Resection	C1
TCGA-DU-7300	62.8667	1	53.726	Female	III	Oligodendroglioma	Yes	Yes	Yes	Primary	Subtotal Resection	C2
TCGA-DU-7301	26.2667	1	53.8192	Male	II	Oligodendroglioma	Yes	No	Yes	Primary	Subtotal Resection	C2
TCGA-DU-7302	61.1333	0	48.3726	Female	III	Oligodendroglioma	Yes	Yes	Yes	Primary	Subtotal Resection	C1
TCGA-DU-7304	23.6333	1	43.6466	Male	III	Oligoastrocytoma	Yes	No	Yes	Primary	Gross Total Resection	C2
TCGA-DU-7306	42.5667	0	67.9452	Male	II	Oligoastrocytoma	Yes	No	Yes	Primary	Subtotal Resection	C1
TCGA-DU-7309	2.8	0	41.6356	Female	III	Oligodendroglioma	Yes	No	Yes	Primary	Gross Total Resection	C1
TCGA-DU-8158	5.16667	1	57.8877	Female	III	Astrocytoma	No	No	No	Primary	Subtotal Resection	C2
TCGA-DU-8161	24.0667	1	63.189	Female	III	Oligoastrocytoma	No	No	No	Primary	Subtotal Resection	C2
TCGA-DU-8162	14.8	1	61.9068	Female	III	Oligoastrocytoma	No	No	No	Primary	Subtotal Resection	C1
TCGA-DU-8163	20.9667	0	29.6548	Male	III	Oligoastrocytoma	Yes	No	No	Primary	Subtotal Resection	C2
TCGA-DU-8164	21.7	0	51.3288	Male	II	Oligodendroglioma	Yes	Yes	Yes	Primary	Subtotal Resection	C1
TCGA-DU-8165	19.4	0	60.1753	Female	III	Oligodendroglioma	No	No	No	Primary	Subtotal Resection	C2
TCGA-DU-8166	17.2	0	29.1534	Female	II	Oligoastrocytoma	Yes	No	Yes	Primary	Subtotal Resection	C1
TCGA-DU-8167	15.7	0	69.211	Female	II	Oligoastrocytoma	Yes	No	Yes	Primary	Subtotal Resection	C2
TCGA-DU-8168	14.3667	0	55.1671	Female	III	Oligodendroglioma	Yes	Yes	Yes	Primary	Gross Total Resection	C2
TCGA-DU-A5TP	33.7333	0	33.1808	Male	III	Astrocytoma	Yes	No	Yes	Primary	Subtotal Resection	C1
TCGA-DU-A5TR	30.2667	0	51.4822	Male	II	Oligoastrocytoma	Yes	No	Yes	Primary		C1
TCGA-DU-A5TS	32.1333	0	42.8767	Male	II	Oligodendroglioma	Yes	No	Yes	Primary	Subtotal Resection	C1
TCGA-DU-A5TT	24.7667	0	70.4822	Male	III	Oligodendroglioma	No	No	Yes	Primary	Subtotal Resection	C2
TCGA-DU-A5TU	26.5333	0	62.4959	Female	II	Astrocytoma	Yes	No	Yes	Primary	Subtotal Resection	C1
TCGA-DU-A5TW	25.3333	0	33.1699	Female	III	Astrocytoma	Yes	No	Yes	Primary	Subtotal Resection	C1
TCGA-DU-A5TY	34.4333	1	46.4247	Female	III	Astrocytoma	No	No	Yes	Primary	Subtotal Resection	C2
TCGA-DU-A6S2	25.9	0	37.2521	Female	II	Oligodendroglioma	Yes	Yes	Yes	Primary		C1
TCGA-DU-A6S3	21.8667	0	60.3781	Male	II	Oligodendroglioma	Yes	Yes	Yes	Primary		C1
TCGA-DU-A6S6	96.4333	0	35.0932	Female	II	Oligoastrocytoma	Yes	Yes	Yes	Primary		C1
TCGA-DU-A6S7	21.2667	0	27.863	Female	III	Astrocytoma	Yes	No	Yes	Primary		C1
TCGA-DU-A6S8	22.6	0	74.2027	Female	III	Oligodendroglioma	Yes	Yes	Yes	Primary		C1
TCGA-DU-A76K	11.5667	1	87.0575	Male	II	Oligodendroglioma	No	No	No	Primary		C2
TCGA-DU-A76L	27.1333	1	54.3096	Male	III	Oligodendroglioma	No	No	Yes	Primary		C2
TCGA-DU-A76O	17.4	0	30.0274	Male	II	Astrocytoma	Yes	No	Yes	Primary		C2
TCGA-DU-A76R	21.6	1	51.8877	Male	III	Oligodendroglioma	Yes	Yes	Yes	Primary		C1
TCGA-DU-A7T6	18.2333	1	73.3315	Female	III	Oligodendroglioma	Yes	Yes	Yes	Primary		C2
TCGA-DU-A7T8	140.967	1	35.9123	Male	III	Oligoastrocytoma	Yes	No	Yes	Primary		C2
TCGA-DU-A7TA	85.5	0	32.2301	Male	II	Oligodendroglioma	Yes	No	Yes	Primary		C2
TCGA-DU-A7TB	52.2333	0	56.7233	Male	II	Oligodendroglioma	No	No	No	Primary		C1
TCGA-DU-A7TC	37.9	0	32.5589	Male	II	Astrocytoma	Yes	No	Yes	Primary		C2
TCGA-DU-A7TD	7.6	1	52.1233	Male	III	Oligoastrocytoma	No	No	No	Primary		C2
TCGA-DU-A7TG	45.0333	1	40.1945	Male	II	Oligodendroglioma	Yes	No	Yes	Primary		C1
TCGA-DU-A7TI	39.4333	1	32.6192	Male				No	Yes			C1
TCGA-DU-A7TJ	0.566667	0	55.874	Male	III	Astrocytoma	No	No	Yes	Primary		C2
TCGA-E1-5302	50.8333	1	41.726	Male	III	Astrocytoma	Yes	No	Yes	Primary	Subtotal Resection	C2
TCGA-E1-5303	68.4	1	38.937	Male	III	Astrocytoma	Yes	No	Yes	Primary	Gross Total Resection	C2
TCGA-E1-5304	41.7	1	42.4137	Male	III	Astrocytoma	Yes	No	No	Primary	Gross Total Resection	C2
TCGA-E1-5305	81.1	1	34.6712	Male	III	Astrocytoma	Yes	No	Yes	Primary	Subtotal Resection	C2
TCGA-E1-5307	58.7333	1	62.5671	Female	III	Astrocytoma	Yes	No	Yes	Primary	Subtotal Resection	C1
TCGA-E1-5311	136.133	1	31.0466	Male	III	Oligodendroglioma	Yes	Yes	Yes	Primary	Subtotal Resection	C1
TCGA-E1-5318	79.3	1	42.1151	Female	II	Oligodendroglioma	Yes	Yes	Yes	Primary	Subtotal Resection	C1
TCGA-E1-5319	96.9	1	48.2521	Female	II	Oligodendroglioma	Yes	Yes	Yes	Primary	Gross Total Resection	C1
TCGA-E1-5322	132.6	1	38.0904	Female	II	Oligoastrocytoma	Yes	No	Yes	Primary	Subtotal Resection	C2
TCGA-E1-A7YD	14.5	1	57.589	Male			No	No	No			C2
TCGA-E1-A7YE	29.5333	1	32.7973	Female			Yes	No	No			C2
TCGA-E1-A7YH	94.5	1	47.8493	Female			Yes	No	Yes			C1
TCGA-E1-A7YI	3.7	1	33.5041	Female			Yes	No	Yes			C2
TCGA-E1-A7YJ	19.7333	1	55.2877	Male			No	No	No			C2
TCGA-E1-A7YK	12.6	1	52.7014	Male			Yes	No	Yes			C2
TCGA-E1-A7YL	16.4	1	46.526	Male			No	No	No			C2
TCGA-E1-A7YM	21.6	1	63.7342	Male			No	No	No			C2
TCGA-E1-A7YN	24.2333	1	63.5068	Female			No	No	Yes			C2
TCGA-E1-A7YO	76.0667	1	45.9452	Male	III	Oligodendroglioma	Yes	Yes	Yes	Primary		C1
TCGA-E1-A7YQ	52.6	1	58.4685	Female			No	No	No			C2
TCGA-E1-A7YS	15.5333	1	71.6685	Male			Yes	Yes	Yes			C1
TCGA-E1-A7YU	0.766667	1	42.0411	Male			Yes	No	Yes			C1
TCGA-E1-A7YV	32.9	1	26.1534	Female	III	Oligoastrocytoma	Yes	No	Yes	Primary		C2
TCGA-E1-A7YW	37.3333	1	28.9616	Male	II	Oligoastrocytoma	Yes	No	Yes	Primary		C1
TCGA-E1-A7YY	148.167	1	27.0329	Female			Yes	No	Yes			C1
TCGA-E1-A7Z2	13.2667	1	58.4685	Female			No	No	No			C2
TCGA-E1-A7Z3	74.5	1	31.0411	Female			Yes	No	Yes			C1
TCGA-E1-A7Z4	147.067	1	35.2027	Male			Yes	No	Yes			C1
TCGA-E1-A7Z6	32.8	1	41.0548	Female	II	Astrocytoma	Yes	No	Yes	Primary		C1
TCGA-EZ-7264	40.0333	0	47.7589	Female	II	Oligodendroglioma	Yes	Yes	Yes	Primary	Gross Total Resection	C1
TCGA-F6-A8O3	0.233333	0	34.4603	Male	II	Oligodendroglioma	Yes	Yes	Yes	Primary		C1
TCGA-F6-A8O4	0.2	0	44.389	Male	II	Astrocytoma	Yes	No	Yes	Primary		C1
TCGA-FG-5962	48.4333	0	54.2959	Male	III	Oligodendroglioma	Yes	Yes	Yes	Primary	Subtotal Resection	C1
TCGA-FG-5963	25.8333	1	23.4822	Male	III	Astrocytoma	No	No	No	Primary	Subtotal Resection	C2
TCGA-FG-5964	52.9333	0	62.2877	Male	II	Oligodendroglioma	Yes	Yes	Yes	Primary	Subtotal Resection	C2
TCGA-FG-5965	37.3333	1	39.0384	Female	II	Oligoastrocytoma	Yes	No	Yes	Primary	Subtotal Resection	C2
TCGA-FG-6688	19.0333	0	59.5753	Female	III	Astrocytoma	No	No	Yes	Primary	Subtotal Resection	C2
TCGA-FG-6689	15.1333	0	30.9918	Male	II	Astrocytoma	Yes	No	Yes	Primary	Subtotal Resection	C1
TCGA-FG-6690	43.1333	0	70.3205	Male	II	Oligodendroglioma	Yes	No	Yes	Primary	Subtotal Resection	C1
TCGA-FG-6691	41.9	0	23.0219	Female	II	Astrocytoma	Yes	No	No	Primary	Gross Total Resection	C1
TCGA-FG-6692	18.7	1	64.0384	Male	III	Oligodendroglioma	No	No	Yes	Primary	Subtotal Resection	C2
TCGA-FG-7634	15.5667	0	28.7014	Male	II	Oligodendroglioma	Yes	Yes	Yes	Primary	Subtotal Resection	C2
TCGA-FG-7636	18.1333	0	48.8849	Male	III	Astrocytoma	Yes	No	Yes	Primary	Gross Total Resection	C1
TCGA-FG-7637	40.6333	0	49.5452	Male	II	Oligoastrocytoma	Yes	No	Yes		Subtotal Resection	C1
TCGA-FG-7638	22.8667	0	31.5836	Female	III	Oligodendroglioma	Yes	Yes	Yes	Primary	Gross Total Resection	C1
TCGA-FG-7641	20.9	0	31.1151	Male	II	Oligodendroglioma	Yes	Yes	Yes	Primary	Gross Total Resection	C1
TCGA-FG-7643	20.3667	0	49.8795	Female	II	Oligoastrocytoma	No	No	Yes	Primary	Subtotal Resection	C1
TCGA-FG-8181	28.7333	0	23.6767	Male	III	Oligoastrocytoma	No	No	No	Primary	Gross Total Resection	C1
TCGA-FG-8182	13.8667	0	35.5397	Male	II	Oligodendroglioma	Yes	No	Yes	Primary	Subtotal Resection	C1
TCGA-FG-8185	14.4333	0	37.3178	Male	III	Astrocytoma	Yes	No	Yes	Primary	Gross Total Resection	C1
TCGA-FG-8186	16.2333	0	42.2767	Female	III	Oligoastrocytoma	Yes	Yes	Yes	Primary	Subtotal Resection	C1
TCGA-FG-8187	20.3667	0	32.011	Male	II	Oligoastrocytoma	Yes	Yes	Yes	Primary	Gross Total Resection	C1
TCGA-FG-8188	15.1667	0	41.2356	Male	II	Oligoastrocytoma	Yes	No	Yes	Primary	Gross Total Resection	C1
TCGA-FG-8189	22.8333	0	33.9288	Female	II	Oligodendroglioma	Yes	No	Yes	Primary	Subtotal Resection	C1
TCGA-FG-8191	33.0667	0	30.8274	Male	III	Oligodendroglioma	Yes	No	No	Primary	Subtotal Resection	C1
TCGA-FG-A4MT	38.8	0	27.6219	Female	II	Oligodendroglioma	Yes	No	Yes	Primary	Gross Total Resection	C1
TCGA-FG-A4MU	10.8667	0	58.7671	Male	III	Oligoastrocytoma	No	No	Yes	Primary	Subtotal Resection	C2
TCGA-FG-A4MW	18.6333	1	63.2247	Male	III	Oligoastrocytoma	No	No	Yes	Primary	Subtotal Resection	C2
TCGA-FG-A4MX	18.9667	0	47.6192	Male	II	Astrocytoma	Yes	No	Yes	Primary		C1
TCGA-FG-A4MY	24.0333	0	44.6849	Female	II	Oligoastrocytoma	Yes	No	Yes	Primary	Gross Total Resection	C1
TCGA-FG-A60J	14.9667	0	47.5041	Female	II	Oligoastrocytoma	Yes	No	Yes	Primary	Gross Total Resection	C1
TCGA-FG-A60K	18.0667	0	34.0959	Female	II	Oligoastrocytoma	Yes	Yes	Yes	Primary	Gross Total Resection	C1
TCGA-FG-A60L	21.8333	0	34.4658	Female	II	Astrocytoma	Yes	No	Yes	Primary		C1
TCGA-FG-A6IZ	15.2333	0	61.0274	Male	II	Oligodendroglioma	Yes	Yes	Yes	Primary		C1
TCGA-FG-A6J1	16.6667	0	44.126	Female	II	Oligodendroglioma	Yes	Yes	Yes	Primary		C1
TCGA-FG-A6J3	22.5667	0	52.4329	Female	III	Astrocytoma	Yes	No	Yes	Primary		C2
TCGA-FG-A70Y	28.9333	0	20.3315	Female	II	Oligodendroglioma	Yes	No	Yes	Primary		C1
TCGA-FG-A70Z	10.9333	0	54.0192	Female	III	Oligoastrocytoma	No	No	Yes	Primary		C2
TCGA-FG-A710	37.1667	0	50.4521	Female	II	Oligodendroglioma	Yes	Yes	Yes	Primary		C2
TCGA-FG-A711	49.3667	1	33.5562	Female	II	Oligodendroglioma	Yes	No	No	Primary		C1
TCGA-FG-A713	20.7333	0	74.6082	Female	II	Oligoastrocytoma	Yes	Yes	Yes	Primary		C1
TCGA-FG-A87N	18.9	0	37.2767	Female	III	Astrocytoma	Yes	No	Yes	Primary		C2
TCGA-FG-A87Q	5.8	0	61.8219	Female	III	Astrocytoma	No	No	Yes	Primary		C2
TCGA-FN-7833	27.9	0	25.2822	Male	III	Oligoastrocytoma	Yes	No	Yes	Primary	Subtotal Resection	C2
TCGA-HT-7467	0.1	0	54.6411	Male	II	Oligodendroglioma	Yes	Yes	Yes	Primary	Gross Total Resection	C1
TCGA-HT-7468	6.76667	0	30.7096	Male	III	Oligodendroglioma	Yes	Yes	Yes	Primary	Gross Total Resection	C2
TCGA-HT-7469	11.7	1	30.4027	Male	III	Oligodendroglioma	No	No	Yes	Primary	Gross Total Resection	C2
TCGA-HT-7470	40.6667	1	37.2904	Male	III	Oligodendroglioma	Yes	No	Yes	Primary	Gross Total Resection	C1
TCGA-HT-7471	0.133333	0	37.1616	Female	III	Oligodendroglioma	Yes	Yes	Yes	Primary	Gross Total Resection	C2
TCGA-HT-7472	0.0333333	0	38.2685	Male	II	Oligodendroglioma	Yes	No	Yes	Primary	Gross Total Resection	C1
TCGA-HT-7473	16.7667	0	28.2356	Male	II	Oligoastrocytoma	Yes	No	No	Primary	Gross Total Resection	C1
TCGA-HT-7474	3.8	0	52.463	Male	II	Oligoastrocytoma	Yes	No	Yes	Primary	Gross Total Resection	C1
TCGA-HT-7475	17.6667	0	67.6329	Male	III	Oligoastrocytoma	Yes	No	Yes	Primary	Gross Total Resection	C1
TCGA-HT-7476	6.63333	0	26.3397	Male	II	Astrocytoma	Yes	No	Yes	Primary	Gross Total Resection	C2
TCGA-HT-7477	24.6	0	62.8712	Male	III	Astrocytoma	Yes	No	Yes	Primary	Gross Total Resection	C2
TCGA-HT-7478	6.46667	0	36.2082	Male	II	Astrocytoma	Yes	No	No	Primary	Gross Total Resection	C2
TCGA-HT-7479	40.9	0	44.211	Male	III	Astrocytoma	Yes	No	Yes	Primary	Gross Total Resection	C1
TCGA-HT-7480	76.2333	0	33.674	Male	II	Oligodendroglioma	Yes	Yes	Yes	Primary	Gross Total Resection	C1
TCGA-HT-7481	97.2667	0	39.1945	Male	II	Oligodendroglioma	Yes	Yes	Yes	Primary	Gross Total Resection	C2
TCGA-HT-7482	108.433	0	18.7863	Female	II	Oligoastrocytoma	Yes	No	Yes	Primary	Gross Total Resection	C1
TCGA-HT-7483	175.167	0	14.4301	Male	II	Oligoastrocytoma	Yes	No	No	Primary	Gross Total Resection	C2
TCGA-HT-7485	4.06667	0	42.7096	Male	II	Astrocytoma	Yes	No	Yes	Primary	Gross Total Resection	C1
TCGA-HT-7601	5.1	0	30.1068	Female	III	Astrocytoma	Yes	No	Yes	Primary	Gross Total Resection	C2
TCGA-HT-7602	30.2667	0	21.7699	Male	II	Oligodendroglioma	Yes	No	Yes	Primary	Gross Total Resection	C1
TCGA-HT-7603	23.5	0	29.8164	Male	II	Oligodendroglioma	Yes	No	Yes	Primary	Gross Total Resection	C1
TCGA-HT-7604	124.167	0	50.5288	Male	II	Astrocytoma	Yes	No	Yes	Primary	Gross Total Resection	C2
TCGA-HT-7605	4.63333	0	38.0603	Male	II	Oligodendroglioma	Yes	Yes	Yes	Primary	Gross Total Resection	C1
TCGA-HT-7606	17.5333	0	30.7753	Female	II	Astrocytoma	Yes	No	No	Primary	Gross Total Resection	C2
TCGA-HT-7607	3.2	1	61.8767	Female	II	Astrocytoma	Yes	Yes	Yes	Primary	Gross Total Resection	C1
TCGA-HT-7608	22.3667	0	61.1014	Male	II	Oligoastrocytoma	Yes	Yes	Yes	Primary	Gross Total Resection	C1
TCGA-HT-7609	46.6333	0	34.5397	Male	III	Oligoastrocytoma	Yes	No	Yes	Primary	Gross Total Resection	C1
TCGA-HT-7610	56.8667	0	25.8822	Female	II	Oligoastrocytoma	Yes	No	Yes	Primary	Gross Total Resection	C1
TCGA-HT-7611	58.4	0	36.4767	Male	II	Oligoastrocytoma	Yes	No	Yes	Primary	Gross Total Resection	C1
TCGA-HT-7616	0.233333	1	75.8493	Male	III	Oligodendroglioma	Yes	Yes	Yes	Primary	Gross Total Resection	C1
TCGA-HT-7620	14.4667	0	40.1616	Male	III	Oligodendroglioma	Yes	Yes	Yes	Primary	Gross Total Resection	C1
TCGA-HT-7676	0.166667	0	26.4849	Male	II	Oligodendroglioma	Yes	No	No	Primary	Gross Total Resection	C2
TCGA-HT-7677	16.4667	0	53.726	Male	III	Oligodendroglioma	Yes	Yes	Yes	Primary	Gross Total Resection	C1
TCGA-HT-7680	0.766667	0	32.7945	Female	II	Astrocytoma	No	No	No	Primary	Gross Total Resection	C1
TCGA-HT-7681	45.3	0	29.5616	Female	II	Oligoastrocytoma	Yes	Yes	Yes	Primary	Gross Total Resection	C1
TCGA-HT-7684	6.13333	0	58.4986	Male	III	Oligoastrocytoma	Yes	No	Yes	Primary	Gross Total Resection	C1
TCGA-HT-7686	43.3333	0	29.3808	Female	III	Astrocytoma	Yes	No	Yes	Primary	Gross Total Resection	C1
TCGA-HT-7687	0.1	0	74.4822	Male	III	Oligodendroglioma	Yes	Yes	Yes		Gross Total Resection	C1
TCGA-HT-7688	32.1333	0	59.8466	Male	III	Oligodendroglioma	Yes	No	Yes	Primary	Gross Total Resection	C1
TCGA-HT-7689	15.1667	0	58.4411	Female	II	Oligodendroglioma	Yes	No	Yes	Primary	Gross Total Resection	C1
TCGA-HT-7690	0.1	0	29.2411	Male	III	Oligoastrocytoma	Yes	No	Yes	Primary	Gross Total Resection	C2
TCGA-HT-7691	0.1	0	31.411	Female	II	Astrocytoma	No	No	No	Primary	Gross Total Resection	C1
TCGA-HT-7692	3	0	43.0877	Male	II	Oligoastrocytoma	Yes	Yes	Yes	Primary	Gross Total Resection	C1
TCGA-HT-7693	17.7667	0	51.9342	Female	II	Oligodendroglioma	Yes	No	Yes	Primary	Gross Total Resection	C1
TCGA-HT-7694	7	0	60.0822	Male	III	Oligodendroglioma	Yes	Yes	Yes	Primary	Gross Total Resection	C1
TCGA-HT-7695	14.7333	0	29.663	Female	II	Oligodendroglioma	Yes	Yes	Yes	Primary	Gross Total Resection	C1
TCGA-HT-7854	40.0333	0	62.2959	Male	II	Astrocytoma	No	No	No	Primary	Gross Total Resection	C1
TCGA-HT-7855	19.5	0	39.7151	Male	III	Astrocytoma	Yes	No	Yes	Primary	Gross Total Resection	C1
TCGA-HT-7856	39.6333	0	36.0137	Male	III	Oligodendroglioma	Yes	Yes	Yes	Primary	Gross Total Resection	C1
TCGA-HT-7857	0.233333	0	24.4164	Female	III	Astrocytoma	No	No	No	Primary	Gross Total Resection	C2
TCGA-HT-7858	51.3333	0	28.5534	Male	II	Astrocytoma	Yes	No	Yes	Primary	Gross Total Resection	C2
TCGA-HT-7860	0.5	0	60.3671	Female	III	Astrocytoma	No	No	Yes	Primary	Gross Total Resection	C1
TCGA-HT-7873	23.9333	0	29.6027	Male	II	Oligoastrocytoma	Yes	No	Yes	Primary	Gross Total Resection	C1
TCGA-HT-7874	37.6667	0	41.2192	Female	III	Oligodendroglioma	Yes	Yes	Yes	Primary	Gross Total Resection	C1
TCGA-HT-7875	0.333333	0	56.474	Male	II	Oligodendroglioma	Yes	Yes	Yes	Primary	Gross Total Resection	C1
TCGA-HT-7877	0.133333	0	20.7699	Female	II	Oligodendroglioma	Yes	Yes	Yes	Primary	Gross Total Resection	C1
TCGA-HT-7879	3.73333	0	31.8411	Male	III	Oligoastrocytoma	Yes	No	Yes	Primary	Gross Total Resection	C1
TCGA-HT-7880	5.4	0	30.2548	Male	II	Oligoastrocytoma	Yes	No	Yes	Primary	Gross Total Resection	C1
TCGA-HT-7881	35.9667	0	38.8247	Male	II	Oligodendroglioma	Yes	Yes	Yes	Primary	Gross Total Resection	C1
TCGA-HT-7882	3.76667	1	66.9863	Male	III	Oligodendroglioma	No	No	Yes	Primary	Gross Total Resection	C2
TCGA-HT-7884	11.4333	0	44.6027	Female	II	Astrocytoma	Yes	No	Yes	Primary	Gross Total Resection	C1
TCGA-HT-7902	31.8667	0	30.4603	Female	II	Oligoastrocytoma	Yes	No	Yes	Primary	Gross Total Resection	C1
TCGA-HT-8010	1.66667	0	64.8767	Female	II	Oligodendroglioma	Yes	Yes	Yes	Primary	Gross Total Resection	C1
TCGA-HT-8011	16.4667	0	55.274	Male	III	Astrocytoma	No	No	No	Primary	Gross Total Resection	C2
TCGA-HT-8012	9.53333	0	30.9452	Female	II	Oligodendroglioma	Yes	Yes	Yes	Primary	Gross Total Resection	C1
TCGA-HT-8013	64.4333	1	37.6795	Female	II	Oligoastrocytoma	Yes	No	Yes	Primary	Gross Total Resection	C2
TCGA-HT-8015	0.1	0	21.2603	Male	II	Astrocytoma	No	No	No	Primary	Gross Total Resection	C1
TCGA-HT-8018	38.4	1	40.8493	Female	II	Oligoastrocytoma	Yes	No	Yes	Primary	Gross Total Resection	C2
TCGA-HT-8019	33.4667	0	34.7096	Female	III	Oligodendroglioma	No	No	No	Primary	Gross Total Resection	C1
TCGA-HT-8104	12.4	0	51.3644	Female	III	Astrocytoma	No	No	No	Primary	Gross Total Resection	C2
TCGA-HT-8105	6.33333	0	54.9068	Male	III	Oligodendroglioma	Yes	Yes	Yes	Primary	Gross Total Resection	C1
TCGA-HT-8106	0.1	0	53.5753	Male	III	Astrocytoma	Yes	No	Yes	Primary	Gross Total Resection	C2
TCGA-HT-8107	0.466667	0	62.6849	Male	II	Oligodendroglioma	No	No	Yes	Primary	Gross Total Resection	C1
TCGA-HT-8108	2.53333	0	26.1342	Female	II	Oligodendroglioma	Yes	No	Yes	Primary	Gross Total Resection	C1
TCGA-HT-8109	5.63333	0	64.3452	Male	III	Oligodendroglioma	Yes	Yes	Yes	Primary	Gross Total Resection	C1
TCGA-HT-8110	13.9667	0	58.0356	Male	III	Astrocytoma	No	No	Yes	Primary	Gross Total Resection	C2
TCGA-HT-8111	0.233333	0	32.3562	Male	III	Oligoastrocytoma	Yes	No	Yes	Primary	Gross Total Resection	C2
TCGA-HT-8113	30	0	49.789	Female	II	Oligodendroglioma	Yes	No	Yes	Primary	Gross Total Resection	C1
TCGA-HT-8114	34.6667	0	36.1589	Male	III	Oligoastrocytoma	Yes	No	Yes	Primary	Gross Total Resection	C1
TCGA-HT-8558	13.9333	0	30	Female	II	Oligodendroglioma	No	No	No		Gross Total Resection	C1
TCGA-HT-8563	28.6667	0	30.9726	Female	III	Astrocytoma	Yes	No	No	Primary	Gross Total Resection	C2
TCGA-HT-8564	15.9333	0	47.9425	Male	III	Astrocytoma	No	No	No	Primary	Gross Total Resection	C2
TCGA-HT-A4DS	0.233333	0	55.6055	Female	III	Astrocytoma	No	No	No	Primary	Gross Total Resection	C2
TCGA-HT-A4DV	26.4	0	51.5041	Female	III	Oligodendroglioma	Yes	Yes	Yes	Primary	Gross Total Resection	C1
TCGA-HT-A5R5	0.133333	0	33.9808	Female	II	Oligodendroglioma	Yes	No	Yes	Primary	Gross Total Resection	C1
TCGA-HT-A5R7	20.5	0	33.1288	Female	III	Astrocytoma	Yes	No	Yes	Primary	Gross Total Resection	C1
TCGA-HT-A5R9	0.0666667	0	48.6986	Female	III	Oligodendroglioma	Yes	Yes	Yes	Primary	Gross Total Resection	C2
TCGA-HT-A5RA	27.7333	0	65.1205	Female	III	Astrocytoma	No	No	No	Primary	Gross Total Resection	C2
TCGA-HT-A5RB	0.1	0	24.1644	Male	II	Astrocytoma	Yes	No	Yes	Primary	Gross Total Resection	C1
TCGA-HT-A5RC	5.4	1	70.6082	Female	III	Astrocytoma	No	No	No	Primary	Gross Total Resection	C2
TCGA-HT-A614	2.73333	0	47.6493	Male	II	Oligoastrocytoma	Yes	No	Yes	Primary	Gross Total Resection	C1
TCGA-HT-A615	17.1667	0	38.0603	Female	II	Oligodendroglioma	Yes	Yes	Yes	Primary	Gross Total Resection	C1
TCGA-HT-A616	1.83333	0	36.2247	Female	II	Astrocytoma	Yes	No	Yes	Primary	Gross Total Resection	C1
TCGA-HT-A617	16.3667	0	47.4822	Male	II	Oligodendroglioma	No	No	No	Primary	Gross Total Resection	C2
TCGA-HT-A618	17.0667	0	37.2466	Female	III	Astrocytoma	Yes	No	Yes	Primary	Gross Total Resection	C1
TCGA-HT-A619	21.7	0	51.663	Female	III	Oligodendroglioma	Yes	Yes	Yes		Gross Total Resection	C1
TCGA-HT-A61A	6.46667	0	20.9973	Female	II	Oligodendroglioma	Yes	No	Yes		Subtotal Resection	C1
TCGA-HT-A61B	17.7667	0	22.8356	Male			Yes	No	Yes	Primary	Gross Total Resection	C2
TCGA-HT-A61C	17.9	1	66.5096	Male	III	Oligodendroglioma	No	No	No	Primary	Gross Total Resection	C2
TCGA-HT-A74H	2.46667	0	62.6027	Male	III	Astrocytoma	No	No	No	Primary		C1
TCGA-HT-A74J	10.6667	0	33.9534	Male	II	Oligoastrocytoma	Yes	No	No	Primary		C1
TCGA-HT-A74K	15.5667	0	58.0521	Female			Yes	Yes	Yes	Primary		C2
TCGA-HT-A74L	11.2	0	22.5753	Female			Yes	Yes	Yes	Primary		C1
TCGA-HT-A74O	0.1	0	34.137	Male	III	Astrocytoma	Yes	No	Yes	Primary		C2
TCGA-HW-7486	57.3667	0	37.1123	Male	II	Oligodendroglioma	Yes	Yes	Yes	Primary	Subtotal Resection	C1
TCGA-HW-7487	46.0667	0	39.8219	Male	II	Oligodendroglioma	Yes	Yes	Yes	Primary	Subtotal Resection	C1
TCGA-HW-7489	42.0667	1	38.9068	Male	II	Oligoastrocytoma	Yes	No	Yes	Primary	Subtotal Resection	C1
TCGA-HW-7490	46.2333	0	41.3479	Male	II	Astrocytoma	Yes	No	Yes	Primary	Subtotal Resection	C1
TCGA-HW-7491	69.2667	0	35.2712	Male	II	Oligodendroglioma	Yes	Yes	No	Primary	Subtotal Resection	C1
TCGA-HW-7493	70.2333	0	40.4575	Female	II	Astrocytoma		No	Yes	Primary	Subtotal Resection	C1
TCGA-HW-7495	35.9333	0	45.0959	Female	II	Oligodendroglioma	Yes	Yes	Yes	Primary	Gross Total Resection	C1
TCGA-HW-8319	40.3	1	34.4027	Female	III	Astrocytoma	Yes	No	No	Primary	Subtotal Resection	C1
TCGA-HW-8320	40.5667	0	36.9945	Male	III	Astrocytoma	Yes	No	Yes	Primary	Subtotal Resection	C1
TCGA-HW-8321	43.1333	0	31.4356	Male	III	Astrocytoma	Yes	No	Yes	Primary	Subtotal Resection	C1
TCGA-HW-8322	25.2667	0	39.8575	Male	II	Oligodendroglioma	Yes	Yes	Yes	Primary	Subtotal Resection	C2
TCGA-HW-A5KJ	32.0667	1	68.4	Male	III	Oligodendroglioma	Yes	Yes	Yes	Primary	Subtotal Resection	C2
TCGA-HW-A5KK	12.9333	1	64.3397	Male	III	Astrocytoma	No	No	Yes	Primary	Gross Total Resection	C2
TCGA-HW-A5KL	29.2667	0	42.5014	Female	II	Astrocytoma	Yes	No	Yes	Primary	Subtotal Resection	C1
TCGA-HW-A5KM	21	0	35.1918	Male	II	Astrocytoma	Yes	No	Yes	Primary	Gross Total Resection	C1
TCGA-IK-7675	19.2667	1	43.5616	Male	II	Oligodendroglioma	Yes	No	Yes	Primary	Subtotal Resection	C2
TCGA-IK-8125	43.3667	0	62.3151	Male	III	Oligoastrocytoma	Yes	Yes	Yes	Primary	Subtotal Resection	C1
TCGA-KT-A74X	14.6	0	26.274	Male	III	Oligoastrocytoma	Yes	Yes	Yes	Primary		C2
TCGA-KT-A7W1	14.6	0	45.3699	Female	III	Astrocytoma	No	No	Yes	Primary		C2
TCGA-P5-A5EU	0	0	35.2082	Male	III	Astrocytoma	Yes	No	No	Primary	Gross Total Resection	C2
TCGA-P5-A5EV	0.233333	0	39.2055	Male	II	Astrocytoma	Yes	No	Yes	Primary	Subtotal Resection	C1
TCGA-P5-A5EW	6.8	0	20.8548	Female	II	Astrocytoma	Yes	No	Yes	Primary	Gross Total Resection	C1
TCGA-P5-A5EX	8.1	0	41.3452	Female	III	Oligodendroglioma	Yes	Yes	Yes	Primary	Gross Total Resection	C1
TCGA-P5-A5EY	2.4	0	21.1397	Male	II	Astrocytoma	No	No	No	Primary	Gross Total Resection	C1
TCGA-P5-A5EZ	2.33333	0	39.3836	Male	III	Astrocytoma	Yes	No	Yes	Primary	Gross Total Resection	C2
TCGA-P5-A5F0	9.56667	0	33.3068	Male	II	Oligodendroglioma	Yes	Yes	Yes	Primary	Gross Total Resection	C1
TCGA-P5-A5F1	5.96667	0	30.3288	Male	II	Astrocytoma	Yes	No	No	Primary	Gross Total Resection	C1
TCGA-P5-A5F2	8.06667	0	36.7014	Female	II	Astrocytoma	Yes	No	Yes	Primary	Gross Total Resection	C1
TCGA-P5-A5F4	7.7	0	35.2082	Female	III	Oligodendroglioma	Yes	No	Yes	Primary	Gross Total Resection	C1
TCGA-P5-A5F6	1.3	0	26.2329	Male	II	Oligodendroglioma	No	No	No	Primary	Gross Total Resection	C1
TCGA-P5-A72U	0.233333	0	71.2384	Female	III	Oligodendroglioma	No	No	Yes	Primary		C2
TCGA-P5-A72W	10.5667	0	35.2	Male	III	Astrocytoma	Yes	No	No	Primary		C1
TCGA-P5-A72X	13.4333	0	21.6795	Male	III	Astrocytoma	Yes	No	Yes	Primary		C1
TCGA-P5-A72Z	11.8	0	64.3342	Female	III	Oligodendroglioma	Yes	Yes	Yes	Primary		C1
TCGA-P5-A730	11.1	0	22.0356	Male	III	Oligoastrocytoma	Yes	Yes	Yes	Primary		C1
TCGA-P5-A731	9.13333	0	59.4932	Female	II	Oligoastrocytoma	Yes	No	Yes	Primary		C2
TCGA-P5-A733	13.8	0	52.4438	Female	II	Astrocytoma	Yes	No	Yes	Primary		C1
TCGA-P5-A735	9.73333	0	38.7726	Female			Yes	No	Yes			C1
TCGA-P5-A736	7.66667	0	44.6575	Female			Yes	No	Yes			C1
TCGA-P5-A737	12.4	0	47.6438	Male			Yes	Yes	Yes			C1
TCGA-P5-A77W	19.4667	0	37.1096	Female			Yes	Yes	Yes			C1
TCGA-P5-A77X	3.5	0	55.1452	Female			Yes	Yes	Yes			C1
TCGA-P5-A780	2.4	0	44.2767	Female			Yes	No	Yes			C1
TCGA-P5-A781	4.46667	0	34.9507	Female			Yes	Yes	Yes			C1
TCGA-QH-A65R	15.3667	0	38.5562	Female	III	Oligodendroglioma	Yes	Yes	Yes	Primary		C2
TCGA-QH-A65S	2.56667	0	32.4959	Female	II	Oligoastrocytoma	Yes	No	Yes	Primary	Gross Total Resection	C1
TCGA-QH-A65V	12.8	0	43.4247	Female	II	Oligodendroglioma	Yes	Yes	Yes	Primary	Gross Total Resection	C1
TCGA-QH-A65X	16.0667	0	28.6027	Female	III	Oligoastrocytoma	Yes	Yes	Yes	Primary		C2
TCGA-QH-A65Z	14.2333	0	54.5781	Male	II	Oligodendroglioma	Yes	Yes	Yes	Primary	Gross Total Resection	C1
TCGA-QH-A6CS	19.6	0	41.3479	Male	III	Astrocytoma	No	No	No			C1
TCGA-QH-A6CU	15.0333	0	52.463	Female	III	Oligodendroglioma	Yes	Yes	Yes	Primary		C1
TCGA-QH-A6CV	14.7333	0	51.9315	Male	III	Oligoastrocytoma	No	No	No	Primary		C2
TCGA-QH-A6CW	13.8	0	43.4164	Male	III	Oligoastrocytoma	Yes	No	Yes	Primary		C1
TCGA-QH-A6CX	12.4	1	66.4438	Male	II	Astrocytoma	No	No	No	Primary		C1
TCGA-QH-A6CY	13.6	0	38.7397	Male	III	Oligoastrocytoma	Yes	Yes	Yes	Primary		C1
TCGA-QH-A6CZ	9.3	0	38.3753	Male	II	Oligoastrocytoma	Yes	Yes	Yes	Primary		C1
TCGA-QH-A6X3	10.4333	0	27.9014	Male	II	Oligoastrocytoma	Yes	No	Yes	Primary		C1
TCGA-QH-A6X4	14.7333	0	47.2822	Male	III	Oligoastrocytoma	Yes	Yes	Yes	Primary		C1
TCGA-QH-A6X5	16.5667	0	58.189	Female	II	Oligoastrocytoma	Yes	Yes	Yes	Primary		C1
TCGA-QH-A6X8	16.9667	0	56.9068	Female	III	Oligodendroglioma	Yes	Yes	Yes	Primary		C1
TCGA-QH-A6X9	1.93333	0	73.9507	Female	II	Oligodendroglioma	Yes	No	Yes	Primary		C1
TCGA-QH-A6XA	16.7333	0	23.3096	Female	II	Oligoastrocytoma	Yes	No	Yes	Primary		C1
TCGA-QH-A6XC	16.9333	0	48.4712	Male	III	Astrocytoma	No	No	Yes	Primary		C2
TCGA-QH-A86X	11.2333	0	33.9315	Male	II	Oligodendroglioma	Yes	Yes	Yes	Primary		C1
TCGA-QH-A870	13.1667	0	38.5808	Female	III	Oligoastrocytoma	Yes	No	Yes	Primary		C1
TCGA-R8-A6MK	90.0667	0	40.3178	Male	II	Oligodendroglioma	Yes	Yes	Yes	Primary		C1
TCGA-R8-A6ML	95.3333	0	52.5616	Male	III	Oligodendroglioma	Yes	Yes	Yes	Primary		C1
TCGA-R8-A6MO	33.1	0	53.2384	Female	II	Oligodendroglioma	Yes	Yes	Yes	Primary		C1
TCGA-R8-A73M	60.2	0	48.2466	Female	II	Oligodendroglioma	Yes	Yes	Yes	Primary		C1
TCGA-RY-A83X	31.3	0	46.3315	Female			Yes	Yes	Yes	Primary		C1
TCGA-RY-A83Y	5.53333	0	45.1233	Male			Yes	Yes	Yes	Primary		C1
TCGA-RY-A83Z	10.0333	0	54.5288	Female			Yes	No	Yes	Primary		C2
TCGA-RY-A840	28.4667	0	47.9479	Male			Yes	Yes	Yes	Primary		C1
TCGA-RY-A843	2.1	0	30.3644	Male			Yes	No	Yes	Primary		C2
TCGA-RY-A845	19.8667	0	40.0466	Female			Yes	No	Yes	Primary		C1
TCGA-RY-A847	31.1	0	45.8411	Male			Yes	Yes	Yes	Primary		C1
TCGA-S9-A6TS	63.0333	1	48.9233	Female	III	Astrocytoma	Yes	No	Yes	Primary		C1
TCGA-S9-A6TU	88.3333	0	38.6521	Male	II	Astrocytoma	Yes	No	Yes	Primary		C1
TCGA-S9-A6TV	19.0333	0	50.1945	Male	III	Oligoastrocytoma	Yes	No	Yes	Primary		C2
TCGA-S9-A6TW	41.6667	0	40.2164	Male	III	Oligodendroglioma	Yes	Yes	Yes	Primary		C2
TCGA-S9-A6TX	41.5	0	46.6438	Male	III	Oligodendroglioma	Yes	Yes	Yes	Primary		C1
TCGA-S9-A6TY	35.8667	0	50.8603	Male	II	Oligodendroglioma	Yes	Yes	Yes	Primary		C1
TCGA-S9-A6TZ	37.3333	0	39.9781	Female	II	Astrocytoma	Yes	No	Yes	Primary		C1
TCGA-S9-A6U0	24.7333	1	46.274	Male	III	Astrocytoma	No	No	Yes	Primary		C2
TCGA-S9-A6U1	26.1667	0	22.6603	Female	III	Astrocytoma	Yes	No	Yes	Primary		C2
TCGA-S9-A6U2	30.2667	0	48.7671	Female	II	Oligodendroglioma	Yes	Yes	Yes	Primary		C1
TCGA-S9-A6U5	33.0667	0	34.0192	Male	II	Astrocytoma	Yes	Yes	Yes	Primary		C1
TCGA-S9-A6U6	35.6333	0	28.0904	Male	III	Astrocytoma	Yes	No	Yes	Primary		C1
TCGA-S9-A6U8	99.6	1	24.7781	Male	II	Astrocytoma	Yes	No	Yes	Primary		C1
TCGA-S9-A6U9	97.2667	0	36.8767	Male	III	Astrocytoma	Yes	No	Yes	Primary		C1
TCGA-S9-A6UA	5.93333	1	66.4164	Male	III	Astrocytoma	No	No	Yes	Primary		C2
TCGA-S9-A6UB	125.367	0	52.6658	Male	II	Oligodendroglioma	Yes	Yes	Yes	Primary		C1
TCGA-S9-A6WD	76.3	0	58.1671	Male	III	Oligodendroglioma	Yes	Yes	Yes	Primary		C1
TCGA-S9-A6WE	137.1	0	34.2137	Male	II	Oligodendroglioma	Yes	Yes	Yes	Primary		C1
TCGA-S9-A6WG	86.7333	0	31.5315	Male	III	Astrocytoma	Yes	No	Yes	Primary		C2
TCGA-S9-A6WH	39.1	0	73.7096	Female	II	Oligoastrocytoma	Yes	Yes	Yes	Primary		C1
TCGA-S9-A6WI	86.1667	0	56.463	Female	II	Oligoastrocytoma	Yes	No	Yes	Primary		C1
TCGA-S9-A6WL	31.5333	0	52.6959	Male	III	Astrocytoma	Yes	Yes	Yes	Primary		C2
TCGA-S9-A6WM	20.1333	0	59.6192	Female	III	Astrocytoma	No	No	No	Primary		C2
TCGA-S9-A6WN	26.8333	0	38.2493	Female	III	Astrocytoma	Yes	Yes	Yes	Primary		C1
TCGA-S9-A6WO	18.8667	0	29.9534	Male	II	Astrocytoma	Yes	No	Yes	Primary		C1
TCGA-S9-A6WP	18.9	0	42.8986	Male	III	Oligoastrocytoma	Yes	Yes	Yes	Primary		C2
TCGA-S9-A6WQ	14.2667	0	57.8986	Female	II	Oligoastrocytoma	Yes	No	Yes	Primary		C1
TCGA-S9-A7IQ	36.6333	0	45.2384	Female	II	Oligoastrocytoma	Yes	Yes	Yes	Primary		C1
TCGA-S9-A7IS	8.03333	1	33.9781	Female	III	Astrocytoma	Yes	No	Yes	Primary		C2
TCGA-S9-A7IX	27.3	1	57.7945	Male	III	Astrocytoma	No	No	No	Primary		C2
TCGA-S9-A7IY	23.8333	0	39.5123	Male	III	Oligoastrocytoma	Yes	Yes	Yes	Primary		C1
TCGA-S9-A7IZ	20.2667	0	48.9699	Female	III	Astrocytoma	Yes	No	Yes	Primary		C1
TCGA-S9-A7J0	20.3	0	30.1068	Female	III	Oligodendroglioma	Yes	No	Yes	Primary		C2
TCGA-S9-A7J1	8.3	0	43.6329	Male	II	Oligodendroglioma	Yes	Yes	Yes	Primary		C1
TCGA-S9-A7J2	2.06667	0	25.6027	Male	III	Oligodendroglioma	Yes	Yes	Yes	Primary		C1
TCGA-S9-A7J3	20.9667	0	52.2082	Female	III	Oligodendroglioma	Yes	Yes	Yes	Primary		C1
TCGA-S9-A7QW	15.2667	0	54.4356	Female	III	Astrocytoma	Yes	No	Yes	Primary		C1
TCGA-S9-A7QX	18.8	0	36.526	Female	III	Astrocytoma	Yes	No	Yes	Primary		C1
TCGA-S9-A7QY	28.7667	0	35.2137	Female	II	Oligoastrocytoma	Yes	Yes	Yes	Primary		C1
TCGA-S9-A7QZ	27.5333	0	41.9178	Male	II	Oligodendroglioma	Yes	Yes	Yes	Primary		C1
TCGA-S9-A7R1	172.2	1	35.1452	Male	II	Oligodendroglioma	Yes	Yes	Yes	Primary		C1
TCGA-S9-A7R2	10.5333	1	69.6411	Male	III	Astrocytoma	No	No	No	Primary		C1
TCGA-S9-A7R3	100.433	0	28.3342	Female	II	Astrocytoma	Yes	No	Yes	Primary		C1
TCGA-S9-A7R4	30.4667	0	46.9425	Male	III	Astrocytoma	Yes	No	Yes	Primary		C1
TCGA-S9-A7R7	100	0	27.6932	Male	II	Astrocytoma	Yes	No	Yes	Primary		C1
TCGA-S9-A7R8	32.0333	1	44.589	Female	III	Astrocytoma	Yes	No	Yes	Primary		C2
TCGA-S9-A89V	18.9667	0	70.0548	Male	III	Astrocytoma	No	No	Yes	Primary		C1
TCGA-S9-A89Z	20.7667	0	40.7068	Male	III	Astrocytoma	Yes	No	Yes	Primary		C2
TCGA-TM-A7C3	55.5333	1	43.8932	Female	III	Astrocytoma	No	No	Yes	Primary		C2
TCGA-TM-A7C4	49	0	40.0082	Female	II	Astrocytoma	Yes	No	Yes	Primary		C1
TCGA-TM-A7C5	50	0	30.9205	Male	II	Oligoastrocytoma	Yes	Yes	Yes	Primary		C1
TCGA-TM-A7CA	35.2667	0	44.9726	Male	II	Astrocytoma	Yes	No	Yes	Primary		C1
TCGA-TM-A7CF	66.3	0	41.5836	Female	II	Astrocytoma	Yes	No	Yes	Primary		C1
TCGA-TM-A84B	25.2667	1	40.9123	Male	III	Astrocytoma	No	No	No	Primary		C2
TCGA-TM-A84C	16.4	1	32.463	Male	II	Astrocytoma	No	No	No	Primary		C1
TCGA-TM-A84F	59.8667	0	48.6137	Male	III	Astrocytoma	Yes	No	Yes	Primary		C2
TCGA-TM-A84G	41.2	0	54.8329	Female	III	Oligodendroglioma	Yes	Yes	Yes	Primary		C1
TCGA-TM-A84H	30.8667	0	44.5945	Female	III	Oligoastrocytoma	Yes	No	Yes	Primary		C1
TCGA-TM-A84I	28.4667	0	30.7425	Male	III	Astrocytoma	Yes	No	Yes	Primary		C2
TCGA-TM-A84J	24.5	0	63.263	Male	III	Oligodendroglioma	No	No	No	Primary		C2
TCGA-TM-A84L	41.4	1	31.5014	Male	II	Oligoastrocytoma	Yes	No	Yes	Primary		C1
TCGA-TM-A84M	25.1333	0	40.1644	Male	III	Oligodendroglioma	Yes	Yes	Yes	Primary		C1
TCGA-TM-A84O	33.7	1	61.1699	Female	III	Oligodendroglioma	Yes	Yes	Yes	Primary		C1
TCGA-TM-A84Q	25.7333	0	31.9671	Male	II	Astrocytoma	Yes	No	Yes	Primary		C1
TCGA-TM-A84R	18.8667	0	46.1452	Male	II	Oligodendroglioma	Yes	Yes	Yes	Primary		C1
TCGA-TM-A84S	15.1333	0	36.7781	Male	III	Oligodendroglioma	Yes	Yes	Yes	Primary		C1
TCGA-TM-A84T	24.1333	0	19.1616	Male	II	Oligoastrocytoma	Yes	No	Yes	Primary		C1
TCGA-TQ-A7RF	21.6667	0	27.1753	Female			Yes	No	No			C1
TCGA-TQ-A7RG	19.9667	0	36.2384	Male			Yes	Yes	Yes			C1
TCGA-TQ-A7RH	16.2	0	39.7918	Male			Yes	No	Yes	Primary		C1
TCGA-TQ-A7RI	2.06667	0	37.8055	Female			Yes	Yes	Yes			C1
TCGA-TQ-A7RJ	40.9667	0	25.2301	Female			Yes	No	Yes			C1
TCGA-TQ-A7RK	44.7	0	29.4301	Male			Yes	No	Yes			C2
TCGA-TQ-A7RM	37.2	0	41.5178	Female			Yes	No	Yes			C2
TCGA-TQ-A7RN	34.2	0	32.3918	Male			Yes	Yes	Yes			C1
TCGA-TQ-A7RO	31.6333	0	29.8356	Male			Yes	Yes	Yes			C1
TCGA-TQ-A7RP	30.4667	0	66.0521	Male			No	No	Yes			C1
TCGA-TQ-A7RQ	26.5	0	38.8685	Female			Yes	Yes	Yes			C1
TCGA-TQ-A7RR	26.2333	0	38.4164	Male			Yes	No	No			C1
TCGA-TQ-A7RU	34.4	0	52.0274	Male			Yes	Yes	Yes			C1
TCGA-TQ-A7RV	62.2667	0	27.8548	Male			Yes	No	Yes			C1
TCGA-TQ-A7RW	27.3667	1	32.3397	Male			Yes	No	Yes	Primary		C2
TCGA-TQ-A8XE	31.8	1	42.8192	Female			Yes	No	Yes			C1
TCGA-VM-A8C8	46.5667	0	50.6685	Female	II	Oligodendroglioma	Yes	No	No	Primary		C1
TCGA-VM-A8C9	43.8	0	37.4329	Female	II	Astrocytoma	No	No	No	Primary		C1
TCGA-VM-A8CA	13.7	0	54.7699	Male	II	Oligodendroglioma	Yes	No	Yes	Primary		C1
TCGA-VM-A8CB	0.1	0	33.8082	Male	III	Oligodendroglioma	Yes	Yes	Yes	Primary		C1
TCGA-VM-A8CD	8	1	58.0822	Male	III	Astrocytoma	No	No	No	Primary		C2
TCGA-VM-A8CE	39.7	0	25.6521	Male	II	Oligodendroglioma	Yes	Yes	Yes	Primary		C1
TCGA-VM-A8CF	20.3	0	44.7507	Female			Yes	No	Yes			C1
TCGA-VM-A8CH	23.8	0	24.6712	Female	II	Astrocytoma	Yes	No	No	Primary		C1
TCGA-VV-A829	37.5667	0	44.2822	Male	III	Oligoastrocytoma	Yes	Yes	Yes	Primary		C1
TCGA-VV-A86M	16.2333	0	36.8575	Female	III	Astrocytoma	Yes	No	Yes	Primary		C1
TCGA-VW-A7QS	23.5333	0	35.1233	Female	III	Oligodendroglioma	Yes	Yes	Yes	Primary		C1
TCGA-VW-A8FI	8.16667	1	66.8795	Male	III	Astrocytoma	No	No	No	Primary		C2
TCGA-W9-A837	51.7667	0		Male	II	Oligodendroglioma	Yes	Yes	Yes	Primary		C1
TCGA-WH-A86K	13.5	0	65.9041	Male	II	Astrocytoma	Yes	No	Yes	Primary		C1
TCGA-WY-A858	44.5667	0	32.4795	Female	III	Astrocytoma	Yes	No	Yes	Primary		C2
TCGA-WY-A859	40.4333	0	34.6055	Female			Yes	No	Yes	Primary		C1
TCGA-WY-A85A	44	0	20.2192	Male			Yes	No	Yes	Primary		C1
TCGA-WY-A85B	46.4333	0	24.1562	Male			Yes	No	Yes	Primary		C2
TCGA-WY-A85C	47.5333	0	37.0027	Male			Yes	No	Yes	Primary		C1
TCGA-WY-A85D	38.2333	0	60.2164	Male			Yes	No	No	Primary		C1
TCGA-WY-A85E	21.1	0	48.9808	Female			Yes	No	Yes	Primary		C1

## Sheet: TCGA-GBM  cohort
TCGA-GBM cohort
	Overall survival	Vital status	Age	Gender	Therapy	IDH mutation	MGMT methylation	Cancer type	Subtype
TCGA-02-0047-01A-01R-1849-01	14.9333	1	78.7918	Male	Radiotherapy	No	No		C1
TCGA-02-0055-01A-01R-1849-01	2.53333	1	62.4603	Female		No	No		C2
TCGA-02-2483-01A-01R-1849-01	15.5333	0	43.737	Male	Radiotherapy	Yes	Yes		C2
TCGA-02-2485-01A-01R-1849-01	15.6667	0	53.4082	Male	Radiotherapy	No	No		C2
TCGA-02-2486-01A-01R-1849-01	20.6	1	64.0932	Male	Radiotherapy	No	No		C1
TCGA-06-0125-01A-01R-1849-01	48.2667	1	63.9534	Female	Radiotherapy	No	Yes		C1
TCGA-06-0125-02A-11R-2005-01	48.2667	1	63.9534	Female	Radiotherapy	No	Yes		C1
TCGA-06-0129-01A-01R-1849-01	34.1333	1	30.9151	Male	Radiotherapy	Yes	Yes		C1
TCGA-06-0130-01A-01R-1849-01	13.1333	1	54.2795	Male	Radiotherapy	No	No		C2
TCGA-06-0132-01A-02R-1849-01	25.7	1	49.6575	Male	Radio-chemotherapy	No			C1
TCGA-06-0138-01A-02R-1849-01	24.5667	1	43.1123	Male	Radio-chemotherapy	No			C2
TCGA-06-0141-01A-01R-1849-01	10.4333	1	62.811	Male	Radiotherapy	No	No		C2
TCGA-06-0152-02A-01R-2005-01	12.5	1	68.0658	Male	Radiotherapy	No			C2
TCGA-06-0156-01A-02R-1849-01	5.93333	1	57.3479	Male	Radiotherapy	Yes			C2
TCGA-06-0156-01A-03R-1849-01	5.93333	1	57.3479	Male	Radiotherapy	Yes			C2
TCGA-06-0157-01A-01R-1849-01	3.23333	1	63.3644	Female	Radiotherapy	No			C2
TCGA-06-0158-01A-01R-1849-01	10.9667	1	73.5781	Male	Radio-chemotherapy	No			C1
TCGA-06-0168-01A-01R-1849-01	19.9333	1	59.6603	Female	Radiotherapy	No			C2
TCGA-06-0171-02A-11R-2005-01	13.3	1	65.9863	Male	Radio-chemotherapy	No			C1
TCGA-06-0174-01A-01R-1849-01	3.26667	1	54.3123	Male	Radiotherapy	No			C2
TCGA-06-0178-01A-01R-1849-01	89.3667	1	39	Male	Radiotherapy	Yes			C2
TCGA-06-0184-01A-01R-1849-01	70.8667	1	63.8822	Male	Radio-chemotherapy	No			C1
TCGA-06-0187-01A-01R-1849-01	27.6	1	69.3644	Male	Radio-chemotherapy	No			C1
TCGA-06-0190-01A-01R-1849-01	10.5667	1	62.5616	Male	Radio-chemotherapy	No			C2
TCGA-06-0190-02A-01R-2005-01	10.5667	1	62.5616	Male	Radio-chemotherapy	No			C2
TCGA-06-0210-01A-01R-1849-01	7.5	1	72.8767	Female	Radiotherapy	No			C1
TCGA-06-0210-02A-01R-2005-01	7.5	1	72.8767	Female	Radiotherapy	No			C2
TCGA-06-0211-01A-01R-1849-01	12	1	47.9863	Male	Radio-chemotherapy	No			C2
TCGA-06-0211-01B-01R-1849-01	12	1	47.9863	Male	Radio-chemotherapy	No			C1
TCGA-06-0211-02A-02R-2005-01	12	1	47.9863	Male	Radio-chemotherapy	No			C2
TCGA-06-0219-01A-01R-1849-01	0.733333	1	67.0904	Male		No			C2
TCGA-06-0221-02A-11R-2005-01	20.1	1	31.0493	Male	Radiotherapy	Yes			C1
TCGA-06-0238-01A-02R-1849-01	13.5	1	46.6767	Male	Radiotherapy	No			C2
TCGA-06-0644-01A-02R-1849-01	12.8	1	71.9096	Male	Radio-chemotherapy	No			C2
TCGA-06-0645-01A-01R-1849-01	5.83333	1	56.0247	Female		No			C2
TCGA-06-0646-01A-01R-1849-01	5.83333	1	61.0219	Male	Radiotherapy	No			C2
TCGA-06-0649-01B-01R-1849-01	2.13333	1	73.4137	Female		No			C1
TCGA-06-0686-01A-01R-1849-01	14.4	1	53.4329	Male	Radio-chemotherapy	No			C2
TCGA-06-0743-01A-01R-1849-01	26.7667	1	69.6822	Male	Radiotherapy	No			C1
TCGA-06-0744-01A-01R-1849-01	47.5333	1	67.0438	Male	Radio-chemotherapy	No			C1
TCGA-06-0745-01A-01R-1849-01	7.96667	1	59.9562	Male	Radiotherapy	No			C2
TCGA-06-0747-01A-01R-1849-01	2.73333	1	53.8548	Male	Radiotherapy	No			C1
TCGA-06-0749-01A-01R-1849-01	2.73333	1	50.8795	Male	Radiotherapy	No			C1
TCGA-06-0750-01A-01R-1849-01	0.933333	1	43.8849	Male		No			C1
TCGA-06-0878-01A-01R-1849-01	7.26667	0	74.8466	Male	Radiotherapy	No	No		C2
TCGA-06-0882-01A-01R-1849-01	21.0667	1	30.4438	Male	Radiotherapy	No	No		C1
TCGA-06-1804-01A-01R-1849-01	13.8	1	81.6493	Female		No	Yes		C1
TCGA-06-2557-01A-01R-1849-01	1.1	1	76.6575	Male		No	No		C2
TCGA-06-2558-01A-01R-1849-01	12.6667	1	75.3726	Female	Radiotherapy	No	No		C2
TCGA-06-2559-01A-01R-1849-01	5	1	83.7808	Male	Radiotherapy	No	Yes		C2
TCGA-06-2561-01A-02R-1849-01	17.9	1	53.4384	Female	Radiotherapy	No	No		C1
TCGA-06-2562-01A-01R-1849-01	12.7333	1	81.5151	Male	Radio-chemotherapy	No	No		C1
TCGA-06-2563-01A-01R-1849-01	31.0667	0	72.9945	Female	Radiotherapy	No	Yes		C1
TCGA-06-2564-01A-01R-1849-01	6.03333	0	50.5068	Male	Radio-chemotherapy	No	No		C1
TCGA-06-2565-01A-01R-1849-01	16.8667	1	59.0658	Male	Radiotherapy	No	Yes		C1
TCGA-06-2567-01A-01R-1849-01	4.43333	1	65.0932	Male	Radio-chemotherapy	No	Yes		C2
TCGA-06-2569-01A-01R-1849-01	0.433333	0	24.4438	Female		No	No		C1
TCGA-06-2570-01A-01R-1849-01	31.9333	0	21.7425	Female	Radiotherapy	Yes	Yes		C1
TCGA-06-5408-01A-01R-1849-01	11.9	1	54.9671	Female	Radio-chemotherapy	No	No		C1
TCGA-06-5410-01A-01R-1849-01	3.6	1	72.3151	Female		No	Yes		C2
TCGA-06-5411-01A-01R-1849-01	8.46667	1	51.5945	Male	Radio-chemotherapy	No	No		C2
TCGA-06-5412-01A-01R-1849-01	4.6	1	78.8	Female	Radio-chemotherapy	No	Yes		C2
TCGA-06-5413-01A-01R-1849-01	8.93333	0	67.0603	Male	Radio-chemotherapy	No	No		C2
TCGA-06-5414-01A-01R-1849-01	9.1	0	61.7178	Male	Radiotherapy	No	No		C1
TCGA-06-5415-01A-01R-1849-01	8.66667	0	60.8575	Male	Radiotherapy	No	No		C1
TCGA-06-5416-01A-01R-1849-01	6.8	0	23.3781	Female	Radiotherapy		No		C2
TCGA-06-5417-01A-01R-1849-01	5.16667	0	45.4027	Female	Radiotherapy	Yes	Yes		C1
TCGA-06-5418-01A-01R-1849-01	2.76667	1	75.5726	Female		No	No		C1
TCGA-06-5856-01A-01R-1849-01	3.8	1	58.1699	Male		No	No		C2
TCGA-06-5858-01A-01R-1849-01	6.23333	0	45.6493	Female	Radiotherapy	No	No		C2
TCGA-06-5859-01A-01R-1849-01	4.63333	0	63.5918	Male	Radiotherapy	No	No		C1
TCGA-08-0386-01A-01R-1849-01	18.2667	1	74.1178	Male	Radiotherapy	No			C1
TCGA-12-0616-01A-01R-1849-01	14.9333	1	36.8521	Female	Radiotherapy	No			C2
TCGA-12-0618-01A-01R-1849-01	13.1667	1	49.5096	Male	Radiotherapy	No			C1
TCGA-12-0619-01A-01R-1849-01	35.4	1	60.0548	Male	Radiotherapy	No			C2
TCGA-12-0821-01A-01R-1849-01	10.7667	1	62.874	Male	Radio-chemotherapy	No	No		C2
TCGA-12-1597-01B-01R-1849-01	22.5	1	62.6438	Female	Radio-chemotherapy	No	No		C2
TCGA-12-3650-01A-01R-1849-01	11.1	1	46.9534	Male	Radiotherapy	No	No		C2
TCGA-12-3652-01A-01R-1849-01	35.4	1	60.0548	Male	Radiotherapy	No	No		C2
TCGA-12-3653-01A-01R-1849-01	14.7333	1	34.326	Female	Radiotherapy	No	No		C1
TCGA-12-5295-01A-01R-1849-01	15.1333	1	60.7151	Female	Radiotherapy	No	Yes		C2
TCGA-12-5299-01A-02R-1849-01	3.26667	1	56.063	Female	Radiotherapy	No	No		C2
TCGA-14-0736-02A-01R-2005-01	15.3333	1	49.9151	Male	Radio-chemotherapy		No		C1
TCGA-14-0781-01B-01R-1849-01	0.966667	1	49.0493	Male		No	No		C1
TCGA-14-0787-01A-01R-1849-01	2.26667	1	69.3863	Male		No	Yes		C2
TCGA-14-0789-01A-01R-1849-01	11.4	1	54.9315	Male	Radiotherapy	No	Yes		C1
TCGA-14-0790-01B-01R-1849-01	13.9667	1	64.8603	Female	Radiotherapy	No	Yes		C1
TCGA-14-0817-01A-01R-1849-01	5.46667	1	69.6575	Female		No	No		C2
TCGA-14-0871-01A-01R-1849-01	29.3333	1	75.0329	Female	Radiotherapy	No	No		C1
TCGA-14-1034-01A-01R-1849-01	16.1667	1	60.3534	Female	Radio-chemotherapy	No	Yes		C2
TCGA-14-1034-02B-01R-2005-01	16.1667	1	60.3534	Female	Radio-chemotherapy	No	Yes		C1
TCGA-14-1402-02A-01R-2005-01	32.5	1	58.6877	Female	Radio-chemotherapy		Yes		C2
TCGA-14-1823-01A-01R-1849-01	18.1	1	58.5863	Female	Radiotherapy	No	Yes		C1
TCGA-14-1825-01A-01R-1850-01	7.73333	1	70.3671	Male	Radiotherapy	No	No		C2
TCGA-14-1829-01A-01R-1850-01	7.26667	0	57.3397	Male	Radiotherapy	No	No		C2
TCGA-14-2554-01A-01R-1850-01	17.7333	1	52.3014	Female	Radiotherapy	No	No		C1
TCGA-15-0742-01A-01R-1850-01	13.9667	1	65.8904	Male	Radio-chemotherapy	No			C1
TCGA-15-1444-01A-02R-1850-01	51.2333	1	21.4438	Male		Yes	Yes		C1
TCGA-16-0846-01A-01R-1850-01	3.96667	1	85.2356	Male		No	Yes		C1
TCGA-16-1045-01B-01R-1850-01	29.4333	1	49.8493	Female	Radiotherapy	No	Yes		C1
TCGA-19-0957-02A-11R-2005-01	22.2	1	48.5315	Female	Radiotherapy	No	No		C1
TCGA-19-1389-02A-21R-2005-01	4.7	1	51.1205	Male	Radiotherapy	No	No		C2
TCGA-19-1390-01A-01R-1850-01	25.7333	1	63.1863	Female		No	Yes		C1
TCGA-19-1787-01B-01R-1850-01	12.8333	1	49.0247	Male	Radiotherapy		Yes		C2
TCGA-19-2619-01A-01R-1850-01	9.8	0	55.2301	Female	Radiotherapy	No	Yes		C1
TCGA-19-2620-01A-01R-1850-01	4.93333	1	70.3151	Male	Radiotherapy	No	Yes		C1
TCGA-19-2624-01A-01R-1850-01	0.166667	1	51.7562	Male		No	No		C2
TCGA-19-2625-01A-01R-1850-01	4.13333	1	76.5205	Female		No	No		C1
TCGA-19-2629-01A-01R-1850-01	24.5667	1	60.9781	Male	Radiotherapy	Yes	No		C1
TCGA-19-4065-01A-01R-2005-01	7.13333	0	36.3205	Male			No		C2
TCGA-19-4065-02A-11R-2005-01	7.13333	0	36.3205	Male			No		C2
TCGA-19-5960-01A-11R-1850-01	15.1667	1	56.5507	Male	Radiotherapy	No	No		C1
TCGA-26-1442-01A-01R-1850-01	31.7667	0	43.6986	Male	Radiotherapy	Yes	Yes		C1
TCGA-26-5132-01A-01R-1850-01	9.53333	0	74.5096	Male	Radiotherapy	No	Yes		C2
TCGA-26-5133-01A-01R-1850-01	15.0667	0	59.0685	Male	Radiotherapy	No	No		C1
TCGA-26-5134-01A-01R-1850-01	5.56667	0	74.2767	Male	Radiotherapy	No	No		C2
TCGA-26-5135-01A-01R-1850-01	9	1	72.5753	Female		No	Yes		C2
TCGA-26-5136-01B-01R-1850-01	19.2333	1	78.0712	Female		No	Yes		C2
TCGA-26-5139-01A-01R-1850-01	1.6	0	65.1562	Female		No	No		C1
TCGA-27-1830-01A-01R-1850-01	5.13333	1	57.8932	Male	Radio-chemotherapy	No	No		C1
TCGA-27-1831-01A-01R-1850-01	16.8333	1	66.9781	Male	Radiotherapy	No	No		C2
TCGA-27-1832-01A-01R-1850-01	10	1	59.3918	Female	Radio-chemotherapy	No	No		C2
TCGA-27-1834-01A-01R-1850-01	41.1	1	56.3507	Male	Radiotherapy	No	Yes		C1
TCGA-27-1835-01A-01R-1850-01	21.6	1	53.2712	Female	Radiotherapy	No	Yes		C1
TCGA-27-1837-01A-01R-1850-01	14.2333	1	36.6247	Male	Radio-chemotherapy	No	Yes		C1
TCGA-27-2519-01A-01R-1850-01	18.3333	1	48.5342	Male	Radiotherapy	No	No		C2
TCGA-27-2521-01A-01R-1850-01	17	1	34.7534	Male	Radio-chemotherapy	Yes	Yes		C1
TCGA-27-2523-01A-01R-1850-01	16.3	1	63.1068	Male	Radio-chemotherapy	No	Yes		C2
TCGA-27-2524-01A-01R-1850-01	7.7	1	56.3151	Male	Radio-chemotherapy	No	No		C2
TCGA-27-2526-01A-01R-1850-01	2.9	1	79.389	Female		No	No		C1
TCGA-27-2528-01A-01R-1850-01	16	1	62.6493	Male	Radiotherapy	No	Yes		C2
TCGA-28-1747-01C-01R-1850-01	2.56667	1	44.6603	Male	Radio-chemotherapy	No	Yes		C1
TCGA-28-1753-01A-01R-1850-01	1.23333	0	53.0575	Male	Radiotherapy	No	No		C2
TCGA-28-2509-01A-01R-1850-01	4.83333	0	77.3699	Female	Radio-chemotherapy	No	Yes		C2
TCGA-28-2513-01A-01R-1850-01	7.4	0	69.6466	Female	Radiotherapy	No	No		C1
TCGA-28-2514-01A-02R-1850-01	5.33333	0	45.8548	Male	Radio-chemotherapy	No	No		C1
TCGA-28-5204-01A-01R-1850-01	15.1333	1	72.5753	Male	Radiotherapy	No	No		C2
TCGA-28-5207-01A-01R-1850-01	11.4333	1	71.1644	Male	Radio-chemotherapy	No	No		C1
TCGA-28-5208-01A-01R-1850-01	18.1333	1	52.2	Male	Radiotherapy	No	Yes		C2
TCGA-28-5209-01A-01R-1850-01	2.56667	0	66.7452	Female	Radio-chemotherapy	No	Yes		C1
TCGA-28-5213-01A-01R-1850-01	31.7	0	72.5781	Male	Radio-chemotherapy	No	No		C2
TCGA-28-5215-01A-01R-1850-01	11.1667	1	62.1534	Female	Radio-chemotherapy	No	Yes		C2
TCGA-28-5216-01A-01R-1850-01	13.8333	0	52.7096	Male	Radiotherapy	No	No		C2
TCGA-28-5218-01A-01R-1850-01	5.23333	1	63.2767	Male	Radio-chemotherapy	No	No		C2
TCGA-28-5220-01A-01R-1850-01	12.9333	1	67.4575	Male	Radio-chemotherapy	No	No		C1
TCGA-32-1970-01A-01R-1850-01	15.6	1	59.2137	Male	Radiotherapy	No	No		C1
TCGA-32-1980-01A-01R-1850-01	1.2	1	72.5123	Male		No	No		C1
TCGA-32-1982-01A-01R-1850-01	4.73333	1	76.0658	Female	Chemotherapy	No	Yes		C1
TCGA-32-2615-01A-01R-1850-01	16.1667	1	62.7836	Male	Radio-chemotherapy	No	No		C2
TCGA-32-2616-01A-01R-1850-01	7.46667	1	48.7151	Female	Radiotherapy		Yes		C2
TCGA-32-2632-01A-01R-1850-01	8.96667	1	80.2219	Male		No	No		C2
TCGA-32-2634-01A-01R-1850-01	23.1	0	82.0932	Male	Radiotherapy	No	Yes		C2
TCGA-32-2638-01A-01R-1850-01	25.5333	1	67.5562	Male	Radiotherapy	No	Yes		C1
TCGA-32-4213-01A-01R-1850-01	20.1333	0	47.2247	Female	Radiotherapy	No	Yes		C2
TCGA-32-5222-01A-01R-1850-01	19.5	1	66.1205	Male	Radiotherapy	No	Yes		C2
TCGA-41-2571-01A-01R-1850-01	0.866667	1	89.3479	Male	Chemotherapy	No	No		C1
TCGA-41-2572-01A-01R-1850-01	13.5333	1	67.137	Male	Radiotherapy	No	No		C1
TCGA-41-3915-01A-01R-1850-01	12	1	48.9863	Male	Radiotherapy	No	Yes		C2
TCGA-41-4097-01A-01R-1850-01	0.2	1	63.3068	Female		No	No		C1
TCGA-41-5651-01A-01R-1850-01	15.3333	1	59.4466	Female	Radiotherapy	No	Yes		C2
TCGA-76-4925-01A-01R-1850-01	4.86667	1	76.7425	Male	Radio-chemotherapy	No	Yes		C2
TCGA-76-4926-01B-01R-1850-01	4.6	1	68.726	Male	Radio-chemotherapy	No	No		C1
TCGA-76-4927-01A-01R-1850-01	17.8333	1	58.063	Male		No	No		C2
TCGA-76-4928-01B-01R-1850-01	3.13333	1	85.663	Female	Radio-chemotherapy	No	Yes		C2
TCGA-76-4929-01A-01R-1850-01	3.7	1	76.2493	Female		No	Yes		C1
TCGA-76-4931-01A-01R-1850-01	9.3	1	70.7178	Female	Radio-chemotherapy	No	No		C1
TCGA-76-4932-01A-01R-1850-01	48.6	1	50.5014	Female	Radio-chemotherapy	No	Yes		C1

## Sheet: CGGA-B  cohort
CGGA-B cohort
	Overall survival	Vital status	Age	Gender	Grade	Histology	Therapy	IDH mutation	Co-deletion of 1p and 19q	MGMT methylation	Cancer type	Subtype
CGGA_1002_B	10.1667	1	43	Female	III	Astrocytoma	Radio-chemotherapy	No	No	Yes	Primary	C1
CGGA_1003_B	127.233	0	47	Female	II	Oligodendroglioma	Chemotherapy	Yes	Yes	No	Primary	C1
CGGA_1010_B	8.2	1	45	Male	II	Astrocytoma	Radio-chemotherapy	Yes		No	Primary	C1
CGGA_1012_B	122.633	1	45	Male	II	Oligodendroglioma	Radio-chemotherapy	Yes	No	No	Recurrent	C2
CGGA_1014_B	8.76667	1	42	Male	II	Astrocytoma	Chemotherapy	No	No	No	Primary	C2
CGGA_1017_B	25.6	1	29	Female	IV	Glioblastoma	Radiotherapy	No	No	No	Primary	C1
CGGA_1018_B	84.2333	1	50	Male	II	Oligodendroglioma	Radio-chemotherapy	Yes	Yes	Yes	Recurrent	C1
CGGA_103_B	39.6	1	56	Male	III	Astrocytoma	Radiotherapy	Yes	No	No	Primary	C1
CGGA_1030_B	122.133	0	40	Female	II	Astrocytoma	Radio-chemotherapy	Yes	No	Yes	Primary	C1
CGGA_1032_B	21.4333	1	41	Female	II	Astrocytoma		No		Yes	Primary	C1
CGGA_1033_B	44.0667	0	44	Male	II	Oligoastrocytoma	Chemotherapy		No	No	Primary	C1
CGGA_1036_B	26.8667	1	41	Male	IV	Glioblastoma	Radio-chemotherapy	No	No	Yes	Primary	C2
CGGA_1037_B	26	0	44	Male	II	Astrocytoma	Radiotherapy		Yes	Yes	Primary	C1
CGGA_1041_B	119.767	0	58	Male	IV	Glioblastoma	Radio-chemotherapy	No	No	No	Primary	C1
CGGA_1048_B	23.4333	0	27	Female	II	Astrocytoma	Chemotherapy	No	No		Primary	C1
CGGA_1051_B	27.9333	1	47	Male	II	Astrocytoma		No	Yes		Primary	C1
CGGA_1055_B	53.7	1	43	Male	III	Astrocytoma	Radio-chemotherapy	Yes	No	No	Primary	C1
CGGA_1057_B	51.6333	1	57	Female	II	Astrocytoma	Radio-chemotherapy	No	No	No	Primary	C1
CGGA_1058_B	33.1667	1	34	Male	II	Astrocytoma	Radio-chemotherapy	Yes	No	No	Recurrent	C1
CGGA_106_B	167.6	0	30	Male	II	Astrocytoma	Chemotherapy	No	No	No	Recurrent	C1
CGGA_1065_B	113.733	0	48	Female	II	Oligodendroglioma	Radio-chemotherapy	Yes	Yes	No	Primary	C1
CGGA_1066_B	24.1	1	34	Female	II	Astrocytoma	Radiotherapy	Yes	No	No	Primary	C2
CGGA_107_B	71.8667	1	38	Female	III	Astrocytoma		No	No	No	Recurrent	C2
CGGA_1075_B	13.2667	1	72	Male	IV	Glioblastoma	Radio-chemotherapy	No	No	No	Primary	C2
CGGA_108_B	12.2	1	44	Male	III	Astrocytoma	Chemotherapy	No	No	No	Recurrent	C2
CGGA_1086_B	65.9	1	65	Female	IV	Glioblastoma	Radio-chemotherapy	No		Yes	Primary	C1
CGGA_1087_B	23.3667	0	36	Female	II	Oligodendroglioma	Chemotherapy	Yes	Yes	No	Primary	C1
CGGA_1097_B	45.9333	1	30	Male	II	Astrocytoma	Radio-chemotherapy	No	No	Yes	Primary	C2
CGGA_1100_B	110.467	0	61	Female	II	Oligodendroglioma	Radio-chemotherapy	Yes		Yes	Primary	C1
CGGA_1101_B	7.13333	1	35	Female	II	Astrocytoma		No		No	Primary	C1
CGGA_1103_B	19.5	1	35	Female	IV	Glioblastoma	Radio-chemotherapy	Yes	No	Yes	Primary	C2
CGGA_1106_B	14	1	37	Male	IV	Glioblastoma	Radiotherapy	No	No	Yes	Primary	C2
CGGA_1108_B	22.8	1	39	Female	III	Astrocytoma	Radio-chemotherapy	No	No	No	Primary	C2
CGGA_1111_B	89.8667	1	45	Male	III	Astrocytoma	Radio-chemotherapy	Yes	No	Yes	Primary	C2
CGGA_112_B	51.1333	1	17	Male	II	Astrocytoma	Radio-chemotherapy	Yes	No	No	Primary	C1
CGGA_1120_B	14.0667	1	58	Female	III	Oligoastrocytoma	Radio-chemotherapy	Yes		Yes	Primary	C1
CGGA_1121_B	109.267	0	29	Female	III	Astrocytoma	Radio-chemotherapy	Yes	No	Yes	Recurrent	C1
CGGA_1126_B	26.1333	1	44	Male	III	Astrocytoma	Radio-chemotherapy	Yes	No	Yes	Primary	C1
CGGA_1127_B	87.6667	1	33	Male	II	Oligodendroglioma	Radio-chemotherapy		Yes	No	Primary	C1
CGGA_1130_B	13.4	1	23	Female	IV	Glioblastoma	Radiotherapy	Yes	No	Yes	Recurrent	C2
CGGA_1131_B	108.367	0	46	Female	III	Astrocytoma	Radio-chemotherapy	Yes	No	Yes	Primary	C2
CGGA_1132_B	108.367	0	33	Female	III	Oligodendroglioma	Radio-chemotherapy	Yes	Yes	Yes	Recurrent	C1
CGGA_1134_B	1.96667	1	56	Female	IV	Glioblastoma	Chemotherapy	No	No	Yes	Primary	C2
CGGA_1135_B	41.4667	1	40	Male	IV	Glioblastoma	Radio-chemotherapy	No	No	No	Primary	C2
CGGA_1137_B	107.9	0	58	Male	III	Astrocytoma		No		Yes	Primary	C1
CGGA_1138_B	13.7	1	54	Male	IV	Glioblastoma	Radio-chemotherapy	No	No	No	Primary	C2
CGGA_1141_B	14.4	1	65	Male	III	Astrocytoma		No	No	No	Primary	C1
CGGA_1142_B	33.5	1	60	Male	IV	Glioblastoma	Radio-chemotherapy	No	No	No	Primary	C2
CGGA_1144_B	83.5	0	39	Female	III	Astrocytoma	Radio-chemotherapy	No	No	No	Primary	C1
CGGA_1147_B	107.167	0	36	Male	II	Astrocytoma	Chemotherapy	Yes	No	No	Primary	C1
CGGA_1148_B	19.8667	1	37	Male	II	Astrocytoma	Radio-chemotherapy	Yes	No	No	Primary	C1
CGGA_1152_B	106.7	0	13	Male	II	Astrocytoma	Chemotherapy	No	No	No	Primary	C2
CGGA_1154_B	12.3	1	33	Female	III	Astrocytoma		Yes	No	No	Recurrent	C2
CGGA_1155_B	45.7667	1	43	Male	III	Astrocytoma	Radio-chemotherapy	Yes	Yes	Yes	Primary	C1
CGGA_1156_B	106.467	0	41	Female	II	Astrocytoma	Radio-chemotherapy	Yes	No	Yes	Primary	C1
CGGA_1157_B	24.2333	1	64	Male	II	Astrocytoma	Radio-chemotherapy	No	No	Yes	Primary	C1
CGGA_1158_B	106.267	0	39	Male	II	Oligodendroglioma	Radio-chemotherapy	Yes	Yes	No	Primary	C1
CGGA_1159_B	106.033	0	51	Male	II	Astrocytoma	Chemotherapy	Yes	No	No	Primary	C1
CGGA_1161_B	106	0	36	Male	III	Astrocytoma	Radio-chemotherapy	Yes	No	No	Primary	C1
CGGA_1162_B	105.8	0	39	Male	III	Oligoastrocytoma	Radio-chemotherapy		Yes	No	Primary	C1
CGGA_1164_B	34.0667	1	38	Female	IV	Glioblastoma	Chemotherapy	Yes	Yes	No	Recurrent	C1
CGGA_1169_B	58.8333	1	30	Male	III	Astrocytoma	Radio-chemotherapy	Yes	No	No	Primary	C1
CGGA_1172_B	104.367	0	36	Female	IV	Glioblastoma	Radio-chemotherapy	Yes	No	Yes	Primary	C2
CGGA_1178_B	14.0667	1	41	Male	III	Astrocytoma	Radio-chemotherapy	Yes	No	No	Recurrent	C1
CGGA_1181_B	10.6	0	36	Male	II	Astrocytoma	Radio-chemotherapy	Yes	No	Yes	Primary	C1
CGGA_1183_B	13.6	1	25	Female	III	Astrocytoma	Radio-chemotherapy	No	No	No	Primary	C2
CGGA_1184_B	5.2	1	46	Male	III	Astrocytoma	Radiotherapy	Yes	No	Yes	Recurrent	C1
CGGA_1185_B	24.3667	1	50	Female	III	Astrocytoma	Radio-chemotherapy	No	No	No	Recurrent	C1
CGGA_1191_B	102.733	0	53	Male	III	Oligodendroglioma	Chemotherapy	Yes	Yes	Yes	Primary	C1
CGGA_1192_B	102.667	0	43	Female	II	Astrocytoma	Radio-chemotherapy	Yes	No	Yes	Primary	C1
CGGA_1195_B	15.8667	1	43	Male	III	Astrocytoma		Yes	No	No	Primary	C1
CGGA_1198_B	102.2	0	30	Male	II	Oligodendroglioma	Chemotherapy	Yes		No	Primary	C1
CGGA_120_B	9.6	1	42	Male	IV	Glioblastoma	Radio-chemotherapy	No	No		Recurrent	C2
CGGA_1204_B	101.867	0	53	Male	II	Oligodendroglioma	Chemotherapy	Yes	Yes	Yes	Primary	C1
CGGA_1205_B	30.9667	1	59	Female	III	Astrocytoma	Radio-chemotherapy	No		No	Primary	C1
CGGA_1207_B	101.633	0	49	Female	III	Oligoastrocytoma	Chemotherapy		Yes	Yes	Primary	C1
CGGA_1208_B	5.36667	1	38	Male	IV	Glioblastoma	Radio-chemotherapy	No	No	No	Recurrent	C2
CGGA_1211_B	101.4	0	40	Male	II	Oligodendroglioma		Yes	Yes	No	Primary	C1
CGGA_1212_B	76.4	1	31	Male	III	Astrocytoma	Radio-chemotherapy	Yes	No	Yes	Primary	C1
CGGA_1223_B	22.7333	1	42	Male	III	Astrocytoma	Radio-chemotherapy	No	No	No	Primary	C2
CGGA_1226_B	22.3333	1	33	Female	II	Astrocytoma	Radio-chemotherapy	No	No	No	Primary	C1
CGGA_1228_B	87.5333	0	34	Male	II	Astrocytoma	Chemotherapy	No	No		Primary	C1
CGGA_1232_B	68.9	1	39	Male	III	Astrocytoma	Radio-chemotherapy	Yes	No	Yes	Primary	C1
CGGA_1235_B	100.133	0	32	Female	III	Oligodendroglioma		Yes	No	Yes	Primary	C1
CGGA_1236_B	6.36667	1	47	Female	IV	Glioblastoma		No	No	Yes	Primary	C1
CGGA_1238_B	99.8667	0	11	Female	II	Astrocytoma		No	No	No	Primary	C1
CGGA_1239_B	99.9	0	44	Female	II	Oligodendroglioma		Yes	Yes	Yes	Primary	C1
CGGA_1248_B	4.6	1	54	Male	IV	Glioblastoma	Radio-chemotherapy	No	No	No	Recurrent	C1
CGGA_1255_B	3.93333	1	49	Male	IV	Glioblastoma	Radio-chemotherapy	No	No	Yes	Recurrent	C2
CGGA_1256_B	85.2333	0	52	Female	IV	Glioblastoma	Radio-chemotherapy		No	Yes	Primary	C1
CGGA_1257_B	6.4	1	59	Male	IV	Glioblastoma	Radio-chemotherapy	No	No	No	Recurrent	C1
CGGA_1260_B	5.9	1	32	Male	IV	Glioblastoma	Radio-chemotherapy	No	No	No	Recurrent	C1
CGGA_1262_B	5.53333	1	69	Female	IV	Glioblastoma	Radiotherapy	No		Yes	Recurrent	C1
CGGA_1264_B	97.6333	0	37	Female	III	Oligodendroglioma	Chemotherapy	Yes	Yes	Yes	Primary	C1
CGGA_1269_B	97.4333	0	35	Female	III	Oligodendroglioma	Chemotherapy	Yes	Yes	Yes	Primary	C1
CGGA_1273_B	81.2667	0	64	Male	III	Astrocytoma	Radio-chemotherapy	Yes	No	No	Recurrent	C1
CGGA_1282_B	37.2	1	33	Female	IV	Glioblastoma	Radio-chemotherapy	No	No	No	Primary	C1
CGGA_1286_B	96.8667	0	52	Female	II	Oligodendroglioma	Radio-chemotherapy	Yes	Yes	No	Primary	C1
CGGA_1291_B	80.7333	0	41	Male	III	Oligodendroglioma	Radio-chemotherapy		Yes	No	Primary	C1
CGGA_1295_B	10.3333	1	40	Male	III	Astrocytoma	Radio-chemotherapy	Yes	No	Yes	Recurrent	C2
CGGA_1300_B	59.7667	1	35	Male	III	Astrocytoma	Radio-chemotherapy	Yes	No	Yes	Primary	C1
CGGA_1303_B	95.3667	0	45	Female	III	Oligoastrocytoma	Radio-chemotherapy	Yes		Yes	Primary	C1
CGGA_1305_B	90.0667	1	43	Male	III	Astrocytoma	Radio-chemotherapy	Yes	No	Yes	Primary	C1
CGGA_1309_B	32.1333	0	65	Male	III	Oligodendroglioma			Yes	Yes	Primary	C1
CGGA_1311_B	36	1	29	Female	III	Oligodendroglioma	Radio-chemotherapy	Yes	Yes	Yes	Recurrent	C1
CGGA_1317_B	95.4667	0	45	Male	II	Oligoastrocytoma		Yes		Yes	Primary	C1
CGGA_1318_B	49.9	0	39	Male	II	Astrocytoma	Radiotherapy	Yes	No	Yes	Primary	C1
CGGA_1319_B	95.3667	0	42	Female	III	Oligodendroglioma	Radio-chemotherapy	No	No	Yes	Primary	C1
CGGA_1321_B	23.4	1	46	Male	III	Astrocytoma	Radio-chemotherapy	Yes	No	Yes	Primary	C2
CGGA_1326_B	10.7333	1	45	Male	IV	Glioblastoma	Radiotherapy	Yes	No	No	Primary	C2
CGGA_1334_B	4.86667	1	33	Female	II	Astrocytoma	Radio-chemotherapy	No	No	Yes	Primary	C1
CGGA_1335_B	94.6333	0	43	Female	II	Oligodendroglioma		Yes	Yes	No	Primary	C1
CGGA_1337_B	72.4	1	67	Male	IV	Glioblastoma	Radio-chemotherapy		No	No	Recurrent	C1
CGGA_1339_B	94.4	0	41	Male	II	Oligodendroglioma	Chemotherapy	Yes	Yes	No	Primary	C1
CGGA_1345_B	94.1667	0	56	Male	II	Oligodendroglioma	Radio-chemotherapy	Yes	Yes	Yes	Primary	C1
CGGA_135_B	64.1333	1	41	Female	III	Astrocytoma	Radiotherapy	No	No	No	Primary	C2
CGGA_1350_B	93.9667	0	36	Male	II	Oligodendroglioma		Yes		Yes	Primary	C1
CGGA_1353_B	34.0667	1	65	Male	IV	Glioblastoma	Radio-chemotherapy	No	No	No	Primary	C2
CGGA_1354_B	17.6667	1	40	Female	IV	Glioblastoma	Radio-chemotherapy	No	No	Yes	Primary	C2
CGGA_1356_B	31.6	1	52	Male	III	Astrocytoma	Radio-chemotherapy	Yes	No	Yes	Recurrent	C1
CGGA_1359_B	11.4333	1	21	Male	III	Astrocytoma	Radio-chemotherapy	No	No	Yes	Recurrent	C2
CGGA_1361_B	93.4667	0	40	Male	II	Oligodendroglioma	Radio-chemotherapy	Yes	No	Yes	Primary	C1
CGGA_1362_B	93.4667	0	64	Female	III	Astrocytoma	Radio-chemotherapy	No	No	No	Primary	C1
CGGA_1365_B	8.43333	1	55	Male	IV	Glioblastoma	Radio-chemotherapy	No		Yes	Primary	C1
CGGA_1368_B	93.2333	0	49	Male	II	Oligodendroglioma	Radiotherapy	Yes		Yes	Primary	C1
CGGA_1369_B	12	0	37	Female	III	Oligodendroglioma	Radio-chemotherapy	Yes	No	Yes	Primary	C1
CGGA_1371_B	93.0333	0	68	Male	IV	Glioblastoma	Radio-chemotherapy	No	No	Yes	Primary	C2
CGGA_1377_B	92.6667	0	28	Male	III	Astrocytoma	Radio-chemotherapy	Yes	No	Yes	Primary	C1
CGGA_1378_B	12.6	1	47	Male	IV	Glioblastoma	Radio-chemotherapy	No		No	Primary	C1
CGGA_1380_B	9.7	1	46	Male	IV	Glioblastoma	Radio-chemotherapy	No	No	Yes	Primary	C2
CGGA_1382_B	9.46667	1	57	Male	IV	Glioblastoma	Radio-chemotherapy	No	No	Yes	Primary	C2
CGGA_1383_B	29.4667	0	47	Female	III	Astrocytoma	Radiotherapy	Yes	Yes	Yes	Recurrent	C1
CGGA_1386_B	92.3333	0	34	Male	III	Oligodendroglioma	Chemotherapy		Yes	Yes	Primary	C1
CGGA_1387_B	3	1	41	Male	IV	Glioblastoma		No	No	Yes	Recurrent	C2
CGGA_1389_B	55.6333	1	67	Female	III	Oligodendroglioma	Radiotherapy	Yes	Yes	Yes	Primary	C1
CGGA_139_B	23.1333	1	59	Male	IV	Glioblastoma	Radio-chemotherapy	Yes	No	No	Primary	C1
CGGA_1390_B	68.3333	0	50	Male	III	Astrocytoma	Radio-chemotherapy	Yes	No	No	Recurrent	C1
CGGA_1391_B	14.2	0	62	Male	IV	Glioblastoma	Radio-chemotherapy	No	No	No	Primary	C2
CGGA_1392_B	15.7667	1	62	Male	IV	Glioblastoma	Radio-chemotherapy	No	No	No	Primary	C2
CGGA_1398_B	18.4667	1	43	Male	III	Astrocytoma	Radio-chemotherapy	Yes	No	Yes	Recurrent	C1
CGGA_1400_B	91.4	0	53	Female	III	Oligodendroglioma	Radio-chemotherapy		Yes	No	Recurrent	C1
CGGA_1401_B	56	1	39	Male	III	Astrocytoma	Radio-chemotherapy	Yes	No	Yes	Primary	C1
CGGA_1402_B	91.4	0	30	Male	IV	Glioblastoma	Radio-chemotherapy	No	No	Yes	Primary	C2
CGGA_1403_B	22.6333	1	43	Female	IV	Glioblastoma	Radio-chemotherapy	No	No	Yes	Primary	C2
CGGA_1404_B	91.3667	0	56	Female	III	Oligodendroglioma	Radio-chemotherapy	Yes	Yes	Yes	Primary	C1
CGGA_1407_B	90.9333	0	29	Female	III	Oligodendroglioma		Yes	Yes	Yes	Primary	C1
CGGA_1410_B	27.5	1	27	Female	IV	Glioblastoma	Radio-chemotherapy	No	No	Yes	Primary	C2
CGGA_1413_B	90.6667	0	35	Male	III	Oligodendroglioma	Radio-chemotherapy	Yes	Yes	Yes	Primary	C1
CGGA_1415_B	90.6333	0	30	Female	IV	Glioblastoma	Radio-chemotherapy	No	No	Yes	Recurrent	C2
CGGA_1416_B	64.4333	1	42	Male	III	Oligodendroglioma		Yes	Yes	No	Primary	C1
CGGA_1417_B	90.4333	0	56	Male	III	Oligodendroglioma	Radio-chemotherapy	Yes	Yes	Yes	Primary	C1
CGGA_1418_B	9.56667	1	73	Female	IV	Glioblastoma	Radio-chemotherapy	No		No	Primary	C1
CGGA_1419_B	8.3	1	56	Male	IV	Glioblastoma	Radio-chemotherapy	No	No	No	Recurrent	C1
CGGA_1420_B	12.1333	1	60	Male	IV	Glioblastoma	Radio-chemotherapy	No	No	Yes	Primary	C1
CGGA_1421_B	89.9667	0	35	Male	III	Oligodendroglioma	Radio-chemotherapy		No	Yes	Primary	C1
CGGA_1422_B	6.8	1	76	Male	IV	Glioblastoma	Radio-chemotherapy	No		No	Primary	C1
CGGA_1424_B	89.7333	0	41	Female	III	Oligodendroglioma	Radio-chemotherapy	Yes		Yes	Primary	C1
CGGA_1425_B	21.3333	1	22	Female	IV	Glioblastoma	Radio-chemotherapy	No	Yes	Yes	Primary	C2
CGGA_1426_B	4.43333	1	50	Female	IV	Glioblastoma	Radio-chemotherapy	No	No	No	Primary	C2
CGGA_1427_B	11.3	0	30	Female	II	Oligoastrocytoma	Radiotherapy		No	No	Primary	C1
CGGA_1429_B	89.5	0	40	Female	IV	Glioblastoma	Radio-chemotherapy	Yes	Yes	Yes	Recurrent	C2
CGGA_1430_B	5.4	1	28	Female	IV	Glioblastoma	Radio-chemotherapy	No	No	No	Recurrent	C2
CGGA_1431_B	68.2667	1	48	Male	III	Astrocytoma		Yes	No	Yes	Primary	C1
CGGA_1433_B	13.1333	1	72	Female	IV	Glioblastoma	Radio-chemotherapy	No	No	No	Primary	C2
CGGA_1434_B	2.23333	1	61	Male	III	Astrocytoma	Radio-chemotherapy	No	No	No	Recurrent	C2
CGGA_1435_B	55.2333	1	46	Female	III	Astrocytoma	Radiotherapy	Yes	No	No	Primary	C1
CGGA_1437_B	34.5667	1	48	Male	III	Astrocytoma	Radio-chemotherapy	No	No	No	Recurrent	C1
CGGA_1440_B	89	0	29	Female	II	Oligodendroglioma	Chemotherapy	Yes	Yes	Yes	Primary	C1
CGGA_1441_B	62.7333	1	70	Male	IV	Glioblastoma	Radio-chemotherapy	No	No	Yes	Primary	C2
CGGA_1443_B	88.8333	0	41	Male	II	Astrocytoma	Radiotherapy	No	No		Recurrent	C1
CGGA_1444_B	12.6	1	68	Female	IV	Glioblastoma	Radio-chemotherapy	No	No	Yes	Primary	C2
CGGA_1445_B	88.8	0	37	Male	III	Astrocytoma	Chemotherapy	No		Yes	Recurrent	C1
CGGA_1446_B	88.8	0	29	Male	II	Oligoastrocytoma	Chemotherapy	Yes		No	Primary	C1
CGGA_1447_B	10.2667	1	48	Male	III	Astrocytoma	Radio-chemotherapy	No		Yes	Recurrent	C1
CGGA_1451_B	14.6	1	45	Female	IV	Glioblastoma	Radio-chemotherapy	No	No	No	Primary	C2
CGGA_1452_B	15.6	1	53	Male	IV	Glioblastoma	Radio-chemotherapy	No	No	Yes	Primary	C2
CGGA_1454_B	88.5	0	42	Female	II	Astrocytoma	Radio-chemotherapy	No	No	Yes	Primary	C1
CGGA_1455_B	88.5	0	40	Male	II	Oligodendroglioma		Yes		No	Primary	C1
CGGA_1457_B	10.4	1	60	Male	IV	Glioblastoma	Radio-chemotherapy	No	No	Yes	Primary	C2
CGGA_1458_B	4.23333	1	54	Female	III	Oligodendroglioma	Radio-chemotherapy	Yes	Yes	Yes	Recurrent	C1
CGGA_1459_B	16.7667	1	55	Male	III	Astrocytoma	Radio-chemotherapy	No	No	No	Recurrent	C2
CGGA_1461_B	7.53333	1	60	Female	IV	Glioblastoma	Radio-chemotherapy	No	No	No	Primary	C2
CGGA_1462_B	5.8	1	49	Male	IV	Glioblastoma	Radio-chemotherapy	No	No	Yes	Primary	C2
CGGA_1463_B	87.7667	0	69	Female	II	Oligodendroglioma	Radiotherapy	Yes	Yes	Yes	Primary	C1
CGGA_1467_B	28.8667	1	58	Male	IV	Glioblastoma	Radiotherapy	Yes		No	Primary	C1
CGGA_1469_B	87.5333	0	46	Male	III	Oligoastrocytoma	Radio-chemotherapy	Yes		Yes	Primary	C1
CGGA_1471_B	87.4333	0	45	Male	II	Astrocytoma	Radio-chemotherapy	Yes	No	Yes	Primary	C1
CGGA_1472_B	34.1667	1	34	Male	IV	Glioblastoma			No	Yes	Primary	C1
CGGA_1473_B	8.83333	1	28	Female	III	Astrocytoma	Radiotherapy		No	No	Recurrent	C1
CGGA_1474_B	11.1	0	50	Female	III	Oligodendroglioma	Radio-chemotherapy	Yes		Yes	Primary	C1
CGGA_1476_B	9.96667	1	53	Female	IV	Glioblastoma		No	No	Yes	Primary	C2
CGGA_1477_B	39.8	1	43	Male	II	Oligoastrocytoma	Radiotherapy		No	No	Primary	C1
CGGA_1478_B	18.0667	1	72	Female	IV	Glioblastoma	Radio-chemotherapy	No	No	Yes	Primary	C2
CGGA_1480_B	13.5	1	41	Male	IV	Glioblastoma	Radio-chemotherapy	No	No	Yes	Recurrent	C2
CGGA_1481_B	4.36667	1	55	Male	IV	Glioblastoma		No		Yes	Primary	C1
CGGA_1482_B	86.4	0	38	Male	III	Oligodendroglioma	Radio-chemotherapy		Yes	Yes	Primary	C1
CGGA_1486_B	6.13333	1	45	Male	IV	Glioblastoma	Radio-chemotherapy	No		Yes	Primary	C1
CGGA_1487_B	17.3333	1	49	Female	III	Astrocytoma	Radio-chemotherapy	No	No	No	Recurrent	C2
CGGA_1488_B	86.2	0	31	Male	II	Astrocytoma		Yes	No	Yes	Primary	C1
CGGA_1491_B	8.2	1	29	Male	IV	Glioblastoma	Radio-chemotherapy	Yes	No	No	Primary	C2
CGGA_1492_B	8.93333	1	47	Female	IV	Glioblastoma		No	No	No	Recurrent	C2
CGGA_1494_B	8.96667	1	21	Male	IV	Glioblastoma	Radio-chemotherapy	No		Yes	Primary	C1
CGGA_1496_B	11	1	42	Female	IV	Glioblastoma	Radio-chemotherapy	Yes	Yes	Yes	Recurrent	C1
CGGA_1497_B	39.2667	1	24	Female	III	Astrocytoma	Radio-chemotherapy	Yes	No	No	Primary	C2
CGGA_1500_B	3.6	1	45	Female	IV	Glioblastoma	Radio-chemotherapy	No	No	No	Primary	C1
CGGA_1501_B	7.4	1	58	Male	IV	Glioblastoma	Radio-chemotherapy		No	Yes	Primary	C1
CGGA_1502_B	85.5	0	27	Female	II	Oligodendroglioma		Yes	Yes	Yes	Primary	C1
CGGA_1503_B	25.9	1	47	Male	IV	Glioblastoma	Radio-chemotherapy	No		No	Primary	C1
CGGA_1504_B	85.2667	0	44	Female	III	Astrocytoma	Radio-chemotherapy	Yes	No	Yes	Primary	C1
CGGA_1505_B	5.73333	1	30	Male	IV	Glioblastoma	Radio-chemotherapy	Yes	No	No	Recurrent	C2
CGGA_1507_B	23.8333	1	41	Female	IV	Glioblastoma	Radio-chemotherapy	No	No	No	Recurrent	C2
CGGA_1508_B	34.9667	1	39	Male	III	Astrocytoma		Yes	No	Yes	Primary	C1
CGGA_1510_B	9.03333	1	40	Male	III	Astrocytoma	Radio-chemotherapy	Yes	No	Yes	Recurrent	C2
CGGA_1513_B	78.4	1	36	Female	III	Oligodendroglioma	Radio-chemotherapy	Yes	Yes	Yes	Recurrent	C1
CGGA_1514_B	2.53333	1	57	Female	II	Astrocytoma		No		Yes	Primary	C1
CGGA_1516_B	84.3333	0	46	Male	II	Oligodendroglioma	Radio-chemotherapy	Yes	Yes	Yes	Primary	C1
CGGA_1517_B	84.3333	0	42	Male	II	Oligodendroglioma	Radio-chemotherapy	Yes	Yes	Yes	Primary	C1
CGGA_1518_B	13.7	1	19	Female	III	Astrocytoma	Radio-chemotherapy	No	No	Yes	Primary	C1
CGGA_1520_B	9.9	1	67	Female	IV	Glioblastoma	Radio-chemotherapy	No	No		Recurrent	C1
CGGA_1521_B	6.83333	1	63	Female	IV	Glioblastoma	Radio-chemotherapy	No	No	Yes	Primary	C2
CGGA_1523_B	83.6	0	50	Male	II	Astrocytoma	Radio-chemotherapy	Yes	No	Yes	Primary	C1
CGGA_1524_B	33.4667	1	36	Male	III	Oligodendroglioma	Radio-chemotherapy	Yes	Yes	Yes	Recurrent	C1
CGGA_1525_B	56.2	1	41	Male	III	Oligoastrocytoma	Radio-chemotherapy		No	Yes	Primary	C1
CGGA_1526_B	83.4	0	39	Male	III	Oligodendroglioma	Radio-chemotherapy	Yes	Yes	Yes	Primary	C1
CGGA_1527_B	57.1333	1	47	Male	III	Astrocytoma	Radio-chemotherapy	Yes	No	Yes	Primary	C1
CGGA_1528_B	83.2333	0	27	Female	II	Oligodendroglioma	Radio-chemotherapy	Yes	Yes	Yes	Primary	C1
CGGA_1529_B	19.4333	1	63	Male	IV	Glioblastoma		No	No	No	Primary	C2
CGGA_1530_B	83.2333	0	41	Male	III	Oligoastrocytoma	Chemotherapy		No	No	Primary	C1
CGGA_1533_B	40.5667	1	61	Female	III	Astrocytoma	Radio-chemotherapy	No	No	Yes	Recurrent	C2
CGGA_1534_B	0.9	1	58	Female	IV	Glioblastoma		Yes	No	No	Primary	C1
CGGA_1535_B	7.73333	1	43	Male	IV	Glioblastoma	Radio-chemotherapy	Yes	No	No	Recurrent	C1
CGGA_1536_B	28	1	53	Male	II	Astrocytoma		Yes	No	Yes	Primary	C1
CGGA_1537_B	3.23333	1	73	Male	IV	Glioblastoma		No	No	Yes	Primary	C2
CGGA_1538_B	8.23333	1	57	Female	IV	Glioblastoma	Radio-chemotherapy	No	No	Yes	Recurrent	C2
CGGA_1539_B	82.0667	0	61	Male	IV	Glioblastoma	Radio-chemotherapy	Yes	No	Yes	Primary	C1
CGGA_1541_B	2.23333	1	50	Female	IV	Glioblastoma	Radio-chemotherapy	No	No	Yes	Recurrent	C2
CGGA_1542_B	6.13333	0	26	Male	IV	Glioblastoma	Radio-chemotherapy	Yes		No	Primary	C1
CGGA_1543_B	24.1	1	57	Male	IV	Glioblastoma	Radiotherapy	Yes	No	No	Primary	C2
CGGA_1544_B	6.93333	1	38	Female	III	Astrocytoma		Yes	No	Yes	Primary	C1
CGGA_1546_B	7.43333	1	56	Male	IV	Glioblastoma	Chemotherapy	No	No	No	Primary	C2
CGGA_1548_B	35.1333	1	53	Male	IV	Glioblastoma	Radio-chemotherapy	No	No	No	Primary	C2
CGGA_1551_B	11.5667	1	50	Female	IV	Glioblastoma	Radio-chemotherapy		No	No	Primary	C1
CGGA_1552_B	81.0667	0	39	Male	III	Oligodendroglioma	Radiotherapy	Yes	Yes	Yes	Primary	C1
CGGA_1553_B	18	1	30	Male	III	Astrocytoma	Radio-chemotherapy	Yes	No	No	Recurrent	C1
CGGA_1554_B	27.4667	1	34	Male	III	Oligodendroglioma	Radio-chemotherapy	Yes	Yes	Yes	Recurrent	C2
CGGA_1557_B	80.9	0	47	Male	III	Oligodendroglioma	Chemotherapy	Yes	Yes	Yes	Primary	C1
CGGA_1558_B	4.33333	1	71	Male	IV	Glioblastoma	Radio-chemotherapy	No	No	Yes	Recurrent	C2
CGGA_1559_B	20.1	1	63	Male	IV	Glioblastoma	Chemotherapy	Yes	Yes	Yes	Primary	C1
CGGA_1560_B	15.3	1	35	Female	IV	Glioblastoma	Radio-chemotherapy	Yes	No	Yes	Primary	C2
CGGA_1562_B	67.7333	1	51	Male	III	Oligodendroglioma	Radio-chemotherapy	Yes	Yes	Yes	Primary	C1
CGGA_1563_B	80.7667	0	32	Female	II	Astrocytoma	Radio-chemotherapy	No	No	Yes	Primary	C1
CGGA_1564_B	6.33333	1	48	Male	IV	Glioblastoma	Radio-chemotherapy	No	No	No	Primary	C2
CGGA_1565_B	47.2333	0	23	Female	III	Astrocytoma		Yes	No	Yes	Primary	C1
CGGA_1566_B	80.6667	0	43	Female	III	Oligodendroglioma	Radio-chemotherapy	Yes	Yes	Yes	Primary	C1
CGGA_1567_B	28	1	48	Female	III	Oligodendroglioma	Radio-chemotherapy	Yes	No	Yes	Primary	C1
CGGA_1568_B	11.5	0	26	Female	III	Astrocytoma			No	Yes	Primary	C1
CGGA_1569_B	46.8667	0	27	Female	III	Astrocytoma		No	Yes	Yes	Primary	C1
CGGA_157_B	30.4667	1	34	Male	II	Astrocytoma	Radio-chemotherapy		No	No	Recurrent	C1
CGGA_1571_B	13.7333	0	43	Female	IV	Glioblastoma	Radio-chemotherapy	Yes	No	Yes	Primary	C1
CGGA_1572_B	5.33333	1	60	Female	IV	Glioblastoma	Radio-chemotherapy	No	No	No	Recurrent	C1
CGGA_1575_B	4.3	1	37	Male	III	Astrocytoma	Radiotherapy	Yes	No	Yes	Recurrent	C2
CGGA_1579_B	79.9333	0	37	Male	II	Astrocytoma		No	No	Yes	Primary	C1
CGGA_1580_B	52.7	1	34	Female	III	Astrocytoma	Radio-chemotherapy	Yes	No	No	Primary	C1
CGGA_1583_B	53.5333	1	51	Female	II	Oligoastrocytoma	Radiotherapy		No	Yes	Primary	C1
CGGA_1586_B	7.73333	1	55	Female	IV	Glioblastoma	Radio-chemotherapy	No	No	No	Primary	C2
CGGA_1587_B	25	1	30	Female	III	Astrocytoma		Yes	No	Yes	Primary	C2
CGGA_1588_B	66.7667	0	24	Female	III	Astrocytoma		No	No	Yes	Primary	C1
CGGA_1589_B	11.4	1	49	Male	II	Astrocytoma	Radio-chemotherapy	No	No	Yes	Recurrent	C1
CGGA_1591_B	37.7667	1	54	Male	III	Astrocytoma	Radiotherapy	Yes	No	Yes	Recurrent	C1
CGGA_1592_B	52.9333	1	37	Male	III	Oligodendroglioma	Radio-chemotherapy	Yes	Yes	Yes	Recurrent	C1
CGGA_1594_B	16	0	25	Male	II	Astrocytoma	Chemotherapy		No	Yes	Recurrent	C1
CGGA_1595_B	78.7667	0	34	Female	IV	Glioblastoma	Radio-chemotherapy		No	No	Primary	C1
CGGA_1596_B	6.83333	1	63	Male	IV	Glioblastoma	Radio-chemotherapy	No	No	Yes	Primary	C2
CGGA_1597_B	5.8	1	58	Male	IV	Glioblastoma	Radiotherapy	No	No	Yes	Primary	C2
CGGA_1598_B	18.8	1	31	Male	III	Astrocytoma	Radio-chemotherapy	No	No	No	Primary	C2
CGGA_1601_B	23.6667	1	66	Male	IV	Glioblastoma	Radio-chemotherapy	No	No	Yes	Primary	C2
CGGA_1603_B	11.8667	1	18	Male	IV	Glioblastoma	Radio-chemotherapy	No	No	No	Recurrent	C2
CGGA_1604_B	24.6667	1	46	Male	IV	Glioblastoma	Radio-chemotherapy	Yes	No	Yes	Recurrent	C2
CGGA_1605_B	10.7	1	34	Male	IV	Glioblastoma	Radio-chemotherapy	No	No	Yes	Recurrent	C1
CGGA_1606_B	15.7	1	28	Female	III	Astrocytoma	Radio-chemotherapy	No	No	No	Primary	C2
CGGA_1607_B	44.4333	1	35	Female	II	Oligodendroglioma	Radio-chemotherapy	Yes	Yes	Yes	Recurrent	C2
CGGA_1608_B	65.1	0	38	Male	III	Astrocytoma	Radiotherapy	Yes	No	Yes	Recurrent	C2
CGGA_1610_B	35.2667	1	39	Male	III	Oligoastrocytoma	Radio-chemotherapy		Yes	Yes	Recurrent	C1
CGGA_1611_B	38.6	1	30	Female	IV	Glioblastoma	Radio-chemotherapy	Yes	No	No	Recurrent	C2
CGGA_1612_B	23.9333	1	68	Male	IV	Glioblastoma	Radio-chemotherapy	No	No	No	Primary	C2
CGGA_1613_B	8.33333	0	53	Male	IV	Glioblastoma	Radio-chemotherapy	No	No	Yes	Primary	C2
CGGA_1614_B	35.9667	1	51	Male	III	Astrocytoma	Radio-chemotherapy	Yes	No	Yes	Recurrent	C1
CGGA_1615_B	19.5333	1	48	Male	IV	Glioblastoma	Radio-chemotherapy	No	Yes	No	Recurrent	C1
CGGA_1617_B	77	0	35	Female	II	Oligodendroglioma	Radiotherapy		Yes	Yes	Primary	C1
CGGA_1618_B	77.3	0	31	Male	III	Astrocytoma	Radio-chemotherapy	Yes	No	No	Primary	C1
CGGA_1619_B	25.5333	1	44	Male	III	Astrocytoma	Radio-chemotherapy	Yes	No	Yes	Primary	C1
CGGA_1620_B	77.0667	0	51	Male	III	Oligodendroglioma	Radio-chemotherapy	Yes	Yes	Yes	Primary	C1
CGGA_1621_B	77.0333	0	48	Female	II	Astrocytoma	Radio-chemotherapy	Yes	No	No	Primary	C1
CGGA_1623_B	76.9	0	16	Female	III	Astrocytoma	Radiotherapy	No	No	Yes	Primary	C1
CGGA_1624_B	2.9	1	27	Female	IV	Glioblastoma	Radio-chemotherapy	Yes	No	Yes	Recurrent	C2
CGGA_1626_B	23.2	1	66	Male	IV	Glioblastoma	Radio-chemotherapy	No	No	No	Primary	C2
CGGA_1627_B	76.7	0	37	Male	III	Astrocytoma	Radio-chemotherapy	Yes	No	No	Primary	C1
CGGA_1630_B	72	0	26	Male	II	Oligodendroglioma			Yes	No	Primary	C1
CGGA_1631_B	7.36667	1	58	Female	IV	Glioblastoma	Radiotherapy	No	No	Yes	Recurrent	C2
CGGA_1634_B	12.2	1	26	Female	IV	Glioblastoma		No	No	Yes	Primary	C2
CGGA_1635_B	11.0667	1	43	Female	IV	Glioblastoma	Radio-chemotherapy	No		No	Primary	C1
CGGA_1640_B	75.5667	0	55	Male	III	Oligoastrocytoma	Radio-chemotherapy		No	No	Primary	C1
CGGA_1641_B	9.7	1	57	Female	IV	Glioblastoma	Radio-chemotherapy	No	No	Yes	Recurrent	C2
CGGA_1642_B	75.5333	0	48	Male	II	Astrocytoma	Radiotherapy	Yes	No	Yes	Primary	C1
CGGA_1644_B	5.76667	1	48	Male	IV	Glioblastoma	Radio-chemotherapy	No	No	Yes	Primary	C2
CGGA_1645_B	66.5333	0	59	Male	III	Astrocytoma	Radio-chemotherapy	Yes	No	Yes	Primary	C1
CGGA_1647_B	74.3	0	40	Male	II	Oligodendroglioma	Radiotherapy		Yes	Yes	Primary	C1
CGGA_1648_B	58.2333	0	45	Female	III	Oligoastrocytoma	Radio-chemotherapy		Yes	No	Primary	C1
CGGA_1649_B	74.1667	0	36	Male	II	Oligodendroglioma	Radio-chemotherapy	Yes	Yes	No	Primary	C1
CGGA_165_B	6.1	0	34	Male	II	Astrocytoma	Radiotherapy		No	No	Primary	C1
CGGA_1650_B	42.7667	1	36	Male	IV	Glioblastoma	Radio-chemotherapy	Yes	No	Yes	Primary	C1
CGGA_1651_B	28.0667	1	44	Female	II	Astrocytoma	Radio-chemotherapy	Yes	No	Yes	Recurrent	C1
CGGA_1653_B	73.9	0	47	Female	II	Oligoastrocytoma	Radiotherapy		No	Yes	Primary	C1
CGGA_1655_B	40.3	0	48	Male	II	Astrocytoma	Radiotherapy	Yes	No	No	Primary	C1
CGGA_1656_B	4.96667	1	56	Male	IV	Glioblastoma	Chemotherapy	No	No	Yes	Recurrent	C2
CGGA_1657_B	73.8333	0	20	Female	III	Oligoastrocytoma			No	Yes	Primary	C1
CGGA_1658_B	52.4667	1	64	Female	IV	Glioblastoma	Radio-chemotherapy	No	No	No	Recurrent	C2
CGGA_1659_B	12.9	1	24	Male	IV	Glioblastoma	Radio-chemotherapy	No	No	Yes	Recurrent	C2
CGGA_1661_B	73.6333	0	42	Female	III	Astrocytoma	Radio-chemotherapy		No	Yes	Primary	C1
CGGA_1662_B	49.7667	0	55	Female	II	Oligodendroglioma	Radiotherapy	Yes	Yes	Yes	Primary	C1
CGGA_1663_B	9.66667	1	61	Male	IV	Glioblastoma	Radio-chemotherapy	No	No		Recurrent	C1
CGGA_1664_B	50.9333	1	40	Female	II	Oligodendroglioma	Radio-chemotherapy	Yes	No	Yes	Primary	C1
CGGA_1666_B	8.3	1	60	Male	IV	Glioblastoma	Radio-chemotherapy	No		Yes	Primary	C1
CGGA_1667_B	72.6667	0	40	Female	III	Oligodendroglioma	Radio-chemotherapy	Yes	Yes	No	Primary	C1
CGGA_1669_B	4.63333	1	44	Female	III	Astrocytoma		No	No	Yes	Primary	C2
CGGA_1670_B	12.1667	1	30	Female	III	Astrocytoma	Radio-chemotherapy	No	No	Yes	Recurrent	C2
CGGA_1671_B	72.2667	0	26	Female	III	Astrocytoma	Radio-chemotherapy	Yes	No	No	Primary	C2
CGGA_1673_B	72	0	23	Female	II	Astrocytoma	Chemotherapy	Yes	No	Yes	Primary	C1
CGGA_1675_B	71.8	0	38	Male	III	Astrocytoma	Radio-chemotherapy	Yes	No	Yes	Primary	C1
CGGA_1678_B	21.9	1	51	Male	IV	Glioblastoma	Radio-chemotherapy	No		Yes	Primary	C1
CGGA_1679_B	71.5333	0	52	Female	III	Oligodendroglioma	Radio-chemotherapy	Yes	Yes	Yes	Primary	C1
CGGA_1680_B	19.8667	1	45	Male	III	Astrocytoma	Radio-chemotherapy	Yes	No	Yes	Primary	C1
CGGA_1681_B	11.5333	1	58	Female	IV	Glioblastoma	Radio-chemotherapy	No	Yes	Yes	Primary	C1
CGGA_1682_B	11.5	1	67	Male	IV	Glioblastoma	Radio-chemotherapy	No	No	Yes	Recurrent	C2
CGGA_1685_B	7.5	1	33	Male	III	Astrocytoma	Radio-chemotherapy	Yes	No	Yes	Recurrent	C2
CGGA_1686_B	24.8333	1	27	Male	III	Astrocytoma	Chemotherapy	No	No	No	Primary	C1
CGGA_1687_B	70.6	0	14	Male	IV	Glioblastoma	Radio-chemotherapy	No	No	No	Primary	C2
CGGA_1688_B	1.7	1	51	Female	III	Astrocytoma	Radio-chemotherapy	No	No	Yes	Recurrent	C1
CGGA_1689_B	70.6	0	45	Male	II	Astrocytoma	Radio-chemotherapy	Yes	No	Yes	Primary	C1
CGGA_1690_B	19.7333	1	60	Male	IV	Glioblastoma	Radio-chemotherapy	No	No	No	Primary	C2
CGGA_1693_B	17.2333	1	61	Male	III	Oligodendroglioma	Radio-chemotherapy		No	No	Primary	C1
CGGA_1694_B	20.8	1	55	Male	IV	Glioblastoma	Radio-chemotherapy	No	No	No	Primary	C2
CGGA_1695_B	69.8	0	45	Male	III	Astrocytoma	Radio-chemotherapy	Yes	No	No	Recurrent	C1
CGGA_1696_B	40.1667	0	72	Male	III	Astrocytoma	Radio-chemotherapy	No		No	Primary	C1
CGGA_1697_B	2.96667	1	47	Female	IV	Glioblastoma	Radio-chemotherapy	No	No	Yes	Recurrent	C2
CGGA_1698_B	12.9333	1	55	Female	IV	Glioblastoma		No	No	Yes	Primary	C2
CGGA_1699_B	69.6	0	41	Female	IV	Glioblastoma	Chemotherapy	Yes		No	Primary	C1
CGGA_1700_B	69.2	0	49	Male	III	Oligodendroglioma	Radio-chemotherapy	Yes	Yes	No	Primary	C1
CGGA_1701_B	56.5333	0	44	Male	III	Oligodendroglioma	Radiotherapy	Yes	Yes	Yes	Primary	C1
CGGA_1702_B	5.6	1	29	Female	IV	Glioblastoma	Radio-chemotherapy	No	No	No	Recurrent	C2
CGGA_1703_B	53.0667	0	30	Female	II	Astrocytoma	Radio-chemotherapy	Yes	No	No	Primary	C1
CGGA_1704_B	68.8	0	32	Female	II	Astrocytoma	Radiotherapy	No	No	No	Primary	C1
CGGA_1706_B	68.9333	0	60	Male	IV	Glioblastoma	Radio-chemotherapy	No	No		Primary	C2
CGGA_1708_B	37.4	1	54	Female	IV	Glioblastoma	Radio-chemotherapy	No	No	Yes	Primary	C2
CGGA_1709_B	13.8333	1	47	Male	IV	Glioblastoma	Radio-chemotherapy	No	No	No	Primary	C2
CGGA_1713_B	11.0667	1	62	Male	IV	Glioblastoma	Radio-chemotherapy	No	No	Yes	Primary	C2
CGGA_1714_B	67.8	0	37	Female	III	Oligoastrocytoma	Radio-chemotherapy		Yes	No	Primary	C1
CGGA_1715_B	67.7667	0	12	Female	II	Oligodendroglioma		No	No	Yes	Primary	C1
CGGA_1716_B	31.7	1	38	Male	III	Astrocytoma	Radio-chemotherapy	Yes	No	Yes	Recurrent	C2
CGGA_1718_B	66.5333	0	37	Female	III	Astrocytoma	Radio-chemotherapy	Yes	No	Yes	Primary	C1
CGGA_1720_B	66.4667	0	35	Male	II	Astrocytoma	Radio-chemotherapy	Yes	No	Yes	Primary	C1
CGGA_1721_B	66.4667	0	46	Female	III	Oligodendroglioma	Radio-chemotherapy		Yes	No	Primary	C1
CGGA_1722_B	11.6333	1	60	Female	IV	Glioblastoma	Radio-chemotherapy	No		No	Primary	C1
CGGA_1723_B	66.2	0	39	Female	III	Oligodendroglioma	Radio-chemotherapy	Yes	Yes	No	Primary	C1
CGGA_1725_B	66.1	0	33	Female	III	Oligodendroglioma	Radio-chemotherapy	Yes	Yes	No	Primary	C2
CGGA_1727_B	66	0	48	Male	IV	Glioblastoma	Radio-chemotherapy	Yes	No	No	Primary	C1
CGGA_1728_B	30.5667	1	45	Male	IV	Glioblastoma	Radio-chemotherapy	Yes	No	No	Primary	C2
CGGA_1729_B	8.13333	1	52	Male	IV	Glioblastoma	Radio-chemotherapy	No	No	Yes	Recurrent	C2
CGGA_1731_B	65.8667	0	45	Female	III	Astrocytoma	Radio-chemotherapy	Yes	No	Yes	Primary	C1
CGGA_1735_B	27.1	1	54	Male	IV	Glioblastoma	Radio-chemotherapy	No	No	No	Primary	C1
CGGA_1736_B	31.2667	1	57	Female	IV	Glioblastoma	Radio-chemotherapy	No	No	No	Primary	C2
CGGA_1737_B	65.0667	0	33	Male	III	Oligodendroglioma	Radio-chemotherapy	Yes	Yes	Yes	Primary	C1
CGGA_1738_B	15.6333	1	49	Male	III	Astrocytoma	Radio-chemotherapy	No	No	Yes	Primary	C2
CGGA_1739_B	17.1667	1	45	Male	III	Astrocytoma	Radio-chemotherapy	Yes	No	No	Recurrent	C2
CGGA_1740_B	12.1	1	50	Female	IV	Glioblastoma		No	No	Yes	Primary	C2
CGGA_1743_B	45.3667	1	47	Female	III	Astrocytoma	Radio-chemotherapy	Yes	No	No	Primary	C1
CGGA_1744_B	64.5333	0	51	Male	IV	Glioblastoma	Radio-chemotherapy		No	Yes	Primary	C2
CGGA_1745_B	64.3	0	45	Female	III	Oligoastrocytoma	Radiotherapy	Yes		Yes	Primary	C1
CGGA_1747_B	9.76667	1	27	Female	III	Oligoastrocytoma	Radio-chemotherapy		No	No	Primary	C1
CGGA_1749_B	13.3667	1	44	Female	IV	Glioblastoma	Radio-chemotherapy	No	No	No	Primary	C2
CGGA_1750_B	8.33333	1	52	Female	IV	Glioblastoma	Radio-chemotherapy	No	No	Yes	Primary	C1
CGGA_1758_B	13.8	1	45	Female	IV	Glioblastoma	Radio-chemotherapy	No	No	Yes	Primary	C2
CGGA_1760_B	15.3	1	51	Male	II	Astrocytoma	Chemotherapy	No	No	No	Recurrent	C1
CGGA_1764_B	23.6667	1	33	Male	IV	Glioblastoma	Radio-chemotherapy	Yes	No	No	Primary	C2
CGGA_1767_B	2.86667	1	63	Male	IV	Glioblastoma		No		Yes	Primary	C1
CGGA_1769_B	61.8	0	49	Female	IV	Glioblastoma	Chemotherapy	No	No	Yes	Primary	C1
CGGA_1770_B	8.9	1	43	Female	IV	Glioblastoma	Chemotherapy	Yes	No	No	Recurrent	C2
CGGA_1771_B	35.6	1	38	Male	III	Astrocytoma	Radio-chemotherapy	Yes	No	No	Recurrent	C1
CGGA_1773_B	3.46667	1	46	Female	IV	Glioblastoma	Radio-chemotherapy	No	No	No	Recurrent	C2
CGGA_1776_B	8.63333	1	23	Male	IV	Glioblastoma	Radio-chemotherapy	No	No	No	Recurrent	C2
CGGA_1780_B	60.8667	0	57	Female	IV	Glioblastoma	Chemotherapy	No			Primary	C1
CGGA_1785_B	10.9667	1	34	Male	IV	Glioblastoma	Radio-chemotherapy	Yes	No	Yes	Recurrent	C2
CGGA_1786_B	60.5667	0	54	Female	III	Oligodendroglioma	Radio-chemotherapy	Yes	Yes		Recurrent	C1
CGGA_1791_B	28.5	1	55	Male	III	Astrocytoma	Radio-chemotherapy	No		No	Primary	C1
CGGA_1807_B	8.23333	1	65	Female	IV	Glioblastoma		No	No	Yes	Primary	C2
CGGA_1809_B	11.4333	1	27	Male	III	Oligodendroglioma	Radio-chemotherapy	No	No	No	Primary	C2
CGGA_1811_B	10.1333	1	64	Male	IV	Glioblastoma	Radio-chemotherapy	No	No		Recurrent	C1
CGGA_1812_B	26	1	65	Male	IV	Glioblastoma		No	No	No	Primary	C2
CGGA_1814_B	7.36667	1	46	Female	IV	Glioblastoma	Radio-chemotherapy	No	No	No	Recurrent	C2
CGGA_1815_B	6.16667	1	45	Female	IV	Glioblastoma	Radio-chemotherapy	No	No	Yes	Recurrent	C2
CGGA_1817_B	13.3	1	72	Female	IV	Glioblastoma	Radio-chemotherapy	No	No	Yes	Primary	C1
CGGA_1819_B	33.5	1	55	Male	IV	Glioblastoma	Chemotherapy	No	No	Yes	Primary	C2
CGGA_1820_B	2.56667	1	52	Female	IV	Glioblastoma	Radio-chemotherapy	No	No	No	Recurrent	C2
CGGA_1826_B	1.46667	1	70	Female	IV	Glioblastoma		No	No	Yes	Primary	C2
CGGA_1829_B	26.7	0	23	Male	II	Astrocytoma		No	No	Yes	Primary	C1
CGGA_1833_B	16.4667	1	60	Female	IV	Glioblastoma	Radio-chemotherapy	No	No	Yes	Primary	C2
CGGA_1840_B	39.3	0	58	Female	IV	Glioblastoma	Radio-chemotherapy	No	No	Yes	Primary	C2
CGGA_1850_B	25	0	29	Male	II	Astrocytoma	Chemotherapy	Yes	No	Yes	Primary	C1
CGGA_1854_B	54.2	0	36	Male	III	Astrocytoma	Chemotherapy	Yes	No	Yes	Primary	C1
CGGA_1857_B	5.23333	1	46	Male	IV	Glioblastoma	Radio-chemotherapy	No	No		Recurrent	C2
CGGA_1862_B	3.66667	1	40	Male	III	Astrocytoma	Radio-chemotherapy	No	No	Yes	Primary	C2
CGGA_1863_B	53.1333	0	50	Female	III	Oligodendroglioma	Radio-chemotherapy	Yes	Yes	No	Recurrent	C1
CGGA_1865_B	2.96667	1	45	Female	IV	Glioblastoma		No	No		Recurrent	C2
CGGA_1866_B	4.23333	1	68	Male	IV	Glioblastoma	Radio-chemotherapy	No	No	No	Primary	C2
CGGA_1870_B	51.8667	0	62	Male	IV	Glioblastoma	Radio-chemotherapy	Yes	Yes	No	Primary	C1
CGGA_1875_B	51.9333	0	22	Female	II	Astrocytoma	Radio-chemotherapy	No	No	Yes	Primary	C2
CGGA_1880_B	43.4	0	37	Female	III	Astrocytoma		Yes	No		Recurrent	C1
CGGA_1882_B	51.0333	0	33	Male	III	Oligodendroglioma		Yes	Yes	Yes	Primary	C1
CGGA_1886_B	11.2667	1	31	Male	IV	Glioblastoma	Radio-chemotherapy	No	No	No	Recurrent	C2
CGGA_1899_B	5.86667	1	45	Male	IV	Glioblastoma	Radio-chemotherapy	No	No	No	Recurrent	C1
CGGA_1901_B	18	1	60	Male	IV	Glioblastoma	Radio-chemotherapy	No	No	Yes	Primary	C2
CGGA_1902_B	49.3	0	33	Male	II	Astrocytoma		Yes	No	Yes	Primary	C1
CGGA_1903_B	49.1333	0	24	Female	III	Oligoastrocytoma	Radio-chemotherapy		Yes	Yes	Primary	C1
CGGA_1906_B	35.1333	1	57	Male	III	Astrocytoma	Chemotherapy	Yes	No	Yes	Recurrent	C1
CGGA_1908_B	9.93333	1	42	Female	IV	Glioblastoma	Radio-chemotherapy	No	No	Yes	Recurrent	C2
CGGA_1911_B	48.3667	0	15	Male	IV	Glioblastoma	Radio-chemotherapy	No	No	Yes	Recurrent	C2
CGGA_1912_B	16.9	1	48	Male	IV	Glioblastoma	Radio-chemotherapy		No	Yes	Recurrent	C2
CGGA_194_B	76.8	1	43	Female	III	Oligodendroglioma		Yes	Yes	Yes	Recurrent	C1
CGGA_1946_B	4.73333	1	51	Female	IV	Glioblastoma	Radio-chemotherapy	No	No	No	Recurrent	C2
CGGA_1953_B	2.43333	1	47	Male	IV	Glioblastoma	Radio-chemotherapy	No	No	Yes	Recurrent	C2
CGGA_1955_B	15.2333	1	30	Male	IV	Glioblastoma	Radio-chemotherapy		No		Recurrent	C1
CGGA_1972_B	43.0333	0	47	Male	IV	Glioblastoma	Radio-chemotherapy	No	No	No	Recurrent	C2
CGGA_1976_B	2.43333	1	53	Female	IV	Glioblastoma	Chemotherapy	No	No	No	Recurrent	C2
CGGA_1985_B	12.6667	1	41	Male	IV	Glioblastoma		Yes	No	No	Recurrent	C2
CGGA_1994_B	41.2333	0	32	Female	III	Oligodendroglioma	Radio-chemotherapy	Yes	No	Yes	Recurrent	C1
CGGA_2002_B	19.0667	1	40	Male	II	Astrocytoma	Radio-chemotherapy	Yes	No	No	Recurrent	C1
CGGA_2003_B	26	1	40	Male	IV	Glioblastoma	Radio-chemotherapy	Yes	No		Recurrent	C1
CGGA_2006_B	20.8667	1	43	Male	III	Astrocytoma	Radio-chemotherapy	Yes	No	Yes	Recurrent	C2
CGGA_2008_B	1.46667	1	56	Male	IV	Glioblastoma		No	No	Yes	Recurrent	C1
CGGA_2013_B	4.63333	1	41	Male	II	Astrocytoma		Yes	Yes	No	Recurrent	C1
CGGA_2024_B	10.9333	1	19	Female	IV	Glioblastoma		No	No	Yes	Recurrent	C1
CGGA_2039_B	23.4	0	28	Male	IV	Glioblastoma	Radio-chemotherapy	No	No	Yes	Recurrent	C1
CGGA_2046_B	8.36667	1	46	Male	III	Astrocytoma	Radio-chemotherapy	Yes	No		Recurrent	C2
CGGA_2047_B	19.9333	1	64	Female	IV	Glioblastoma	Radio-chemotherapy	No	No		Recurrent	C2
CGGA_2053_B	34.3667	0	55	Male	IV	Glioblastoma	Radio-chemotherapy	No	Yes		Recurrent	C1
CGGA_2056_B	33.9667	0	41	Female	IV	Glioblastoma	Radio-chemotherapy	Yes	No		Recurrent	C2
CGGA_2062_B	1.36667	1	63	Female	IV	Glioblastoma	Radio-chemotherapy	Yes	No		Recurrent	C2
CGGA_2075_B	8.86667	1	63	Male	IV	Glioblastoma		No	No		Recurrent	C2
CGGA_2078_B	9.33333	1	61	Female	IV	Glioblastoma	Radio-chemotherapy	No	No		Recurrent	C2
CGGA_2079_B	32.1333	0	45	Male	III	Oligodendroglioma	Radio-chemotherapy	Yes	Yes		Recurrent	C1
CGGA_2081_B	32.0333	0	39	Female	III	Oligodendroglioma	Radio-chemotherapy	Yes	Yes		Recurrent	C1
CGGA_2082_B	19.0333	0	41	Male	IV	Glioblastoma	Radio-chemotherapy	No	No		Recurrent	C2
CGGA_2106_B	29.7333	0	39	Female	IV	Glioblastoma	Radio-chemotherapy	Yes	Yes	Yes	Recurrent	C1
CGGA_2115_B	5.7	1	31	Female	IV	Glioblastoma		No	No	No	Recurrent	C2
CGGA_2121_B	11.5333	1	41	Female	II	Astrocytoma		Yes	No	No	Recurrent	C2
CGGA_2129_B	27.6	0	48	Male	III	Astrocytoma	Radiotherapy	Yes	No		Recurrent	C2
CGGA_265_B	131.967	0	43	Male	II	Astrocytoma	Radio-chemotherapy	Yes	No	Yes	Recurrent	C1
CGGA_279_B	43.8	1	49	Female	III	Astrocytoma	Chemotherapy	Yes	No	Yes	Recurrent	C2
CGGA_28_B	36.7667	1	25	Male	II	Astrocytoma	Radiotherapy	Yes	Yes	No	Primary	C1
CGGA_288_B	35.2333	1	49	Male	II	Oligodendroglioma		Yes	Yes	No	Recurrent	C2
CGGA_290_B	157.5	0	37	Female	II	Oligodendroglioma	Radiotherapy	Yes	Yes	No	Primary	C1
CGGA_320_B	100.167	1	31	Male	II	Oligodendroglioma	Radio-chemotherapy	Yes	Yes		Primary	C1
CGGA_336_B	84.9667	1	57	Female	III	Oligodendroglioma	Radio-chemotherapy	Yes	Yes	No	Recurrent	C1
CGGA_358_B	4.06667	1	30	Female	III	Astrocytoma		Yes	No	Yes	Recurrent	C1
CGGA_369_B	153.533	0	33	Male	II	Astrocytoma	Radiotherapy	Yes	No		Recurrent	C1
CGGA_406_B	3	1	24	Female	III	Astrocytoma		Yes	No	No	Recurrent	C2
CGGA_42_B	94.4	1	38	Male	II	Astrocytoma	Radiotherapy	Yes	Yes	No	Primary	C1
CGGA_420_B	117.133	0	39	Female	III	Oligodendroglioma	Radio-chemotherapy	Yes	Yes	Yes	Recurrent	C1
CGGA_457_B	2.5	1	32	Male	III	Astrocytoma		Yes	No	Yes	Recurrent	C2
CGGA_474_B	67.6333	0		Male	III	Oligodendroglioma	Radio-chemotherapy	No	No	No	Primary	C2
CGGA_482_B	83.7	1	45	Male	II	Oligodendroglioma	Radiotherapy	Yes	Yes	Yes	Primary	C1
CGGA_487_B	5.2	1	46	Male	IV	Glioblastoma	Chemotherapy	No	No	No	Recurrent	C2
CGGA_492_B	21.7333	0	27	Male	III	Astrocytoma	Radio-chemotherapy	No	No	No	Recurrent	C2
CGGA_503_B	147	0	51	Male	II	Astrocytoma	Radio-chemotherapy	Yes	No	No	Primary	C1
CGGA_507_B	10.0667	1	53	Female	III	Astrocytoma	Chemotherapy	Yes	No	Yes	Recurrent	C1
CGGA_509_B	20.7667	1	38	Male	IV	Glioblastoma	Radiotherapy	No	No	No	Primary	C2
CGGA_521_B	17.1333	1	32	Male	III	Astrocytoma	Radiotherapy	No	No	No	Primary	C2
CGGA_530_B	16.8667	1	41	Female	IV	Glioblastoma	Chemotherapy	No	No	Yes	Recurrent	C2
CGGA_554_B	4.46667	1	46	Female	III	Oligoastrocytoma			No	Yes	Recurrent	C2
CGGA_568_B	9.5	1	14	Male	IV	Glioblastoma	Chemotherapy	No	No	No	Recurrent	C1
CGGA_583_B	103.567	1	36	Female	II	Astrocytoma	Radiotherapy	Yes		No	Primary	C1
CGGA_619_B	18.3333	1	40	Male	II	Astrocytoma		No	No		Recurrent	C1
CGGA_625_B	82.1667	1	33	Female	III	Oligodendroglioma		Yes	Yes	No	Recurrent	C1
CGGA_634_B	87.7667	1	35	Female	III	Astrocytoma	Radiotherapy	Yes	No	No	Primary	C1
CGGA_652_B	15.8667	1	42	Male	III	Astrocytoma	Chemotherapy	Yes	No	Yes	Recurrent	C2
CGGA_663_B	140.333	0	29	Female	II	Astrocytoma	Radio-chemotherapy	Yes	No	No	Primary	C1
CGGA_703_B	45.1667	1	31	Female	III	Oligodendroglioma	Chemotherapy	Yes	No		Recurrent	C2
CGGA_705_B	50.2333	1	41	Male	III	Astrocytoma	Radiotherapy	Yes	No	No	Primary	C1
CGGA_707_B	109.967	1	39	Female	II	Oligodendroglioma	Radiotherapy	Yes	Yes		Primary	C1
CGGA_720_B	41.9333	1	46	Female	II	Astrocytoma		Yes	No	No	Recurrent	C1
CGGA_721_B	85.0667	1	45	Male	II	Astrocytoma	Radio-chemotherapy	Yes	No	No	Primary	C1
CGGA_724_B	138.233	0	32	Male	II	Astrocytoma		Yes	No	No	Recurrent	C1
CGGA_730_B	70.6	1	51	Female	II	Oligodendroglioma		Yes	Yes		Recurrent	C1
CGGA_763_B	10.6333	0	52	Male	III	Astrocytoma		No	No	No	Recurrent	C1
CGGA_777_B	4.86667	1	46	Male	IV	Glioblastoma		No	No	No	Recurrent	C2
CGGA_780_B	30.7667	1	64	Female	III	Oligodendroglioma	Chemotherapy	No	No	No	Recurrent	C1
CGGA_799_B	62.2667	1	53	Male	III	Oligodendroglioma	Chemotherapy	Yes	Yes	Yes	Recurrent	C1
CGGA_809_B	41.7333	1	26	Male	II	Astrocytoma	Radiotherapy	Yes	No	No	Primary	C1
CGGA_810_B	18.3667	1	20	Male	III	Oligodendroglioma	Radio-chemotherapy	No	No	No	Recurrent	C2
CGGA_825_B	27.8667	1	36	Male	III	Astrocytoma	Radio-chemotherapy	Yes	No		Recurrent	C1
CGGA_831_B	18.2	1	55	Female	IV	Glioblastoma	Radio-chemotherapy	No	No	No	Primary	C2
CGGA_846_B	99.7	0	39	Female	II	Astrocytoma	Chemotherapy	No	No		Recurrent	C1
CGGA_852_B	5.63333	1	40	Male	III	Astrocytoma	Radiotherapy	No	No	No	Primary	C2
CGGA_861_B	29.7667	1	29	Male	III	Astrocytoma		No	No		Primary	C1
CGGA_863_B	69.1	1	42	Female	II	Astrocytoma	Radiotherapy	No	No	No	Primary	C1
CGGA_867_B	12.2333	1	40	Female	III	Astrocytoma	Radiotherapy	Yes	No	Yes	Recurrent	C2
CGGA_869_B	17.9	0	36	Female	IV	Glioblastoma		No	No	No	Recurrent	C2
CGGA_881_B	8.4	1	23	Female	III	Astrocytoma	Chemotherapy	No	No		Recurrent	C2
CGGA_882_B	33.6	0	30	Male	III	Astrocytoma	Radiotherapy	Yes	No		Recurrent	C1
CGGA_888_B	22.3	1	29	Male	III	Oligodendroglioma	Radio-chemotherapy	Yes	Yes		Recurrent	C1
CGGA_889_B	131.433	0	23	Male	II	Astrocytoma	Radio-chemotherapy	Yes	No		Primary	C1
CGGA_890_B	99.4	1	39	Male	III	Astrocytoma	Radiotherapy	Yes	No		Primary	C1
CGGA_901_B	30.9667	1	40	Male	III	Astrocytoma		Yes	No		Primary	C1
CGGA_903_B	48.5	1	27	Female	III	Astrocytoma	Radiotherapy	Yes	No		Primary	C1
CGGA_D19_B	9.9	1	64	Female	II	Oligodendroglioma		Yes	Yes	Yes	Recurrent	C2
CGGA_D28_B	28.6667	1	25	Male	III	Astrocytoma	Radiotherapy	Yes	No		Primary	C1
CGGA_D50_B	26.0667	1	30	Male	II	Oligodendroglioma		Yes	Yes		Recurrent	C1
CGGA_J50_B	56.4333	1	27	Male	II	Oligoastrocytoma	Radio-chemotherapy	Yes			Recurrent	C1
CGGA_J73_B	37.8	1	34	Female	III	Oligodendroglioma	Radio-chemotherapy	Yes			Primary	C1
CGGA_P100_B	8.93333	1	67	Male	IV	Glioblastoma		No	No		Primary	C2
CGGA_P102_B	42.3	1	30	Male	IV	Glioblastoma	Radio-chemotherapy	Yes	No		Primary	C2
CGGA_P103_B	55.0333	0	34	Male	II	Oligodendroglioma	Radiotherapy	Yes	Yes		Primary	C1
CGGA_P104_B	5.56667	1	36	Female	III	Oligoastrocytoma		Yes			Recurrent	C1
CGGA_P106_B	2.36667	1	24	Male	IV	Glioblastoma	Radio-chemotherapy	No	No		Recurrent	C2
CGGA_P108_B	54.8	0	30	Female	III	Astrocytoma	Radio-chemotherapy	No	No		Primary	C1
CGGA_P109_B	13.5667	1	35	Male	IV	Glioblastoma	Chemotherapy	Yes	No		Recurrent	C2
CGGA_P110_B	26.6667	1	56	Female	III	Oligodendroglioma	Radio-chemotherapy	No	No		Primary	C2
CGGA_P111_B	54.6	0	44	Female	II	Oligodendroglioma		Yes	Yes		Primary	C1
CGGA_P112_B	27.8	1	65	Male	IV	Glioblastoma	Radio-chemotherapy	No	No		Primary	C1
CGGA_P113_B	56.9333	0	32	Male	II	Astrocytoma	Radiotherapy	No	No		Primary	C1
CGGA_P115_B	54.2	0	25	Male	II	Astrocytoma	Radiotherapy	No			Primary	C1
CGGA_P116_B	10.1667	1	58	Male	IV	Glioblastoma		No			Primary	C1
CGGA_P121_B	53.6	0	39	Male	II	Astrocytoma	Radiotherapy	No	No		Primary	C1
CGGA_P122_B	54.6	0	43	Male	II	Oligodendroglioma	Radiotherapy	Yes	Yes		Recurrent	C1
CGGA_P128_B	52.8667	0	41	Male	II	Astrocytoma	Radiotherapy	Yes	No		Primary	C1
CGGA_P13_B	64.6	0	40	Female	II	Oligodendroglioma		Yes	Yes		Primary	C1
CGGA_P131_B	53.2	0	45	Female	III	Oligodendroglioma	Radio-chemotherapy	Yes	Yes		Primary	C1
CGGA_P132_B	53.4333	0	42	Male	II	Oligodendroglioma	Radiotherapy	Yes	Yes		Primary	C1
CGGA_P136_B	28.0667	1	41	Female	IV	Glioblastoma	Radio-chemotherapy	No			Primary	C1
CGGA_P137_B	50.8667	0	42	Male	II	Astrocytoma		Yes	No		Primary	C1
CGGA_P142_B	51.9333	0	45	Male	III	Oligodendroglioma	Radio-chemotherapy	Yes	Yes		Primary	C1
CGGA_P143_B	8.7	1	66	Female	IV	Glioblastoma	Radio-chemotherapy	No	No		Primary	C2
CGGA_P144_B	51.9667	0	44	Male	III	Astrocytoma	Radio-chemotherapy	Yes	No		Primary	C1
CGGA_P145_B	10.2667	1	53	Male	II	Astrocytoma	Radiotherapy	Yes	No		Primary	C1
CGGA_P147_B	28.7667	1	52	Male	II	Astrocytoma	Radiotherapy	Yes	No		Primary	C2
CGGA_P15_B	24.1	1	49	Male	IV	Glioblastoma	Radio-chemotherapy		No		Primary	C1
CGGA_P151_B	52.7333	0	46	Female	II	Astrocytoma	Radio-chemotherapy	Yes	No		Primary	C1
CGGA_P153_B	49.4667	0	45	Male	II	Astrocytoma	Radio-chemotherapy	Yes			Primary	C1
CGGA_P155_B	49.4333	0	50	Male	II	Astrocytoma	Radio-chemotherapy	No	No		Primary	C1
CGGA_P156_B	49.6	0	30	Male	II	Oligodendroglioma		Yes	Yes		Primary	C1
CGGA_P157_B	15.6667	1	55	Female	III	Astrocytoma	Radio-chemotherapy	No	No		Primary	C2
CGGA_P158_B	50.3333	0	27	Male	II	Oligoastrocytoma	Radio-chemotherapy	Yes			Primary	C1
CGGA_P159_B	7.03333	1	59	Male	III	Astrocytoma		No	No		Primary	C1
CGGA_P160_B	7.3	1	72	Female	IV	Glioblastoma	Radio-chemotherapy	No	No		Primary	C2
CGGA_P163_B	28.5	1	45	Female	III	Oligodendroglioma	Radio-chemotherapy	Yes	No	No	Recurrent	C2
CGGA_P164_B	51.7667	0	27	Male	IV	Glioblastoma	Radio-chemotherapy	No			Primary	C1
CGGA_P165_B	19.9333	1	51	Female	III	Oligoastrocytoma	Radio-chemotherapy	Yes			Primary	C1
CGGA_P17_B	64.3333	0	30	Male	III	Oligodendroglioma	Radio-chemotherapy	Yes	Yes		Primary	C1
CGGA_P172_B	34.9667	1	33	Male	III	Astrocytoma	Radio-chemotherapy	Yes			Primary	C1
CGGA_P173_B	48.2667	0	31	Male	II	Astrocytoma	Radiotherapy	Yes	No	No	Primary	C1
CGGA_P174_B	49.4	0	31	Male	II	Oligodendroglioma	Radio-chemotherapy	Yes	Yes		Primary	C1
CGGA_P175_B	6.1	1	45	Male	IV	Glioblastoma	Radio-chemotherapy	No			Recurrent	C1
CGGA_P176_B	26.8	0	32	Female	II	Oligodendroglioma	Radiotherapy	Yes	Yes		Primary	C1
CGGA_P177_B	48.0667	0	43	Male	II	Astrocytoma	Radio-chemotherapy	No	No	Yes	Primary	C1
CGGA_P178_B	48.0667	0	52	Female	IV	Glioblastoma	Radio-chemotherapy	No		Yes	Primary	C1
CGGA_P179_B	48.4667	0	53	Female	II	Astrocytoma	Radio-chemotherapy	Yes	No	Yes	Primary	C1
CGGA_P18_B	12.9	1	40	Male	III	Astrocytoma	Chemotherapy	Yes	No		Primary	C1
CGGA_P180_B	8.66667	1	47	Male	IV	Glioblastoma	Radio-chemotherapy	Yes			Primary	C1
CGGA_P181_B	7.93333	1	21	Female	III	Astrocytoma		No	No		Primary	C1
CGGA_P182_B	50.4	0	58	Female	IV	Glioblastoma	Radio-chemotherapy	No	No		Recurrent	C2
CGGA_P183_B	50.4	0	58	Male	III	Oligodendroglioma	Radio-chemotherapy	Yes	Yes		Primary	C1
CGGA_P185_B	16.7333	1	41	Female	III	Astrocytoma	Radio-chemotherapy	Yes	No		Recurrent	C2
CGGA_P19_B	64.1333	0	39	Male	II	Astrocytoma	Radio-chemotherapy	Yes	No		Primary	C1
CGGA_P199_B	6.76667	1	66	Male	IV	Glioblastoma		No	No		Recurrent	C2
CGGA_P20_B	64.1	0	58	Female	II	Astrocytoma	Radiotherapy	Yes	No		Primary	C1
CGGA_P205_B	19.4333	1	66	Male	IV	Glioblastoma	Radio-chemotherapy	No			Primary	C1
CGGA_P21_B	64.0667	0	25	Male	II	Astrocytoma	Radio-chemotherapy	Yes	No		Primary	C1
CGGA_P22_B	13.5333	1	62	Male	IV	Glioblastoma	Radio-chemotherapy	No	No		Primary	C2
CGGA_P23_B	13.0667	1	62	Female	III	Astrocytoma	Radio-chemotherapy	No			Primary	C1
CGGA_P25_B	4.9	1	64	Male	IV	Glioblastoma	Radio-chemotherapy	No			Primary	C1
CGGA_P265_B	25.9667	1	36	Male	III	Astrocytoma	Radio-chemotherapy	No		Yes	Primary	C1
CGGA_P266_B	8.43333	1	28	Female	III	Astrocytoma	Radio-chemotherapy	No		Yes	Primary	C1
CGGA_P269_B	17.0333	1	47	Female	III	Oligodendroglioma	Radio-chemotherapy	No	Yes		Recurrent	C2
CGGA_P27_B	13.7667	0	37	Female	II	Astrocytoma	Radiotherapy	Yes	No		Primary	C1
CGGA_P271_B	45.8667	0	42	Male	II	Astrocytoma	Radiotherapy	Yes		Yes	Primary	C1
CGGA_P279_B	44.4667	0	47	Female	III	Oligodendroglioma	Radio-chemotherapy	Yes	Yes		Recurrent	C1
CGGA_P28_B	3.56667	1	61	Male	IV	Glioblastoma		No	No		Primary	C2
CGGA_P280_B	44.7333	0	52	Female	IV	Glioblastoma	Radio-chemotherapy	No	No	Yes	Recurrent	C1
CGGA_P283_B	44.3667	0	38	Male	IV	Glioblastoma	Radio-chemotherapy	No	No	Yes	Recurrent	C2
CGGA_P286_B	21.9333	0	57	Female	II	Oligodendroglioma		Yes	Yes	Yes	Recurrent	C1
CGGA_P29_B	3.43333	1	22	Female	III	Oligoastrocytoma	Radio-chemotherapy	Yes			Recurrent	C1
CGGA_P295_B	9.1	1	46	Male	IV	Glioblastoma	Radio-chemotherapy	No	No	No	Recurrent	C2
CGGA_P3_B	70.8667	0	32	Male	III	Oligoastrocytoma	Radiotherapy	Yes			Recurrent	C1
CGGA_P30_B	13.4667	1	48	Male	II	Astrocytoma	Radio-chemotherapy	No	No		Primary	C2
CGGA_P306_B	30.7333	1	49	Male	II	Oligodendroglioma	Radio-chemotherapy	Yes	Yes	Yes	Recurrent	C1
CGGA_P308_B	18.7667	1	38	Male	III	Astrocytoma	Radio-chemotherapy	Yes	No	Yes	Recurrent	C1
CGGA_P31_B	62.7667	0	42	Male	II	Astrocytoma	Chemotherapy	No	No		Primary	C1
CGGA_P310_B	7.46667	1	47	Female	III	Astrocytoma	Radio-chemotherapy		Yes	Yes	Recurrent	C1
CGGA_P311_B	41.5667	0	36	Male	II	Astrocytoma	Chemotherapy	Yes	No	Yes	Recurrent	C1
CGGA_P314_B	41.2667	0	34	Female	III	Oligodendroglioma	Radio-chemotherapy	Yes	Yes	Yes	Recurrent	C1
CGGA_P315_B	15.0333	1	47	Female	II	Astrocytoma		Yes	No		Recurrent	C1
CGGA_P316_B	18.9	0	44	Male	II	Astrocytoma			No		Recurrent	C1
CGGA_P319_B	16.9333	1	37	Male	III	Astrocytoma	Radiotherapy	Yes	No	Yes	Recurrent	C2
CGGA_P326_B	40.5667	0	48	Female	III	Astrocytoma	Radio-chemotherapy	Yes	No	Yes	Recurrent	C1
CGGA_P328_B	19.3333	1	54	Female	III	Astrocytoma	Radio-chemotherapy	Yes	No		Recurrent	C2
CGGA_P335_B	40.1	0	42	Male	IV	Glioblastoma	Radio-chemotherapy	Yes	Yes	Yes	Recurrent	C2
CGGA_P337_B	22.9667	1	61	Female	III	Oligodendroglioma	Radio-chemotherapy	Yes	Yes	Yes	Recurrent	C2
CGGA_P338_B	39.9333	0	51	Male	II	Oligodendroglioma	Radio-chemotherapy	No	No	Yes	Recurrent	C1
CGGA_P346_B	17.4	0	42	Male	II	Astrocytoma		Yes	No		Recurrent	C2
CGGA_P356_B	18.9667	1	22	Female	II	Astrocytoma	Radio-chemotherapy	Yes	No	Yes	Recurrent	C1
CGGA_P358_B	38.9333	0	44	Male	II	Astrocytoma	Radio-chemotherapy	Yes	No	No	Recurrent	C1
CGGA_P364_B	16.5	1	41	Female	III	Astrocytoma	Radiotherapy	Yes	No	Yes	Recurrent	C2
CGGA_P385_B	37.0667	0	22	Male	IV	Glioblastoma	Radio-chemotherapy	No	No		Recurrent	C1
CGGA_P388_B	9.76667	1	37	Female	III	Astrocytoma	Radio-chemotherapy	Yes	No	Yes	Recurrent	C1
CGGA_P392_B	36.6333	0	35	Male	II	Astrocytoma	Radio-chemotherapy	Yes	Yes	Yes	Recurrent	C1
CGGA_P399_B	36.3333	0	41	Female	II	Oligodendroglioma	Radio-chemotherapy	Yes	Yes	Yes	Recurrent	C1
CGGA_P401_B	26.2667	1	31	Male	IV	Glioblastoma		Yes	No		Recurrent	C2
CGGA_P411_B	14.6667	1	47	Female	IV	Glioblastoma	Radio-chemotherapy	Yes	No	Yes	Recurrent	C2
CGGA_P415_B	6.5	1	56	Female	IV	Glioblastoma		No	No		Recurrent	C2
CGGA_P416_B	35.6333	0	29	Male	III	Oligodendroglioma	Radio-chemotherapy	Yes	Yes	Yes	Recurrent	C1
CGGA_P421_B	10.2667	1	26	Male	III	Astrocytoma		Yes	No	Yes	Recurrent	C2
CGGA_P422_B	36.3667	0	41	Female	II	Oligodendroglioma	Radiotherapy	Yes	Yes	Yes	Primary	C1
CGGA_P437_B	34.1	0	47	Female	III	Oligodendroglioma	Chemotherapy	Yes	Yes		Primary	C2
CGGA_P438_B	34.1	0	41	Male	III	Oligodendroglioma	Radio-chemotherapy	Yes	Yes		Recurrent	C2
CGGA_P439_B	34.0667	0	45	Male	II	Astrocytoma	Radio-chemotherapy	Yes	No		Recurrent	C1
CGGA_P446_B	33.6333	0	47	Female	III	Oligodendroglioma	Radio-chemotherapy	Yes	Yes		Recurrent	C1
CGGA_P461_B	19.9667	1	28	Male	III	Astrocytoma	Radio-chemotherapy	Yes	No	Yes	Recurrent	C2
CGGA_P468_B	32.4667	0	42	Female	III	Oligodendroglioma	Radio-chemotherapy	Yes	Yes	Yes	Primary	C2
CGGA_P483_B	9.96667	1	41	Male	III	Astrocytoma	Radio-chemotherapy	No	No	Yes	Recurrent	C2
CGGA_P492_B	31.2667	0	44	Female	II	Oligodendroglioma	Chemotherapy	Yes	Yes	Yes	Recurrent	C1
CGGA_P5_B	12.6	1	45	Female	III	Astrocytoma	Radio-chemotherapy	Yes	No		Recurrent	C2
CGGA_P500_B	31	0	34	Female	II	Oligodendroglioma	Radiotherapy	Yes	Yes	Yes	Recurrent	C1
CGGA_P501_B	30.8667	0	27	Male	II	Astrocytoma	Radio-chemotherapy	Yes	No	Yes	Recurrent	C1
CGGA_P505_B	30.8	0	34	Male	II	Astrocytoma	Radiotherapy	Yes	No	Yes	Recurrent	C1
CGGA_P508_B	12.5667	1	40	Male	III	Astrocytoma	Radio-chemotherapy	Yes	No	Yes	Recurrent	C1
CGGA_P510_B	30.4	0	42	Male	III	Oligodendroglioma	Radio-chemotherapy	Yes	No	Yes	Recurrent	C2
CGGA_P512_B	18.0333	1	23	Male	IV	Glioblastoma	Radio-chemotherapy	No	No	Yes	Recurrent	C2
CGGA_P520_B	29.4667	0	44	Female	III	Oligodendroglioma	Radio-chemotherapy	Yes	Yes		Recurrent	C2
CGGA_P568_B	7.26667	1	23	Female	III	Oligodendroglioma	Radio-chemotherapy	Yes	Yes	Yes	Recurrent	C2
CGGA_P585_B	11.4667	1	50	Male	IV	Glioblastoma	Radio-chemotherapy	No	No	Yes	Recurrent	C2
CGGA_P594_B	2.8	1	40	Male	III	Astrocytoma	Radio-chemotherapy	No	No	No	Recurrent	C2
CGGA_P596_B	25.9	0	60	Female	IV	Glioblastoma	Radio-chemotherapy	Yes	Yes	Yes	Recurrent	C2
CGGA_P604_B	8.73333	1	15	Female	III	Astrocytoma	Radio-chemotherapy	No	No	No	Recurrent	C2
CGGA_P609_B	24.2	0	19	Female	IV	Glioblastoma	Radio-chemotherapy	No	No	No	Primary	C2
CGGA_P610_B	11.5	1	62	Male	IV	Glioblastoma	Radio-chemotherapy	No		Yes	Recurrent	C1
CGGA_P619_B	7.86667	1	66	Female	IV	Glioblastoma	Radio-chemotherapy	No	No		Recurrent	C1
CGGA_P625_B	5.36667	1	46	Female	IV	Glioblastoma		Yes	No	Yes	Recurrent	C2
CGGA_P633_B	22.5333	0	40	Female	III	Astrocytoma	Radio-chemotherapy	Yes	No		Recurrent	C1
CGGA_P7_B	3.66667	1	45	Male	IV	Glioblastoma		No	No		Recurrent	C2
CGGA_P83_B	56.6	0	28	Female	II	Astrocytoma	Radio-chemotherapy	Yes	No		Primary	C1
CGGA_P84_B	56.4667	0	40	Female	II	Astrocytoma	Radiotherapy	Yes	No		Primary	C1
CGGA_P86_B	56.4667	0	34	Female	II	Oligodendroglioma	Radiotherapy	Yes	Yes		Primary	C1
CGGA_P87_B	8	1	32	Male	IV	Glioblastoma		Yes	No		Recurrent	C1
CGGA_P89_B	9.8	1	42	Male	IV	Glioblastoma	Radio-chemotherapy	No	No		Recurrent	C2
CGGA_P93_B	55.9333	0	45	Female	II	Astrocytoma	Radio-chemotherapy	Yes	No		Primary	C1
CGGA_P98_B	10.5667	1	44	Male	III	Astrocytoma	Radio-chemotherapy	Yes	No		Recurrent	C1
CGGA_P99_B	22.6333	0	52	Male	IV	Glioblastoma	Radio-chemotherapy	Yes	No		Recurrent	C1

## Sheet: CGGA-C  cohort
CGGA-C cohort
	Overall survival	Vital status	Age	Gender	Grade	Histology	Therapy	IDH mutation	Co-deletion of 1p and 19q	MGMT methylation	Cancer type	Subtype
CGGA_1001_C	127.233	0	11	Male	IV	Glioblastoma	Chemotherapy	No	No	No	Primary	C1
CGGA_1006_C	8.46667	1	42	Male	III	Astrocytoma	Radio-chemotherapy	No	No	No	Primary	C2
CGGA_1007_C	11.5	1	57	Female	IV	Glioblastoma	Radio-chemotherapy	No	No	No	Primary	C2
CGGA_1011_C	3.63333	1	46	Female	IV	Glioblastoma	Radiotherapy	No	No	No	Primary	C1
CGGA_1015_C	5.46667	1	62	Male	IV	Glioblastoma	Radiotherapy	No	No	No	Primary	C2
CGGA_1019_C	7.06667	1	60	Male	IV	Glioblastoma	Chemotherapy	No	No	Yes	Recurrent	C2
CGGA_1022_C	17.2667	0	62	Female	II	Astrocytoma	Chemotherapy	No	No	No	Recurrent	C1
CGGA_1023_C	22.7	1	56	Female	IV	Glioblastoma	Radio-chemotherapy	No	No	No	Primary	C1
CGGA_1024_C	102.467	1	64	Male	IV	Glioblastoma	Radio-chemotherapy	No	No	Yes	Primary	C2
CGGA_1026_C	52.3333	1	57	Male	IV	Glioblastoma	Radio-chemotherapy	No	No	Yes	Primary	C2
CGGA_1034_C	25.1	1	23	Male	III	Astrocytoma	Radio-chemotherapy	No	No	No	Primary	C1
CGGA_1035_C	18.9	1	60	Female	IV	Glioblastoma	Radiotherapy	No	No	Yes	Primary	C2
CGGA_1039_C	24.2333	1	40	Male	IV	Glioblastoma	Chemotherapy	No	No	Yes	Primary	C2
CGGA_1045_C	11.6	1	79	Male	IV	Glioblastoma	Radio-chemotherapy	No	No	No	Primary	C2
CGGA_1049_C	26.9667	1	58	Male	IV	Glioblastoma	Radio-chemotherapy	No	No	No	Primary	C2
CGGA_1072_C	36.3333	1	26	Male	IV	Glioblastoma	Radio-chemotherapy	No	No	No	Primary	C2
CGGA_1077_C	19.7	1	47	Male	IV	Glioblastoma	Radiotherapy	No	No	No	Primary	C2
CGGA_1078_C	10.5	1	61	Female	IV	Glioblastoma	Radio-chemotherapy	No	No	Yes	Recurrent	C1
CGGA_1079_C	15.7	1	38	Male	III	Astrocytoma		No	No	No	Primary	C2
CGGA_1081_C	7.2	1	30	Female	III	Astrocytoma		No	No	No	Recurrent	C2
CGGA_1083_C	15	1	59	Male	IV	Glioblastoma	Radio-chemotherapy	No	No	No	Primary	C2
CGGA_1091_C	37.2	1	51	Female	IV	Glioblastoma	Radio-chemotherapy	No	No	Yes	Primary	C2
CGGA_1109_C	44.9333	1	42	Male	IV	Glioblastoma		No	No	No	Primary	C1
CGGA_1124_C	16.1333	1	47	Male	IV	Glioblastoma	Radio-chemotherapy	No	No	No	Primary	C2
CGGA_1139_C	39.8667	1	53	Female	IV	Glioblastoma	Radio-chemotherapy	No	No	Yes	Primary	C1
CGGA_1140_C	30.7	1	49	Female	III	Astrocytoma	Chemotherapy	No	No	Yes	Recurrent	C1
CGGA_1145_C	7.96667	1	41	Male	III	Astrocytoma	Radio-chemotherapy	No	No	Yes	Recurrent	C2
CGGA_1171_C	13.7333	1	40	Male	IV	Glioblastoma	Radiotherapy	No	No	Yes	Primary	C1
CGGA_1177_C	14.9667	1	40	Male	IV	Glioblastoma	Radio-chemotherapy	No	No	No	Recurrent	C2
CGGA_1180_C	40.8667	0	48	Female	IV	Glioblastoma	Radio-chemotherapy	No	No	No	Primary	C2
CGGA_1188_C	8.53333	1	30	Female	IV	Glioblastoma	Radio-chemotherapy	Yes	No	No	Secondary	C1
CGGA_1214_C	20.1333	1	49	Female	IV	Glioblastoma	Radio-chemotherapy	No	No	Yes	Primary	C2
CGGA_1216_C	10.4	1	44	Male	IV	Glioblastoma	Radio-chemotherapy	No	No	Yes	Primary	C1
CGGA_1218_C	9.53333	1	53	Male	IV	Glioblastoma	Radio-chemotherapy	No	No	No	Secondary	C2
CGGA_1224_C	9.03333	1	57	Male	IV	Glioblastoma	Radio-chemotherapy	No	No	No	Primary	C2
CGGA_1234_C	23.5	1	32	Male	IV	Glioblastoma	Radio-chemotherapy	No	No	No	Primary	C2
CGGA_1237_C	9.86667	1	62	Male	IV	Glioblastoma	Radio-chemotherapy	No	No	No	Primary	C2
CGGA_1240_C	0.633333	1	33	Male	IV	Glioblastoma		No	No	No	Primary	C2
CGGA_1251_C	9.06667	1	42	Female	IV	Glioblastoma	Radio-chemotherapy	No	No	No	Primary	C2
CGGA_1258_C	3.8	1	42	Male	IV	Glioblastoma		No	No	No	Primary	C2
CGGA_1263_C	25.7333	1	50	Male	III	Astrocytoma	Radiotherapy	No	No	No	Primary	C1
CGGA_1270_C	6.26667	1	60	Female	IV	Glioblastoma	Radio-chemotherapy	No	No	No	Primary	C2
CGGA_1271_C	17.4333	1	17	Male	IV	Glioblastoma	Radio-chemotherapy	No	No	Yes	Recurrent	C2
CGGA_1272_C	4.13333	1	32	Male	IV	Glioblastoma	Radiotherapy	Yes	No	Yes	Secondary	C2
CGGA_1280_C	14.9	1	74	Male	III	Astrocytoma	Radio-chemotherapy	No	No	No	Primary	C1
CGGA_1281_C	96.9667	0	45	Male	III	Astrocytoma	Radio-chemotherapy	No	Yes	Yes	Primary	C1
CGGA_1283_C	0.666667	1	17	Male	IV	Glioblastoma	Radio-chemotherapy	No	No	No	Secondary	C2
CGGA_1284_C	3.23333	1	73	Male	III	Astrocytoma	Chemotherapy	No	No	No	Primary	C2
CGGA_1285_C	2.63333	1	58	Female	IV	Glioblastoma		No	No	Yes	Recurrent	C1
CGGA_1292_C	96.7	0	17	Male	III	Astrocytoma	Radio-chemotherapy	No	No	Yes	Primary	C1
CGGA_1299_C	18.3333	1	54	Male	IV	Glioblastoma	Radio-chemotherapy	No	No	No	Primary	C2
CGGA_1301_C	7.96667	1	48	Male	IV	Glioblastoma	Radio-chemotherapy	No	No	No	Secondary	C1
CGGA_1313_C	12.6333	1	42	Male	IV	Glioblastoma	Radio-chemotherapy	No	No	No	Primary	C2
CGGA_1320_C	1.96667	1	19	Male	IV	Glioblastoma	Chemotherapy	No	No	No	Primary	C1
CGGA_1332_C	17	0	55	Female	IV	Glioblastoma	Chemotherapy	No	No	Yes	Primary	C2
CGGA_1338_C	37.4	1	61	Female	IV	Glioblastoma	Radio-chemotherapy	No	No	Yes	Primary	C2
CGGA_1340_C	36.9667	1	35	Male	III	Astrocytoma	Radio-chemotherapy	No	No	No	Primary	C1
CGGA_1342_C	6.2	1	47	Male	IV	Glioblastoma	Radio-chemotherapy	No	No	No	Primary	C2
CGGA_1343_C	3.13333	1	34	Male	IV	Glioblastoma	Radio-chemotherapy	No	No	Yes	Recurrent	C2
CGGA_1346_C	9.46667	1	57	Female	IV	Glioblastoma	Radio-chemotherapy	No	No	No	Secondary	C2
CGGA_1370_C	10.8333	0	43	Male	IV	Glioblastoma	Radio-chemotherapy	No	No	No	Recurrent	C2
CGGA_1393_C	9.16667	1	41	Male	IV	Glioblastoma	Radio-chemotherapy	No	No	Yes	Secondary	C2
CGGA_1408_C	45.4	1	64	Female	III	Astrocytoma	Radio-chemotherapy	No	No	No	Primary	C1
CGGA_1411_C	10.9667	1	40	Female	III	Astrocytoma	Radio-chemotherapy	No	No	Yes	Recurrent	C1
CGGA_235_C	78	1	24	Male	II	Oligodendroglioma	Radio-chemotherapy	Yes	Yes	Yes	Primary	C1
CGGA_269_C	97.7333	0	45	Female	II	Astrocytoma	Radiotherapy	No	No	No	Primary	C1
CGGA_272_C	7.23333	1	51	Male	IV	Glioblastoma		No	No	No	Secondary	C2
CGGA_274_C	20.3333	0	55	Female	IV	Glioblastoma	Radio-chemotherapy	No	No	No	Primary	C2
CGGA_276_C	17.6333	0	44	Male	II	Oligodendroglioma		Yes	No	Yes	Primary	C1
CGGA_309_C	4.63333	1	44	Male			Radio-chemotherapy	No		No		C2
CGGA_318_C	7.4	1	40	Female	IV	Glioblastoma		No	No	No	Secondary	C2
CGGA_323_C	144.6	0	48	Female	II	Oligodendroglioma		No	No	No	Primary	C1
CGGA_330_C	37.3667	1	45	Male	III	Astrocytoma	Radio-chemotherapy	No	No	No	Primary	C1
CGGA_413_C	6.1	0	54	Male	IV	Glioblastoma	Radio-chemotherapy	No	No	No	Primary	C2
CGGA_426_C	52	1	50	Male	III	Astrocytoma	Radio-chemotherapy	No	No	No	Primary	C2
CGGA_448_C	11.8	1	64	Male	III	Astrocytoma	Radio-chemotherapy	No	No	No	Primary	C2
CGGA_483_C	9.23333	1	59	Female	IV	Glioblastoma	Radio-chemotherapy	No	No	No	Primary	C2
CGGA_488_C	14.5	1	23	Male	III	Astrocytoma	Radio-chemotherapy	No	No	No	Primary	C2
CGGA_493_C	79.4	1	32	Female	II	Astrocytoma	Radio-chemotherapy	Yes	No	No	Primary	C1
CGGA_494_C	147.833	0	58	Female	IV	Glioblastoma	Radio-chemotherapy	No	No	Yes	Primary	C1
CGGA_495_C	9.83333	1	53	Male				No		No		C2
CGGA_499_C	4.06667	1	51	Male	IV	Glioblastoma	Radiotherapy	No	No	Yes	Primary	C2
CGGA_525_C	4.6	1	61	Male	IV	Glioblastoma	Radiotherapy	No	No	Yes	Primary	C2
CGGA_541_C	145.867	0	36	Female	II	Astrocytoma	Radiotherapy	No	No	No	Primary	C1
CGGA_564_C	22.6333	1	47	Male	III	Astrocytoma	Radio-chemotherapy	No	No	Yes	Primary	C2
CGGA_565_C	120.167	0	51	Male	III	Astrocytoma	Radiotherapy	No	No	No	Primary	C1
CGGA_578_C	12.0667	1	61	Female	III	Astrocytoma	Radio-chemotherapy	No	No	Yes	Primary	C1
CGGA_599_C	13.9333	1	66	Female	III	Oligodendroglioma	Radiotherapy	No	No	No	Primary	C1
CGGA_604_C	12.7	1	46	Male	IV	Glioblastoma	Radio-chemotherapy	No	No	Yes	Primary	C2
CGGA_616_C	31.7333	1	43	Male	III	Astrocytoma	Radio-chemotherapy	No	No	Yes	Primary	C2
CGGA_624_C	4.06667	1	50	Female	IV	Glioblastoma		No	No	No	Recurrent	C2
CGGA_630_C	143.333	0	43	Male	III	Oligodendroglioma	Radio-chemotherapy	Yes	Yes	Yes	Recurrent	C1
CGGA_633_C	60.4	1	56	Female	II	Oligodendroglioma	Radio-chemotherapy	No	No	No	Primary	C1
CGGA_638_C	79.5333	0	42	Male	II	Oligodendroglioma	Radiotherapy	Yes	Yes	No	Primary	C1
CGGA_643_C	11.0333	1	56	Male	III	Astrocytoma	Radio-chemotherapy	No	No	No	Primary	C2
CGGA_658_C	12.4	1	55	Male	IV	Glioblastoma	Radio-chemotherapy	No	No	Yes	Primary	C2
CGGA_659_C	24.3333	0	50	Female	II	Oligodendroglioma	Radio-chemotherapy	No	No	No	Primary	C1
CGGA_669_C	20.2333	1	56	Female	IV	Glioblastoma	Chemotherapy	No	Yes	No	Recurrent	C1
CGGA_676_C	12.5333	1	60	Male	IV	Glioblastoma	Radio-chemotherapy	No	No	No	Primary	C2
CGGA_678_C	12.8667	1	56	Male	III	Astrocytoma	Chemotherapy	No	No	No	Recurrent	C2
CGGA_679_C	8.76667	1	63	Female	IV	Glioblastoma	Radiotherapy	No	No	Yes	Primary	C2
CGGA_680_C	79.1	1	44	Male	IV	Glioblastoma	Radio-chemotherapy	No	No	No	Primary	C2
CGGA_681_C	3.66667	1	42	Male				No		Yes		C2
CGGA_700_C	5.66667	0	24	Female	IV	Glioblastoma	Radio-chemotherapy	Yes	No	Yes	Primary	C1
CGGA_727_C	34.1	1	45	Male	III	Astrocytoma	Radio-chemotherapy	No	No	Yes	Primary	C1
CGGA_731_C	16.7667	1	50	Male	IV	Glioblastoma	Radiotherapy	No	No	No	Primary	C2
CGGA_766_C	136.767	0	32	Male	II	Oligodendroglioma	Radiotherapy	Yes	Yes	Yes	Primary	C1
CGGA_773_C	14.7667	1	51	Female	IV	Glioblastoma		Yes	No	No	Secondary	C1
CGGA_782_C	9.63333	1	60	Male	IV	Glioblastoma	Radiotherapy	No	No	No	Primary	C2
CGGA_789_C	11.5	1	50	Male	IV	Glioblastoma	Radiotherapy	No	No	No	Primary	C2
CGGA_791_C	8.4	1	55	Male	III	Astrocytoma	Radiotherapy	No	No	No	Primary	C2
CGGA_796_C	18.6333	0	60	Male	II	Astrocytoma	Radio-chemotherapy	No	No	No	Primary	C1
CGGA_802_C	22.7	1	42	Male	IV	Glioblastoma	Radio-chemotherapy	No	No	No	Primary	C2
CGGA_804_C	20.4667	0	53	Female	IV	Glioblastoma	Radio-chemotherapy	No	No	Yes	Primary	C1
CGGA_807_C	134.667	0	42	Male	II	Astrocytoma	Radio-chemotherapy	No	No		Primary	C1
CGGA_808_C	38.9	0	38	Male	IV	Glioblastoma	Radio-chemotherapy	No	No	No	Primary	C1
CGGA_837_C	14.4	1	57	Male	IV	Glioblastoma	Radio-chemotherapy	No	No	Yes	Primary	C2
CGGA_842_C	6.8	1	63	Female	IV	Glioblastoma	Radio-chemotherapy	No	No	No	Primary	C2
CGGA_848_C	7.96667	0	54	Female	IV	Glioblastoma	Radio-chemotherapy	No	No	No	Primary	C2
CGGA_850_C	18.8	0	52	Female	IV	Glioblastoma		No	No	No	Primary	C2
CGGA_859_C	12.9	1	56	Male	IV	Glioblastoma	Radiotherapy	No	No	No	Primary	C2
CGGA_871_C	132.133	0	37	Male	II	Oligodendroglioma	Radiotherapy	Yes	Yes	Yes	Primary	C1
CGGA_876_C	5.3	1	60	Female	IV	Glioblastoma		No	No	No	Primary	C2
CGGA_878_C	28.7667	1	42	Male	IV	Glioblastoma	Chemotherapy	No	No	No	Primary	C2
CGGA_902_C	6.43333	1	54	Male	IV	Glioblastoma		No	No	No	Primary	C2
CGGA_D02_C	16.1333	1	44	Male	IV	Glioblastoma	Chemotherapy	No	No	Yes	Recurrent	C2
CGGA_D03_C	14.1	1	44	Male	IV	Glioblastoma	Radio-chemotherapy	No	No	Yes	Primary	C2
CGGA_D09_C	7.76667	1	57	Male	IV	Glioblastoma	Radiotherapy	No	No	No	Primary	C2
CGGA_D11_C	27.5667	1	53	Female	III	Astrocytoma	Radio-chemotherapy	No	No	Yes	Primary	C2
CGGA_D16_C	8.7	1	59	Female	III	Astrocytoma	Radiotherapy	No	No	Yes	Primary	C2
CGGA_D26_C	8.76667	1	55	Male	IV	Glioblastoma		No	No	No	Recurrent	C2
CGGA_D32_C	11.9333	1	61	Male	IV	Glioblastoma	Chemotherapy	No	No	No	Recurrent	C2
CGGA_D35_C	22.0333	1	68	Female	IV	Glioblastoma	Radiotherapy	No	No	Yes	Primary	C2
CGGA_D36_C	1.13333	1	58	Male	IV	Glioblastoma		No	No	Yes	Recurrent	C2
CGGA_D37_C	32.1667	1	55	Male	IV	Glioblastoma	Radio-chemotherapy	No	No	No	Primary	C2
CGGA_D44_C	10.4333	1	18	Female	III	Astrocytoma	Radiotherapy	No	No		Primary	C2
CGGA_D51_C	4.5	1	60	Female	IV	Glioblastoma		No	No	No	Recurrent	C2
CGGA_D57_C	25.5333	1	40	Male	IV	Glioblastoma	Radio-chemotherapy	No	No		Primary	C2
CGGA_D58_C	6.03333	1	24	Male	III	Astrocytoma		No	Yes	No	Recurrent	C1
CGGA_342_C	16.6667	1	49	Female	IV	Glioblastoma	Radio-chemotherapy	No		Yes	Primary	C2
CGGA_719_C	3.36667	1	51	Male	IV	Glioblastoma	Radio-chemotherapy	Yes		No	Secondary	C2
CGGA_J030_C	112.967	0	38	Male	II	Oligodendroglioma	Radiotherapy	Yes	Yes		Primary	C1
CGGA_J130_C	103.867	0	40	Male	II	Astrocytoma	Radio-chemotherapy	No	No		Recurrent	C1
CGGA_1005_C	127.167	0	41	Female	II	Astrocytoma	Chemotherapy	Yes	No	Yes	Primary	C1
CGGA_1013_C	57.5	1	38	Female	II	Astrocytoma	Radiotherapy	Yes	No	Yes	Primary	C1
CGGA_1020_C	37.3333	1	38	Female	II	Astrocytoma	Radiotherapy	Yes	No	No	Primary	C1
CGGA_1027_C	89.6	0	37	Male	III	Oligodendroglioma	Radio-chemotherapy	Yes	Yes	Yes	Primary	C1
CGGA_1031_C	81.9	1	31	Female	II	Astrocytoma	Chemotherapy	Yes	No	No	Primary	C1
CGGA_1046_C	118.633	0	21	Male	II	Astrocytoma				Yes	Primary	C1
CGGA_1060_C	7.56667	1	42	Male	IV	Glioblastoma	Chemotherapy	Yes	No	Yes	Recurrent	C2
CGGA_1061_C	17.7333	1	43	Female	III	Astrocytoma	Chemotherapy	Yes	No	No	Recurrent	C1
CGGA_1068_C	2.26667	1	29	Male	IV	Glioblastoma		Yes	No	Yes	Secondary	C2
CGGA_1094_C	8.4	1	40	Female	III	Astrocytoma	Chemotherapy	Yes	No	Yes	Recurrent	C2
CGGA_1105_C	20.3	1	29	Male	IV	Glioblastoma	Radio-chemotherapy	Yes	No	Yes	Secondary	C2
CGGA_1113_C	42.1667	1	34	Male	III	Oligodendroglioma	Chemotherapy	Yes	Yes	Yes	Primary	C2
CGGA_1129_C	5.6	1	34	Male	IV	Glioblastoma	Radiotherapy	Yes	No	Yes	Secondary	C2
CGGA_1136_C	7.86667	1	38	Female	IV	Glioblastoma	Chemotherapy	Yes	No	Yes	Secondary	C2
CGGA_1146_C	83.2667	0	35	Male	III	Astrocytoma	Radiotherapy	Yes	No	Yes	Primary	C1
CGGA_1160_C	14.2	1	43	Female	III	Astrocytoma		Yes	No	No	Primary	C2
CGGA_1170_C	11.5333	1	25	Male	IV	Glioblastoma	Radio-chemotherapy	Yes	No	Yes	Secondary	C2
CGGA_1175_C	14.7	1	36	Female	IV	Glioblastoma	Chemotherapy	Yes	No	Yes	Secondary	C2
CGGA_1189_C	102.733	0	34	Female	III	Oligodendroglioma	Chemotherapy	Yes	Yes	Yes	Primary	C1
CGGA_1190_C	102.733	0	45	Female	III	Astrocytoma	Chemotherapy	Yes	No	Yes	Primary	C1
CGGA_1215_C	0.966667	1	37	Male	III	Astrocytoma	Radio-chemotherapy	Yes	No	Yes	Recurrent	C2
CGGA_1219_C	70.6667	1	57	Female	IV	Glioblastoma	Radio-chemotherapy	Yes	No	Yes	Primary	C1
CGGA_1227_C	39.9	1	46	Female	IV	Glioblastoma	Radio-chemotherapy	No	No	Yes	Recurrent	C2
CGGA_1231_C	75.9667	1	31	Female	III	Astrocytoma	Radio-chemotherapy	No	No	No	Recurrent	C1
CGGA_1287_C	17.7667	1	29	Male	IV	Glioblastoma	Radio-chemotherapy	Yes	No	No	Primary	C1
CGGA_1307_C	32.1667	0	25	Female	III	Astrocytoma	Radio-chemotherapy	Yes	No	No	Primary	C2
CGGA_1314_C	5.73333	1	27	Female	IV	Glioblastoma		Yes	No	Yes	Primary	C2
CGGA_1322_C	8.43333	1	10	Male	III	Astrocytoma	Radio-chemotherapy	Yes	No	Yes	Primary	C1
CGGA_1324_C	28.2667	1	42	Male	IV	Glioblastoma	Radio-chemotherapy	Yes	Yes	Yes	Secondary	C2
CGGA_1329_C	10.8667	1	43	Female	III	Astrocytoma	Radio-chemotherapy	Yes	No	Yes	Recurrent	C1
CGGA_1330_C	94.8667	0	47	Male	II	Astrocytoma	Radio-chemotherapy	Yes	No	Yes	Primary	C1
CGGA_1374_C	4.7	1	22	Male	III	Astrocytoma	Radiotherapy	Yes	No	Yes	Recurrent	C1
CGGA_1375_C	3.06667	1	50	Female	IV	Glioblastoma	Radiotherapy	Yes	No	Yes	Secondary	C2
CGGA_1381_C	1.53333	1	36	Female	IV	Glioblastoma	Radio-chemotherapy	Yes	No	Yes	Recurrent	C2
CGGA_1384_C	6.36667	1	39	Female	IV	Glioblastoma	Radio-chemotherapy	Yes	No	Yes	Primary	C1
CGGA_1388_C	16.1667	1	37	Male	III	Astrocytoma	Radio-chemotherapy	Yes	No	Yes	Recurrent	C1
CGGA_1394_C	4.63333	1	37	Male	IV	Glioblastoma	Radio-chemotherapy	Yes	No	Yes	Recurrent	C1
CGGA_1406_C	71.8	1	34	Male	II	Astrocytoma	Radio-chemotherapy	Yes	No	Yes	Primary	C1
CGGA_1409_C	90.9	0	24	Female	IV	Glioblastoma	Chemotherapy	Yes	No	No	Primary	C1
CGGA_1412_C	9.86667	1	48	Female	IV	Glioblastoma	Radio-chemotherapy	Yes	Yes	Yes	Secondary	C1
CGGA_236_C	23.5333	0	47	Male	II	Oligodendroglioma	Radio-chemotherapy	Yes	Yes	Yes	Primary	C1
CGGA_241_C	160.3	0	34	Male	II	Astrocytoma	Radiotherapy	Yes	No	Yes	Primary	C1
CGGA_245_C	10.6	1	39	Female	III	Astrocytoma	Radio-chemotherapy	Yes	No		Recurrent	C2
CGGA_251_C	43.3	0	45	Male	II	Astrocytoma	Radiotherapy	Yes	No	Yes	Primary	C1
CGGA_252_C	5.5	0	24	Female	II	Astrocytoma	Radiotherapy	Yes	No	No	Primary	C1
CGGA_254_C	159.767	0	38	Male	II	Oligodendroglioma	Radio-chemotherapy	Yes	Yes	Yes	Primary	C1
CGGA_256_C	5.26667	0	39	Male	II	Astrocytoma	Radio-chemotherapy	Yes	No	No	Primary	C1
CGGA_261_C	137.667	0	27	Male	II	Astrocytoma	Radiotherapy	Yes	No	No	Primary	C1
CGGA_267_C	45.8	1	36	Male	II	Astrocytoma		Yes	No	No	Primary	C1
CGGA_273_C	87.8333	1	35	Female	II	Astrocytoma	Radiotherapy	Yes	No	No	Primary	C1
CGGA_283_C	115.667	1	47	Female	II	Oligodendroglioma	Radio-chemotherapy	Yes	Yes	Yes	Primary	C1
CGGA_300_C	73.3	1	35	Female	II	Astrocytoma	Radio-chemotherapy	Yes	No	No	Primary	C1
CGGA_314_C	85.6	1	39	Male	III	Oligodendroglioma	Radio-chemotherapy	Yes	Yes	No	Recurrent	C1
CGGA_333_C	59.4333	0	40	Male	II	Astrocytoma	Radiotherapy	Yes	No	No	Primary	C1
CGGA_337_C	33.6	1	50	Female	III	Astrocytoma		Yes	No	Yes	Primary	C1
CGGA_374_C	16.4333	1	37	Male	IV	Glioblastoma	Radio-chemotherapy	Yes	No	Yes	Secondary	C2
CGGA_400_C	44.0333	1	38	Female	III	Astrocytoma	Radiotherapy	Yes	No	Yes	Recurrent	C1
CGGA_431_C	150.5	0	41	Male	III	Oligodendroglioma	Radio-chemotherapy	Yes	Yes	Yes	Recurrent	C1
CGGA_446_C	150.267	0	35	Female	II	Oligodendroglioma	Radiotherapy	Yes	Yes	No	Primary	C1
CGGA_458_C	13.9667	1	51	Male	II	Astrocytoma	Radio-chemotherapy	Yes	No	Yes	Recurrent	C1
CGGA_479_C	148.167	0	36	Female	II	Oligodendroglioma	Radiotherapy	Yes	Yes	No	Primary	C1
CGGA_485_C	81.2333	0	31	Male	II	Oligodendroglioma	Radio-chemotherapy	Yes	Yes	No	Primary	C1
CGGA_490_C	126.8	0	37	Female	III	Oligodendroglioma	Radio-chemotherapy	Yes	Yes	Yes	Primary	C1
CGGA_491_C	35.8	1	36	Female	IV	Glioblastoma	Radio-chemotherapy	Yes	No	Yes	Primary	C1
CGGA_501_C	147.567	0	40	Male	II	Oligodendroglioma	Radiotherapy	Yes	Yes	Yes	Primary	C1
CGGA_502_C	147.133	0	39	Male	II	Astrocytoma	Radiotherapy	Yes	No	Yes	Primary	C1
CGGA_510_C	146.767	0	42	Male	III	Oligodendroglioma	Radio-chemotherapy	Yes	Yes	Yes	Primary	C1
CGGA_543_C	145.7	0	43	Male	II	Oligodendroglioma	Radiotherapy	Yes	Yes	Yes	Primary	C1
CGGA_545_C	18.5	1	38	Female	IV	Glioblastoma	Chemotherapy	Yes	No	Yes	Recurrent	C2
CGGA_551_C	145.433	0	44	Male	II	Oligodendroglioma	Radiotherapy	Yes	Yes	No	Primary	C1
CGGA_560_C	145.133	0	43	Male	III	Astrocytoma	Radiotherapy	Yes	No	Yes	Primary	C1
CGGA_580_C	46.4667	1	43	Male	II	Astrocytoma	Radiotherapy	Yes	No	Yes	Primary	C1
CGGA_591_C	55.1333	1	50	Female	III	Astrocytoma	Radio-chemotherapy	Yes	No	Yes	Primary	C1
CGGA_598_C	122.567	1	61	Female	III	Oligodendroglioma	Radio-chemotherapy	Yes	Yes	Yes	Primary	C1
CGGA_601_C	37.7667	1	36	Male	II	Astrocytoma	Radiotherapy	Yes	No	No	Primary	C1
CGGA_603_C	5.6	0	32	Male	III	Astrocytoma	Radio-chemotherapy	Yes	No	Yes	Recurrent	C1
CGGA_605_C	143.333	0	43	Male	III	Astrocytoma	Chemotherapy	Yes	No	Yes	Recurrent	C2
CGGA_607_C	46.3	0	25	Male	II	Astrocytoma	Radiotherapy	Yes	No	No	Primary	C1
CGGA_632_C	19.2	1	29	Female	II	Astrocytoma	Radio-chemotherapy	Yes	No	No	Primary	C1
CGGA_635_C	142.1	0	45	Male	II	Oligodendroglioma	Radio-chemotherapy	Yes	Yes	No	Primary	C1
CGGA_641_C	113.7	1	51	Female	III	Oligodendroglioma	Radio-chemotherapy	Yes	Yes	No	Primary	C1
CGGA_642_C	141.633	0	29	Male	II	Astrocytoma	Radiotherapy	Yes	No	No	Primary	C1
CGGA_655_C	141.033	0	35	Male	II	Oligodendroglioma	Radiotherapy	Yes	Yes	No	Primary	C1
CGGA_662_C	9.46667	1	59	Female	II	Oligodendroglioma		Yes	Yes	No	Primary	C1
CGGA_666_C	83.3	1	45	Female	II	Oligodendroglioma	Radiotherapy	Yes	Yes	Yes	Primary	C1
CGGA_671_C	140.5	0	36	Female	II	Oligodendroglioma	Radiotherapy	Yes	Yes	No	Primary	C1
CGGA_675_C	140.333	0	23	Female	II	Oligodendroglioma	Radio-chemotherapy	Yes	Yes	No	Primary	C1
CGGA_685_C	107.967	1	20	Female	II	Astrocytoma	Radio-chemotherapy	Yes	No	Yes	Primary	C1
CGGA_689_C	139.8	0	36	Female	II	Oligodendroglioma	Radiotherapy	Yes	Yes	Yes	Primary	C1
CGGA_694_C	39.8	1	34	Male	II	Astrocytoma		Yes	No	No	Recurrent	C1
CGGA_698_C	61.7	1	61	Female	II	Astrocytoma	Radio-chemotherapy	Yes	No	No	Primary	C1
CGGA_704_C	85.7333	1	36	Male	II	Astrocytoma	Radiotherapy	Yes	No	Yes	Primary	C1
CGGA_710_C	22	1	41	Male	IV	Glioblastoma	Chemotherapy	Yes	No	Yes	Primary	C1
CGGA_715_C	114.3	0	43	Male	II	Oligodendroglioma	Radiotherapy	Yes	Yes	Yes	Primary	C1
CGGA_725_C	138.233	0	58	Male	II	Oligodendroglioma	Radiotherapy	Yes	Yes	No	Primary	C1
CGGA_747_C	32.3333	1	29	Male	IV	Glioblastoma	Radio-chemotherapy	Yes	No	Yes	Primary	C2
CGGA_752_C	122.667	0	39	Male	II	Oligodendroglioma	Radiotherapy	Yes	Yes	Yes	Primary	C1
CGGA_757_C	34.9	1	45	Male	II	Astrocytoma	Radio-chemotherapy	Yes	No	No	Primary	C1
CGGA_760_C	137	0	34	Female	II	Oligodendroglioma	Radiotherapy	Yes	Yes	Yes	Primary	C1
CGGA_761_C	61.3333	1	45	Male	IV	Glioblastoma	Radiotherapy	Yes	No	Yes	Primary	C2
CGGA_762_C	136.833	0	40	Female	II	Oligodendroglioma	Radiotherapy	Yes	Yes	No	Primary	C1
CGGA_785_C	117.233	1	43	Male	II	Oligodendroglioma	Radiotherapy	Yes	Yes	Yes	Primary	C1
CGGA_812_C	134.5	0	27	Male	II	Oligodendroglioma	Radiotherapy	Yes	Yes		Primary	C1
CGGA_815_C	73.9667	1	53	Female	II	Astrocytoma	Radiotherapy	Yes	No	No	Primary	C1
CGGA_818_C	134.233	0	46	Male	II	Astrocytoma	Radiotherapy	Yes	No		Primary	C1
CGGA_822_C	74.5667	1	46	Male	IV	Glioblastoma	Chemotherapy	Yes	No	Yes	Secondary	C1
CGGA_834_C	133.767	0	24	Male	II	Astrocytoma	Radiotherapy	No	No	Yes	Primary	C2
CGGA_835_C	17.2333	0	31	Male	II	Oligodendroglioma		Yes	Yes	Yes	Primary	C1
CGGA_838_C	133.7	0	36	Female	II	Oligodendroglioma	Radio-chemotherapy	Yes	Yes	No	Primary	C1
CGGA_843_C	133.5	0	29	Male	II	Oligodendroglioma	Radio-chemotherapy	Yes	Yes		Primary	C1
CGGA_856_C	43.2333	0	53	Male	II	Oligodendroglioma		Yes	Yes	Yes	Primary	C1
CGGA_858_C	132.8	0	42	Male	II	Oligodendroglioma	Radiotherapy	Yes	Yes	No	Primary	C1
CGGA_864_C	132.567	0	34	Male	II	Oligodendroglioma		Yes	Yes		Primary	C1
CGGA_884_C	37.7	1	48	Female	II	Astrocytoma	Radio-chemotherapy	Yes	No	Yes	Primary	C1
CGGA_892_C	14.9333	0	34	Male	II	Oligodendroglioma		Yes	Yes	Yes	Primary	C1
CGGA_893_C	105.333	1	36	Female	II	Astrocytoma	Radiotherapy	Yes	No	Yes	Primary	C1
CGGA_898_C	55.4333	1	38	Male	II	Astrocytoma		Yes	No	No	Primary	C1
CGGA_899_C	7.7	1	48	Male	IV	Glioblastoma	Chemotherapy	Yes	No	Yes	Recurrent	C2
CGGA_904_C	25.8	1	33	Male	II	Astrocytoma	Radiotherapy	Yes	No	Yes	Primary	C1
CGGA_905_C	105.8	1	46	Male	II	Astrocytoma	Radiotherapy	Yes	No		Primary	C1
CGGA_908_C	81.2	1	35	Male	II	Astrocytoma		Yes	No	Yes	Primary	C1
CGGA_909_C	130.667	0	39	Female	II	Astrocytoma	Radiotherapy	Yes	No	Yes	Primary	C1
CGGA_D04_C	123.233	0	37	Male	II	Astrocytoma	Radio-chemotherapy	Yes	No	Yes	Primary	C1
CGGA_D07_C	123.033	0	36	Male	II	Oligodendroglioma	Radiotherapy	Yes	Yes		Primary	C1
CGGA_D15_C	122.3	0	38	Female	II	Oligodendroglioma	Radio-chemotherapy	Yes	Yes	Yes	Primary	C1
CGGA_D20_C	78.9	1	40	Female	II	Astrocytoma		Yes	No	No	Primary	C1
CGGA_D21_C	40.2667	1	37	Female	III	Astrocytoma	Radiotherapy	Yes	No		Primary	C2
CGGA_D24_C	27.9	1	37	Female	III	Astrocytoma	Radiotherapy	Yes	No		Primary	C1
CGGA_D27_C	121.667	0	33	Male	III	Oligodendroglioma	Radio-chemotherapy	Yes	Yes	No	Recurrent	C1
CGGA_D29_C	121.433	0	36	Male	II	Oligodendroglioma	Radiotherapy	Yes	Yes	Yes	Primary	C1
CGGA_D33_C	3.86667	1	38	Male	III	Astrocytoma		Yes	No	Yes	Recurrent	C2
CGGA_D34_C	4.9	1	45	Male	IV	Glioblastoma	Chemotherapy	Yes	No	Yes	Secondary	C2
CGGA_D38_C	22.9667	1	41	Female	IV	Glioblastoma	Radiotherapy	Yes	Yes	Yes	Recurrent	C1
CGGA_D40_C	118.567	0	44	Male	II	Astrocytoma	Chemotherapy	Yes	No	Yes	Recurrent	C1
CGGA_D45_C	28.5333	0	32	Male	III	Astrocytoma	Radio-chemotherapy	Yes	No	Yes	Recurrent	C1
CGGA_D46_C	10	1	36	Female	III	Astrocytoma	Chemotherapy	Yes	No	Yes	Recurrent	C2
CGGA_D47_C	34.9333	1	36	Male	II	Oligodendroglioma	Radio-chemotherapy	Yes	Yes	Yes	Primary	C2
CGGA_D48_C	7.36667	1	23	Female	III	Astrocytoma	Radio-chemotherapy	Yes	No	Yes	Recurrent	C1
CGGA_D52_C	117.633	0	46	Male	III	Oligodendroglioma	Radio-chemotherapy	Yes	Yes	No	Primary	C1
CGGA_D56_C	2.13333	1	45	Male	III	Astrocytoma		Yes	No	Yes	Recurrent	C2
CGGA_277_C	157.967	0	40	Male	III	Oligodendroglioma	Radio-chemotherapy	Yes		Yes	Primary	C1
CGGA_518_C	7.06667	1	27	Male	IV	Glioblastoma		Yes		No	Secondary	C2
CGGA_J023_C	34.2667	1	36	Male	III	Oligodendroglioma	Radio-chemotherapy	Yes	No		Primary	C2
CGGA_J024_C	113.667	0	29	Female	II	Astrocytoma		Yes	No		Recurrent	C1
CGGA_J042_C	46.9667	1	38	Male	II	Astrocytoma		Yes	No		Recurrent	C1
CGGA_1004_C	29.9667	1	63	Female	II	Astrocytoma	Radiotherapy	No	No	Yes	Primary	C1
CGGA_1008_C	10.5	1	54	Female	IV	Glioblastoma	Radio-chemotherapy	No	No	No	Primary	C2
CGGA_1053_C	12.3333	1	63	Female	IV	Glioblastoma	Radio-chemotherapy	No	No	No	Primary	C2
CGGA_1059_C	0.7	1	54	Female	II	Astrocytoma	Radiotherapy	Yes	No	No	Recurrent	C2
CGGA_1070_C	11.1	1	37	Male	IV	Glioblastoma	Radio-chemotherapy	No	No	No	Primary	C2
CGGA_1071_C	108.4	1	42	Male	II	Astrocytoma	Chemotherapy	No	No	No	Primary	C2
CGGA_1073_C	9	1	42	Female	IV	Glioblastoma	Radio-chemotherapy	No	No	No	Primary	C2
CGGA_1074_C	2.86667	1	50	Male	IV	Glioblastoma	Radio-chemotherapy	No	No	Yes	Primary	C2
CGGA_1095_C	92.6	1	29	Male			Radio-chemotherapy	Yes	No	Yes		C2
CGGA_1099_C	4.06667	1	8	Male	IV	Glioblastoma	Chemotherapy	No	No	No	Secondary	C2
CGGA_1114_C	15.3333	1	53	Male	IV	Glioblastoma	Radio-chemotherapy	No	No	No	Primary	C2
CGGA_1116_C	8.26667	1	43	Female	IV	Glioblastoma	Radio-chemotherapy	Yes	No	Yes	Recurrent	C1
CGGA_1118_C	13.2667	1	31	Male	III	Astrocytoma		Yes	No	Yes	Recurrent	C2
CGGA_1119_C	14.0667	1	52	Male	IV	Glioblastoma	Chemotherapy	Yes	Yes	Yes	Recurrent	C2
CGGA_1197_C	31.4	1	43	Male	IV	Glioblastoma	Radio-chemotherapy	Yes	Yes	Yes	Secondary	C1
CGGA_1246_C	99.0667	0	53	Male	III	Oligodendroglioma	Radio-chemotherapy	Yes	Yes	Yes	Primary	C1
CGGA_1275_C	6.1	1	70	Male	IV	Glioblastoma	Radio-chemotherapy	No	No	No	Primary	C2
CGGA_1450_C	31.9	1	37	Male	IV	Glioblastoma	Radio-chemotherapy	Yes	Yes	No	Secondary	C1
CGGA_1460_C	6.96667	1	51	Male	IV	Glioblastoma	Radio-chemotherapy	No	No	Yes	Secondary	C2
CGGA_1475_C	6.06667	1	38	Male	IV	Glioblastoma	Radiotherapy	Yes	No	Yes	Secondary	C2
CGGA_243_C	99.2333	0	30	Female	II	Oligodendroglioma	Radiotherapy	Yes	Yes	Yes	Primary	C1
CGGA_247_C	20.3	1	60	Male	III	Astrocytoma	Radio-chemotherapy	Yes	No	Yes	Primary	C2
CGGA_738_C	137.733	0	43	Male	II	Astrocytoma	Radio-chemotherapy	Yes	No	No	Primary	C1
CGGA_759_C	42.1	1	30	Male	IV	Glioblastoma	Radiotherapy	Yes	No	Yes	Primary	C2
CGGA_D30_C	7.16667	1	70	Male	IV	Glioblastoma	Radiotherapy	No	No		Primary	C1

## Sheet: CGGA-D  cohort
CGGA-D cohort
	Overall survival	Vital status	Age	Gender	Grade	Histology	Therapy	IDH mutation	Co-deletion of 1p and 19q	MGMT methylation	Cancer type	Subtype
CGGA_11_D	5.16667	1	57	Female	IV	Glioblastoma	Radio-chemotherapy	No		No	Primary	C1
CGGA_124_D	13.8	1	53	Male	IV	Glioblastoma	Radio-chemotherapy	No		No	Primary	C1
CGGA_126_D	39.2333	1	50	Female	IV	Glioblastoma	Radio-chemotherapy	No		No	Primary	C1
CGGA_168_D	102.867	0	17	Male	IV	Glioblastoma		No		No	Primary	C1
CGGA_172_D	15.4	1	57	Female	IV	Glioblastoma	Radio-chemotherapy	No		No	Primary	C2
CGGA_195_D	16.2	1	48	Male	IV	Glioblastoma	Radio-chemotherapy	No		No	Primary	C1
CGGA_203_D	6.26667	1	40	Male	IV	Glioblastoma	Radio-chemotherapy	No		No	Primary	C2
CGGA_221_D	9.56667	1	37	Male	IV	Glioblastoma	Radio-chemotherapy	No		Yes	Primary	C2
CGGA_225_D	58.0333	1	32	Male	IV	Glioblastoma	Radio-chemotherapy	No		No	Primary	C2
CGGA_240_D	12.8667	1	54	Male	IV	Glioblastoma	Radio-chemotherapy	No		No	Primary	C2
CGGA_287_D	19.0333	1	39	Female	IV	Glioblastoma	Radio-chemotherapy	No		No	Primary	C2
CGGA_292_D	27.0667	1	37	Male	IV	Glioblastoma		No		No	Primary	C2
CGGA_342_D	16.6667	1	49	Female	IV	Glioblastoma	Radio-chemotherapy	No		Yes	Primary	C2
CGGA_370_D	11.2667	1	51	Male	IV	Glioblastoma		No		Yes	Primary	C1
CGGA_373_D	9.36667	1	45	Female	IV	Glioblastoma	Radiotherapy	No		Yes	Primary	C2
CGGA_375_D	21.9	1	57	Male	IV	Glioblastoma	Radio-chemotherapy	No		No	Primary	C2
CGGA_377_D	13.2667	1	17	Male	IV	Glioblastoma	Radio-chemotherapy	No		Yes	Primary	C2
CGGA_380_D	5.5	1	52	Male	IV	Glioblastoma		No		No	Primary	C2
CGGA_419_D	6.6	1	56	Male	IV	Glioblastoma	Radiotherapy	No		Yes	Primary	C2
CGGA_437_D	34.1667	1	54	Female	IV	Glioblastoma	Radio-chemotherapy	Yes		Yes	Primary	C2
CGGA_439_D	127.1	1	33	Female	IV	Glioblastoma	Radio-chemotherapy	Yes		Yes	Primary	C1
CGGA_442_D	51.8333	1	62	Male	IV	Glioblastoma	Radio-chemotherapy	Yes		Yes	Primary	C2
CGGA_444_D	7.5	1	70	Female	IV	Glioblastoma	Radiotherapy	No		No	Primary	C1
CGGA_451_D	26.5	1	61	Male	IV	Glioblastoma	Radio-chemotherapy	No		No	Primary	C2
CGGA_454_D	13.7333	1	37	Male	IV	Glioblastoma	Radio-chemotherapy	No		No	Primary	C2
CGGA_483_D	9.23333	1	59	Female	IV	Glioblastoma	Radio-chemotherapy	No	No	No	Primary	C2
CGGA_491_D	35.8	1	36	Female	IV	Glioblastoma	Radio-chemotherapy	Yes	No	Yes	Primary	C1
CGGA_495_D	9.83333	1	53	Male			Radiotherapy	No		No		C2
CGGA_499_D	4.06667	1	51	Male	IV	Glioblastoma	Radio-chemotherapy	No	No	Yes	Primary	C2
CGGA_512_D	145.7	0	33	Male	IV	Glioblastoma		No		No	Primary	C1
CGGA_527_D	14.6333	1	33	Male	IV	Glioblastoma	Radio-chemotherapy	No		No	Primary	C2
CGGA_547_D	44.5667	1	29	Male	IV	Glioblastoma	Radio-chemotherapy	Yes		Yes	Primary	C1
CGGA_549_D	13.7667	1	34	Female	IV	Glioblastoma	Radio-chemotherapy	Yes		No	Primary	C1
CGGA_557_D	8.56667	1	38	Female	IV	Glioblastoma	Radio-chemotherapy	No		No	Primary	C2
CGGA_570_D	120.067	0	60	Female	IV	Glioblastoma		No		Yes	Primary	C2
CGGA_573_D	31.5333	1	35	Male	IV	Glioblastoma	Radio-chemotherapy	No		No	Primary	C2
CGGA_575_D	18.3667	1	55	Male	IV	Glioblastoma	Radio-chemotherapy	No		Yes	Primary	C2
CGGA_588_D	25.7667	1	58	Male	IV	Glioblastoma	Radiotherapy	No		No	Primary	C2
CGGA_593_D	8.06667	1	37	Male	IV	Glioblastoma	Radio-chemotherapy	No		Yes	Primary	C2
CGGA_594_D	143.933	0	27	Female	IV	Glioblastoma		No		No	Primary	C1
CGGA_597_D	24.4333	1	31	Female	IV	Glioblastoma	Radio-chemotherapy	No		No	Primary	C2
CGGA_606_D	10.8333	1	62	Male	IV	Glioblastoma	Radio-chemotherapy	No		No	Primary	C2
CGGA_609_D	17.0667	0	44	Female	IV	Glioblastoma		No		Yes	Primary	C1
CGGA_612_D	67.4333	1	47	Male	IV	Glioblastoma	Radio-chemotherapy	No		Yes	Primary	C1
CGGA_640_D	137.233	0	55	Male	IV	Glioblastoma		No		Yes	Primary	C2
CGGA_646_D	12.1	1	67	Female	IV	Glioblastoma	Radio-chemotherapy	No		No	Primary	C2
CGGA_649_D	4.9	1	58	Female	IV	Glioblastoma	Radiotherapy	No		No	Primary	C2
CGGA_654_D	20.8667	1	45	Male	IV	Glioblastoma	Radio-chemotherapy	Yes		No	Primary	C2
CGGA_664_D	140.8	0	43	Female	IV	Glioblastoma		Yes		Yes	Primary	C1
CGGA_676_D	12.5333	1	60	Male	IV	Glioblastoma	Radio-chemotherapy	No	No	No	Primary	C2
CGGA_679_D	8.76667	1	63	Female	IV	Glioblastoma	Radio-chemotherapy	No	No	Yes	Primary	C2
CGGA_683_D	22.9333	0	56	Female	IV	Glioblastoma		No		No	Primary	C2
CGGA_684_D	23.8	1	53	Male	IV	Glioblastoma	Radio-chemotherapy	No		Yes	Primary	C2
CGGA_686_D	11.6	1	50	Male	IV	Glioblastoma	Radio-chemotherapy	No		Yes	Primary	C2
CGGA_693_D	39.8333	1	46	Female	IV	Glioblastoma	Radio-chemotherapy	No		No	Primary	C2
CGGA_699_D	19	1	34	Female	IV	Glioblastoma	Radio-chemotherapy	No		No	Primary	C2
CGGA_700_D	5.66667	0	24	Female	IV	Glioblastoma		Yes	No	Yes	Primary	C1
CGGA_709_D	13.5333	1	32	Female	IV	Glioblastoma	Radio-chemotherapy	No		No	Primary	C2
CGGA_713_D	0.9	1	35	Male	IV	Glioblastoma	Radiotherapy	No		No	Primary	C2
CGGA_714_D	13.3333	1	30	Female	IV	Glioblastoma	Radio-chemotherapy	Yes		Yes	Primary	C2
CGGA_729_D	22.9	1	63	Female	IV	Glioblastoma	Radio-chemotherapy	No		No	Primary	C2
CGGA_731_D	16.7667	1	50	Male	IV	Glioblastoma	Radio-chemotherapy	No	No	No	Primary	C2
CGGA_741_D	13.2	1	58	Female	IV	Glioblastoma	Radio-chemotherapy	No		No	Primary	C2
CGGA_747_D	32.3333	1	29	Male	IV	Glioblastoma	Radio-chemotherapy	Yes	No	Yes	Primary	C2
CGGA_761_D	61.3333	1	45	Male	IV	Glioblastoma	Radio-chemotherapy	Yes	No	Yes	Primary	C2
CGGA_764_D	2.23333	1	50	Male	IV	Glioblastoma		No		Yes	Primary	C2
CGGA_775_D	8.5	1	63	Male	IV	Glioblastoma	Radio-chemotherapy	No		No	Primary	C2
CGGA_778_D	5.83333	1	31	Female	IV	Glioblastoma	Radio-chemotherapy	Yes		Yes	Primary	C2
CGGA_782_D	9.63333	1	60	Male	IV	Glioblastoma	Radio-chemotherapy	No	No	No	Primary	C2
CGGA_802_D	22.7	1	42	Male	IV	Glioblastoma	Radio-chemotherapy	No	No	No	Primary	C2
CGGA_848_D	7.96667	0	54	Female	IV	Glioblastoma		No	No	No	Primary	C2
CGGA_859_D	12.9	1	56	Male	IV	Glioblastoma	Radio-chemotherapy	No	No	No	Primary	C2
CGGA_902_D	6.43333	1	54	Male	IV	Glioblastoma		No	No	No	Primary	C2
CGGA_907_D	5.9	1	62	Male	IV	Glioblastoma		No		No	Primary	C2
CGGA_253_D	171.967	0	37	Female	II	Astrocytoma		Yes		No	Primary	C1
CGGA_256_D	5.26667	0	39	Male	II	Astrocytoma		Yes	No	No	Primary	C1
CGGA_258_D	22.1	1	61	Female	II	Astrocytoma	Radio-chemotherapy	No			Primary	C1
CGGA_267_D	45.8	1	36	Male	II	Astrocytoma	Radiotherapy	Yes	No	No	Primary	C1
CGGA_271_D	53.4333	0	42	Male	II	Astrocytoma		No			Primary	C1
CGGA_281_D	41.2	0	36	Female	II	Astrocytoma		Yes		No	Primary	C1
CGGA_285_D	52.5333	0	30	Male	II	Astrocytoma		Yes			Primary	C1
CGGA_316_D	156.067	0	30	Female	II	Astrocytoma		Yes		No	Primary	C1
CGGA_317_D	156.033	0	42	Female	II	Astrocytoma		Yes		No	Primary	C1
CGGA_357_D	83.9333	1	37	Female	II	Astrocytoma	Radio-chemotherapy	Yes		No	Primary	C1
CGGA_365_D	119.767	0	32	Female	II	Astrocytoma		Yes		No	Primary	C1
CGGA_379_D	35.9	1	39	Female	II	Astrocytoma	Radio-chemotherapy	Yes		No	Primary	C1
CGGA_396_D	152.533	0	49	Female	II	Astrocytoma		No		No	Primary	C1
CGGA_399_D	88.7667	1	36	Male	II	Astrocytoma	Radio-chemotherapy	Yes		No	Primary	C1
CGGA_402_D	152.067	0	53	Male	III	Astrocytoma		Yes		No	Primary	C1
CGGA_407_D	151.833	0	33	Male	II	Astrocytoma		Yes		No	Primary	C1
CGGA_434_D	150.433	0	35	Male	II	Astrocytoma		Yes		No	Primary	C1
CGGA_441_D	149.8	0	32	Female	II	Astrocytoma		Yes		No	Primary	C1
CGGA_447_D	150.267	0	20	Female	II	Astrocytoma		Yes		No	Primary	C1
CGGA_459_D	120.433	0	44	Male	II	Astrocytoma		Yes		No	Primary	C2
CGGA_461_D	42.2	1	36	Male	II	Astrocytoma	Radio-chemotherapy	Yes		No	Primary	C1
CGGA_469_D	148.8	0	30	Male	II	Astrocytoma		Yes		No	Primary	C1
CGGA_502_D	147.133	0	39	Male	II	Astrocytoma		Yes	No	Yes	Primary	C1
CGGA_505_D	99.8	1	36	Male	II	Astrocytoma	Radio-chemotherapy	Yes		No	Primary	C2
CGGA_522_D	121	0	24	Female	II	Astrocytoma		Yes		No	Primary	C1
CGGA_544_D	145.7	0	44	Female	II	Astrocytoma		Yes		No	Primary	C1
CGGA_552_D	145.4	0	36	Female	II	Astrocytoma		No		No	Primary	C1
CGGA_566_D	55.1	1	41	Male	II	Astrocytoma	Radiotherapy	No		No	Primary	C1
CGGA_583_D	103.567	1	36	Female	II	Astrocytoma	Radio-chemotherapy	Yes		No	Primary	C1
CGGA_590_D	143.967	0	36	Male	II	Astrocytoma		Yes		No	Primary	C2
CGGA_592_D	143.833	0	47	Male	II	Astrocytoma		Yes		No	Primary	C1
CGGA_601_D	37.7667	1	36	Male	II	Astrocytoma	Radio-chemotherapy	Yes	No	No	Primary	C1
CGGA_626_D	142.433	0	20	Male	II	Astrocytoma		No			Primary	C1
CGGA_648_D	121.567	1	33	Female	II	Astrocytoma	Radio-chemotherapy	Yes		No	Primary	C1
CGGA_663_D	140.333	0	29	Female	II	Astrocytoma		Yes	No	No	Primary	C1
CGGA_688_D	139.867	0	19	Male	II	Astrocytoma		No		No	Primary	C1
CGGA_708_D	138.9	0	38	Female	II	Astrocytoma		Yes		No	Primary	C1
CGGA_711_D	59.9333	0	49	Male	II	Astrocytoma		Yes		No	Primary	C1
CGGA_718_D	138.633	0	17	Male	II	Astrocytoma		Yes			Primary	C1
CGGA_736_D	38.8	1	38	Male	II	Astrocytoma	Radio-chemotherapy	Yes			Primary	C1
CGGA_743_D	28.3667	1	30	Male	II	Astrocytoma	Radio-chemotherapy	Yes		No	Primary	C1
CGGA_746_D	11.0667	1	45	Male	II	Astrocytoma	Radiotherapy	No		No	Primary	C1
CGGA_753_D	107.233	1	24	Male	II	Astrocytoma	Radio-chemotherapy	Yes		No	Primary	C1
CGGA_767_D	43.6667	1	36	Male	III	Astrocytoma	Radio-chemotherapy			No	Primary	C2
CGGA_770_D	35.2333	0	30	Male	II	Astrocytoma		No		No	Primary	C1
CGGA_776_D	136.367	0	48	Female	II	Astrocytoma		Yes			Primary	C1
CGGA_792_D	27.2	1	32	Male	II	Astrocytoma	Radio-chemotherapy	Yes			Primary	C1
CGGA_898_D	55.4333	1	38	Male	II	Astrocytoma	Radio-chemotherapy	Yes	No	No	Primary	C1
CGGA_1005_D	127.167	0	41	Female	II	Astrocytoma		Yes	No	Yes	Primary	C1
CGGA_1046-1_D	118.633	0	21	Male	II	Astrocytoma		Yes		Yes	Primary	C1
CGGA_249_D	10.4	1	41	Male	III	Astrocytoma	Radio-chemotherapy	No		No	Primary	C2
CGGA_331_D	54.6	1	27	Female	III	Astrocytoma	Radio-chemotherapy	No		No	Primary	C2
CGGA_334_D	48.3333	1	35	Female	III	Astrocytoma	Radio-chemotherapy	No		Yes	Primary	C1
CGGA_353_D	17.2	1	60	Female	III	Astrocytoma	Radio-chemotherapy	Yes		No	Primary	C1
CGGA_354_D	6	1	62	Male	III	Astrocytoma	Radio-chemotherapy	Yes		No	Primary	C2
CGGA_405_D	16.5667	1	59	Male	III	Astrocytoma	Radio-chemotherapy	Yes		No	Primary	C2
CGGA_412_D	11.9333	1	42	Female	III	Astrocytoma	Radio-chemotherapy	Yes		Yes	Primary	C1
CGGA_476_D	31.2	1	37	Female	II	Astrocytoma	Radio-chemotherapy	No		Yes	Primary	C2
CGGA_564_D	22.6333	1	47	Male	III	Astrocytoma	Radio-chemotherapy	No	No	Yes	Primary	C1
CGGA_260_D	18.9	1	49	Female	III	Oligodendroglioma	Radio-chemotherapy	Yes		Yes	Primary	C2
CGGA_277_D	157.967	0	40	Male	III	Oligodendroglioma		Yes		Yes	Primary	C1
CGGA_364_D	22.2	1	32	Male	III	Oligodendroglioma	Radio-chemotherapy	Yes		Yes	Primary	C2
CGGA_403_D	30.8333	0	43	Male	III	Oligodendroglioma		Yes		Yes	Primary	C1
CGGA_489_D	126.8	0	31	Male	III	Oligodendroglioma		Yes		Yes	Primary	C2
CGGA_490_D	126.8	0	37	Female	III	Oligodendroglioma		Yes	Yes	Yes	Primary	C1
CGGA_508_D	9.5	1	17	Female	III	Oligodendroglioma	Radio-chemotherapy	Yes		No	Primary	C2
CGGA_558_D	6.26667	0	34	Male	III	Oligodendroglioma		Yes		Yes	Primary	C1
CGGA_598_D	122.567	1	61	Female	III	Oligodendroglioma	Radio-chemotherapy	Yes	Yes	Yes	Primary	C1
CGGA_231_D	17	1	60	Male	III	Astrocytoma	Radio-chemotherapy	No		No	Primary	C2
CGGA_329_D	13.9667	1	42	Male	III	Astrocytoma	Radio-chemotherapy	No		No	Primary	C2
CGGA_330_D	37.3667	1	45	Male	III	Astrocytoma	Radio-chemotherapy	No	No	No	Primary	C1
CGGA_351_D	24.7333	1	35	Female	III	Astrocytoma	Radio-chemotherapy	No		Yes	Primary	C2
CGGA_352_D	154.633	0	18	Male	III	Astrocytoma		No		No	Primary	C1
CGGA_391_D	67	1	29	Female	III	Oligoastrocytoma	Radio-chemotherapy	Yes		Yes	Primary	C1
CGGA_393_D	73	1	65	Male	III	Oligoastrocytoma	Radio-chemotherapy	Yes		Yes	Primary	C2
CGGA_438_D	22.8667	1	53	Male	III	Oligoastrocytoma	Radio-chemotherapy	Yes		No	Primary	C2
CGGA_498_D	11.8667	1	37	Male	III	Oligoastrocytoma	Radio-chemotherapy	Yes		Yes	Primary	C1
CGGA_513_D	45.8	1	44	Female	III	Astrocytoma	Radio-chemotherapy	No		No	Primary	C1
CGGA_560_D	145.133	0	43	Male	III	Astrocytoma		Yes	No	Yes	Primary	C1
CGGA_562_D	9.66667	1	62	Female	III	Astrocytoma	Radio-chemotherapy	No		Yes	Primary	C2
CGGA_577_D	130.033	0	38	Female	III	Astrocytoma		No		No	Primary	C1
CGGA_578_D	12.0667	1	61	Female	III	Astrocytoma	Radio-chemotherapy	No	No	Yes	Primary	C1
CGGA_596_D	53.9333	1	60	Male	III	Astrocytoma	Radio-chemotherapy	No		No	Primary	C2
CGGA_643_D	11.0333	1	56	Male	III	Astrocytoma	Radio-chemotherapy	No	No	No	Primary	C2
CGGA_1027_D	89.6	0	37	Male	III	Oligodendroglioma		Yes	Yes	Yes	Primary	C1
CGGA_156_D	5.96667	1	51	Male	IV	Glioblastoma	Radio-chemotherapy	No		No	Primary	C2
CGGA_178_D	32.4	1	38	Male	IV	Glioblastoma	Radio-chemotherapy	No		No	Primary	C1
CGGA_205_D	9.73333	1	65	Male	IV	Glioblastoma	Radio-chemotherapy	No		No	Primary	C2
CGGA_210_D	10	1	68	Female	IV	Glioblastoma	Radio-chemotherapy	No		Yes	Primary	C2
CGGA_218_D	10.4333	1	12	Male	IV	Glioblastoma	Radio-chemotherapy	No		No	Primary	C1
CGGA_255_D	19.7	1	42	Female	IV	Glioblastoma		No		No	Primary	C2
CGGA_264_D	12.7667	1	54	Male	IV	Glioblastoma	Radio-chemotherapy	No		No	Primary	C2
CGGA_308_D	27.4333	1	55	Female	IV	Glioblastoma	Radio-chemotherapy	No		No	Primary	C1
CGGA_311_D	7.66667	1	40	Male	IV	Glioblastoma	Radio-chemotherapy	Yes		Yes	Primary	C1
CGGA_324_D	11.2	1	52	Male	IV	Glioblastoma	Radio-chemotherapy	No		No	Primary	C2
CGGA_335_D	12.8333	1	59	Male	IV	Glioblastoma	Radio-chemotherapy	No		Yes	Primary	C2
CGGA_345_D	51.5667	0	43	Female	IV	Glioblastoma		No		No	Primary	C2
CGGA_346_D	3.46667	1	45	Male	IV	Glioblastoma	Radio-chemotherapy	No		Yes	Primary	C2
CGGA_366_D	8.5	1	54	Male	IV	Glioblastoma	Radio-chemotherapy	No		No	Primary	C2
CGGA_371_D	27.0333	1	42	Male	IV	Glioblastoma	Radio-chemotherapy	No		No	Primary	C2
CGGA_401_D	5.6	1	24	Female	IV	Glioblastoma	Radio-chemotherapy	No		Yes	Primary	C2
CGGA_413_D	6.1	0	54	Male	IV	Glioblastoma		No	No	No	Primary	C2
CGGA_436_D	31.8333	1	48	Male	IV	Glioblastoma	Radio-chemotherapy	No		No	Primary	C2
CGGA_464_D	13.4333	1	39	Female	IV	Glioblastoma	Radio-chemotherapy	No		No	Primary	C2
CGGA_504_D	18.7667	1	22	Female	IV	Glioblastoma	Radio-chemotherapy	No		Yes	Primary	C2
CGGA_604_D	12.7	1	46	Male	IV	Glioblastoma	Radio-chemotherapy	No	No	Yes	Primary	C2
CGGA_628_D	16	1	35	Male	IV	Glioblastoma	Radiotherapy	No		Yes	Primary	C2
CGGA_658_D	12.4	1	55	Male	IV	Glioblastoma	Radio-chemotherapy	No	No	Yes	Primary	C2
CGGA_680_D	79.1	1	44	Male	IV	Glioblastoma	Radio-chemotherapy	No	No	No	Primary	C2
CGGA_734_D	15.5333	1	56	Female	IV	Glioblastoma	Radio-chemotherapy	No		Yes	Primary	C2
CGGA_837_D	14.4	1	57	Male	IV	Glioblastoma	Radio-chemotherapy	No	No	Yes	Primary	C2
CGGA_850_D	18.8	0	52	Female	IV	Glioblastoma		No	No	No	Primary	C2
CGGA_1006_D	8.46667	1	42	Male	III	Astrocytoma	Radio-chemotherapy	No	No	No	Primary	C2
CGGA_1011_D	3.63333	1	46	Female	IV	Glioblastoma	Radio-chemotherapy	No	No	No	Primary	C1
CGGA_1015_D	5.46667	1	62	Male	IV	Glioblastoma	Radio-chemotherapy	No	No	No	Primary	C2
CGGA_1024_D	102.467	1	64	Male	IV	Glioblastoma	Radio-chemotherapy	No	No	Yes	Primary	C2
CGGA_1026_D	52.3333	1	57	Male	IV	Glioblastoma	Radio-chemotherapy	No	No	Yes	Primary	C2
CGGA_1035_D	18.9	1	60	Female	IV	Glioblastoma	Radio-chemotherapy	No	No	Yes	Primary	C2
CGGA_1039_D	24.2333	1	40	Male	IV	Glioblastoma	Radiotherapy	No	No	Yes	Primary	C2
CGGA_275_D	157.4	0	43	Female	II	Oligodendroglioma		No		No	Primary	C1
CGGA_323_D	144.6	0	48	Female	II	Oligodendroglioma		No	No	No	Primary	C1
CGGA_387_D	17.9667	1	51	Female	II	Oligodendroglioma	Radio-chemotherapy	Yes		No	Primary	C1
CGGA_446_D	150.267	0	35	Female	II	Oligodendroglioma		Yes	Yes	No	Primary	C1
CGGA_484_D	148.067	0	32	Female	II	Oligodendroglioma		Yes		No	Primary	C1
CGGA_485_D	81.2333	0	31	Male	II	Oligodendroglioma		Yes	Yes	No	Primary	C1
CGGA_511_D	125.667	0	32	Male	II	Oligodendroglioma		Yes		No	Primary	C1
CGGA_543_D	145.7	0	43	Male	II	Oligodendroglioma		Yes	Yes	Yes	Primary	C1
CGGA_579_D	70.8333	1	42	Female	II	Oligodendroglioma	Radio-chemotherapy	No		No	Primary	C1
CGGA_589_D	144	0	33	Male	II	Oligodendroglioma		Yes		No	Primary	C1
CGGA_633_D	60.4	1	56	Female	II	Oligodendroglioma	Radio-chemotherapy	No	No	No	Primary	C1
CGGA_639_D	141.867	0	47	Male	II	Oligodendroglioma		Yes		Yes	Primary	C1
CGGA_659_D	24.3333	0	50	Female	II	Oligodendroglioma		No	No	No	Primary	C1
CGGA_672_D	140.5	0	22	Male	II	Oligodendroglioma		Yes		Yes	Primary	C1
CGGA_760_D	137	0	34	Female	II	Oligodendroglioma		Yes	Yes	Yes	Primary	C1
CGGA_835_D	17.2333	0	31	Male	II	Oligodendroglioma		Yes	Yes	Yes	Primary	C1
CGGA_856_D	43.2333	0	53	Male	II	Oligodendroglioma		Yes	Yes	Yes	Primary	C1
CGGA_868_D	132.333	0	37	Male	II	Oligodendroglioma		Yes		Yes	Primary	C2
CGGA_191_D	101.2	1	50	Male	II	Oligoastrocytoma	Radiotherapy	Yes		No	Primary	C1
CGGA_243_D	99.2333	0	30	Female	II	Oligodendroglioma		Yes	Yes	Yes	Primary	C1
CGGA_251_D	43.3	0	45	Male	II	Astrocytoma		Yes	No	Yes	Primary	C1
CGGA_266_D	110.933	0	37	Male	II	Astrocytoma		No		No	Primary	C2
CGGA_273_D	87.8333	1	35	Female	II	Astrocytoma	Radio-chemotherapy	Yes	No	No	Primary	C1
CGGA_282_D	8.23333	1	44	Male	II	Oligoastrocytoma	Radio-chemotherapy	Yes		No	Primary	C2
CGGA_291_D	57.8667	0	50	Female	II	Astrocytoma		No		No	Primary	C1
CGGA_296_D	6.6	0	47	Male	II	Astrocytoma		No		No	Primary	C1
CGGA_312_D	24.6667	1	34	Female	II	Oligoastrocytoma	Radio-chemotherapy	Yes		No	Primary	C1
CGGA_315_D	134.433	0	33	Female	II	Oligoastrocytoma		Yes		No	Primary	C1
CGGA_347_D	130	1	27	Female	II	Astrocytoma	Radio-chemotherapy	No		No	Primary	C1
CGGA_348_D	154.833	0	43	Female	II	Oligoastrocytoma		Yes		No	Primary	C1
CGGA_378_D	104.9	0	51	Male	II	Oligoastrocytoma		Yes		No	Primary	C1
CGGA_395_D	51.7	1	54	Male	II	Astrocytoma	Radio-chemotherapy	No		No	Primary	C1
CGGA_398_D	103.833	0	27	Male	II	Astrocytoma		No		No	Primary	C1
CGGA_411_D	151.733	0	36	Male	II	Oligoastrocytoma		Yes		No	Primary	C1
CGGA_415_D	6.06667	0		Male	II	Astrocytoma		No		No	Primary	C1
CGGA_418_D	151.2	0	46	Male	III	Astrocytoma		No		No	Primary	C1
CGGA_440_D	149.8	0	45	Male	II	Astrocytoma		No		No	Primary	C1
CGGA_455_D	149.5	0	46	Female	III	Astrocytoma		No		No	Primary	C1
CGGA_482_D	83.7	1	45	Male	II	Oligodendroglioma	Radio-chemotherapy	Yes	Yes	Yes	Primary	C1
CGGA_500_D	50.6667	0	36	Female	II	Astrocytoma		No		No	Primary	C1
CGGA_519_D	146.533	0	37	Female	II	Oligoastrocytoma		Yes		No	Primary	C1
CGGA_523_D	146.3	0	61	Female	II	Oligoastrocytoma		Yes		No	Primary	C1
CGGA_528_D	80.8	1	51	Female	II	Astrocytoma	Radio-chemotherapy	No		No	Primary	C1
CGGA_541_D	145.867	0	36	Female	II	Astrocytoma		No	No	No	Primary	C1
CGGA_615_D	142.867	0	40	Female	II	Oligoastrocytoma		Yes		No	Primary	C1
CGGA_623_D	80.2333	0	45	Male	II	Oligoastrocytoma		Yes		No	Primary	C1
CGGA_635_D	142.1	0	45	Male	II	Oligodendroglioma		Yes	Yes	No	Primary	C1
CGGA_662_D	9.46667	1	59	Female	II	Oligodendroglioma	Radiotherapy	Yes	Yes	No	Primary	C1
CGGA_671_D	140.5	0	36	Female	II	Oligodendroglioma		Yes	Yes	No	Primary	C1
CGGA_674_D	37.7333	1	30	Male	II	Oligoastrocytoma	Radio-chemotherapy	Yes		No	Primary	C1
CGGA_706_D	20.6333	1	35	Male	II	Astrocytoma	Radiotherapy	No		Yes	Primary	C1
CGGA_740_D	25.5333	1	31	Male	II	Oligoastrocytoma	Radio-chemotherapy	Yes		Yes	Primary	C1
CGGA_765_D	136.767	0	34	Male	II	Oligoastrocytoma		Yes		Yes	Primary	C1
CGGA_786_D	41.1333	1	58	Male	II	Astrocytoma	Radio-chemotherapy	No		No	Primary	C1
CGGA_694_D	39.8	1	34	Male	II	Astrocytoma	Radiotherapy	Yes	No	No	Recurrent	C1
CGGA_809_D	41.7333	1	26	Male	II	Astrocytoma	Radio-chemotherapy	Yes	No	No	Primary	C1
CGGA_1059_D	0.7	1	54	Female	II	Astrocytoma	Radio-chemotherapy	Yes	No	No	Recurrent	C2
CGGA_652_D	15.8667	1	42	Male	III	Astrocytoma	Radiotherapy	Yes	No	Yes	Recurrent	C1
CGGA_678_D	12.8667	1	56	Male	III	Astrocytoma	Radiotherapy	No	No	No	Recurrent	C1
CGGA_1022_D	17.2667	0	62	Female	II	Astrocytoma		No	No	No	Recurrent	C1
CGGA_1081_D	7.2	1	30	Female	III	Astrocytoma	Radiotherapy	No	No	No	Recurrent	C2
CGGA_D46_D	10	1	36	Female	III	Astrocytoma	Radiotherapy	Yes	No		Recurrent	C2
CGGA_314_D	85.6	1	39	Male	III	Oligodendroglioma	Radio-chemotherapy	Yes	Yes	No	Recurrent	C1
CGGA_420_D	117.133	0	39	Female	III	Oligodendroglioma		Yes	Yes	Yes	Recurrent	C1
CGGA_474_D	67.6333	0		Male	III	Oligodendroglioma		No	No	No	Primary	C2
CGGA_605_D	143.333	0	43	Male	III	Oligodendroglioma		Yes	No	Yes	Recurrent	C2
CGGA_232_D	13.8333	1	28	Male	III	Astrocytoma	Radio-chemotherapy	No		Yes	Recurrent	C2
CGGA_259_D	21.6333	0	26	Female	III	Astrocytoma		No		Yes	Recurrent	C2
CGGA_406_D	3	1	24	Female	III	Astrocytoma	Radiotherapy	Yes	No	No	Recurrent	C2
CGGA_492_D	21.7333	0	27	Male	III	Astrocytoma		No	No	No	Recurrent	C2
CGGA_704_D	85.7333	1	36	Male	II	Astrocytoma	Radio-chemotherapy	Yes	No	Yes	Primary	C1
CGGA_1061_D	17.7333	1	43	Female	III	Astrocytoma	Radiotherapy	Yes	No	No	Recurrent	C1
CGGA_309_D	4.63333	1	44	Male			Radio-chemotherapy	No		No		C2
CGGA_318_D	7.4	1	40	Female	IV	Glioblastoma		No	No	No	Secondary	C2
CGGA_530_D	16.8667	1	41	Female	IV	Glioblastoma	Radiotherapy	No	No	Yes	Recurrent	C1
CGGA_681_D	3.66667	1	42	Male				No		Yes		C2
CGGA_831_D	18.2	1	55	Female	IV	Glioblastoma	Radio-chemotherapy	No	No	No	Primary	C2
CGGA_869_D	17.9	0	36	Female	IV	Glioblastoma		No	No	No	Recurrent	C2
CGGA_1060_D	7.56667	1	42	Male	IV	Glioblastoma	Radiotherapy	Yes	No	Yes	Recurrent	C2
CGGA_1078_D	10.5	1	61	Female	IV	Glioblastoma	Radio-chemotherapy	No	No	Yes	Recurrent	C1
CGGA_D60_D	6.53333	1	36	Male	IV	Glioblastoma	Radio-chemotherapy	Yes	No		Secondary	C2
CGGA_703_D	45.1667	1	31	Female	III	Oligodendroglioma	Radiotherapy	Yes	No		Recurrent	C1
CGGA_104_D	14.6667	0	27	Male	IV	Glioblastoma		No		Yes	Secondary	C2
CGGA_272_D	7.23333	1	51	Male	IV	Glioblastoma	Radiotherapy	No	No	No	Secondary	C2
CGGA_374_D	16.4333	1	37	Male	IV	Glioblastoma	Radio-chemotherapy	Yes	No	Yes	Secondary	C2
CGGA_462_D	12.0333	1	38	Male	IV	Glioblastoma	Radio-chemotherapy	No	No	No	Secondary	C1
CGGA_518_D	7.06667	1	27	Male	IV	Glioblastoma	Radiotherapy	Yes		No	Secondary	C2
CGGA_719_D	3.36667	1	51	Male	IV	Glioblastoma	Radio-chemotherapy	No		No	Secondary	C2
CGGA_798_D	4.53333	1	41	Female	IV	Glioblastoma	Radio-chemotherapy	Yes		Yes	Secondary	C2
CGGA_822_D	74.5667	1	46	Male	IV	Glioblastoma	Radiotherapy	Yes	No	Yes	Secondary	C1
CGGA_899_D	7.7	1	48	Male	IV	Glioblastoma	Radiotherapy	Yes	No	Yes	Recurrent	C2
CGGA_1068_D	2.26667	1	29	Male	IV	Glioblastoma	Radiotherapy	Yes	No	Yes	Secondary	C2

## Sheet: PBCA-US  cohort
PBCA-US cohort
	Overall survival	Vital status	Age	Gender	Cancer type	Subtype
DO232224	18.2333	1	7	Female		C1
DO232225	44.9333	1	0	Female		C2
DO232229	37.5	1	1	Female		C2
DO232253	82.4	0	1	Male		C1
DO232255	91.1667	0	5	Female		C1
DO232273	90.9333	0	12	Male		C1
DO232281	18.9667	0	1	Male		C1
DO232284	19.1333	0	0	Male		C1
DO232299	26.5333	1	7	Male		C1
DO232300	31.9	1	5	Male		C2
DO232303	11.0333	1	6	Female		C1
DO232304	51.2	1	18	Female		C2
DO232305	9.86667	1	4	Female		C2
DO232307	13.3667	1	10	Female		C1
DO232309	24.3	1	6	Male		C1
DO232313	6.63333	1	8	Female		C2
DO232325	134.4	0	14	Male		C1
DO232326	0.766667	0	6	Female		C1
DO232341	83.7	1	9	Female		C2
DO232345	166.9	0	0	Male		C1
DO232346	6	0	6	Male		C2
DO232367	29.9667	0	11	Female		C1
DO232371	38.4667	0	1	Male		C1
DO232374	19.1667	0	12	Male		C1
DO232375	19.3333	1	4	Female		C2
DO232405	31.1333	1	4	Male		C2
DO232406	16.0667	1	12	Male		C2
DO232426	14.6	1	14	Female		C2
DO232436	26.3333	1	13	Male		C1
DO232445	2.2	0	11	Female		C2
DO232448	6.06667	1	9	Male		C2
DO232450	9.2	1	9	Male		C2
DO232455	28.4333	1	16	Female		C2
DO232457	17.8333	1	13	Female		C2
DO232461	53.5	0	16	Female		C1
DO232462	14.0667	1	14	Male		C2
DO232463	16.7333	1	10	Female		C2
DO232467	120.267	0	0	Female		C2
DO232473	28.8	0	1	Female		C1
DO232477	23.5333	1	16	Female		C2
DO232481	38.5	1	4	Female		C2
DO232483	23.1667	0	7	Female		C2
DO232489	21.6667	0	1	Male		C1
DO232490	4.16667	1	1	Male		C2
DO232492	2.96667	1	4	Male		C2
DO232493	3.9	1	2	Male		C2
DO232496	26.6333	0	6	Male		C1
DO232497	5.16667	1	3	Female		C1
DO232498	19	0	8	Female		C2
DO232499	8.26667	1	5	Male		C2
DO232507	16.5	1	0	Male		C2
DO232513	68.8667	1	18	Male		C2
DO232517	30.7667	1	11	Male		C2
DO232519	161.5	1	19	Female		C2
DO232520	75.2333	1	2	Female		C2
DO232525	70.6667	0	3	Female		C2
DO232531	234.133	1	3	Female		C2
DO232537	4.2	0	11	Male		C1
DO232547	33.4333	1	2	Female		C2
DO232550	50.2667	1	9	Female		C2
DO232555	135.367	1	6	Female		C2
DO232558	7.46667	1	12	Female		C2
DO232564	24.2667	1	15	Female		C2
DO232570	9.36667	1	4	Female		C2
DO232572	59.1333	0	5	Female		C1
DO232575	9.2	0	9	Female		C1
DO232576	13.6	1	14	Male		C2
DO232594	20.3	0	9	Female		C2
DO232596	113.733	0	11	Male		C1
DO232599	219.2	0	4	Male		C1
DO232601	1.06667	0	6	Male		C1
DO232602	21.5667	0	2	Male		C2
DO232619	19.6	1	17	Male		C2
DO232623	41.6667	1	2	Female		C1
DO232629	102.5	0	10	Female		C1
DO232630	7.4	1	4	Female		C2
DO232644	23.5333	1	15	Female		C2
DO232656	64.4	0	24	Female		C1
DO232657	0.866667	0	1	Male		C2
DO232666	53.4333	1	19	Female		C2
DO232668	132.067	0	1	Male		C2
DO232673	41.3333	0	12	Male		C1
DO232686	6.83333	0	5	Male		C2
DO232702	45.5	0	13	Male		C1
DO232705	276.767	1	9	Female		C2
DO232732	20.5	1	11	Female		C2
DO232733	65.4	0	4	Female		C2
DO232744	9.1	1	7	Male		C2
DO232755	4.4	1	6	Female		C2
DO232766	20.7667	1	9	Female		C2
DO232769	37.1667	0	3	Male		C1
DO232774	59.7333	0	0	Male		C1
DO232783	137.7	0	5	Male		C1
DO232784	52.1	0	7	Female		C1
DO232796	19.3333	1	16	Male		C2
DO232803	17.4333	1	0	Female		C2
DO232809	19.1667	1	6	Male		C2
DO232811	7.5	1	10	Female		C2
DO232819	27.5667	0	1	Female		C2
DO232822	46.4333	0	6	Male		C2
DO232824	0.433333	0	5	Female		C2
DO232828	19.2333	0	13	Male		C2
DO232834	165.4	0	3	Female		C1
DO232836	9.06667	1	2	Male		C2
DO232841	70.5667	0	13	Female		C1
DO232844	34.7667	0	3	Male		C1
DO232850	15.2333	0	1	Male		C1
DO232853	0.466667	0	1	Female		C2
DO232867	4.66667	1	2	Male		C2
DO232870	16.5	0	2	Male		C1
DO232887	10.9667	0	3	Female		C2

## Sheet: GSE16011  cohort
GSE16011 cohort
	Overall survival	Vital status	Age	Gender	Grade	Histology	IDH mutation	Co-deletion of 1p and 19q	Cancer type	Subtype
glioma 514	224.64	1	43.93	Male	III	Oligoastrocytoma	Yes	No		C1
glioma 615	13.68	1	64.28	Female	IV	Glioblastoma	No	No		C1
glioma 467	0.6	1	37.55	Female	III	Astrocytoma	No	No		C2
glioma 525	2.88	1	67.01	Male	IV	Glioblastoma				C2
glioma 529	3.12	1	54.98	Male	III	Oligoastrocytoma	Yes	No		C1
glioma 612	18.96	1	68.46	Male	IV	Glioblastoma	No	No		C2
glioma 425	15.12	0	34.78	Male	IV	Glioblastoma	Yes			C2
glioma 332	8.4	1	55.39	Male	IV	Glioblastoma	No			C2
glioma 242	4.2	1	64.61	Male	IV	Glioblastoma	No			C1
glioma 337	2.16	1	43.21	Female	IV	Glioblastoma	Yes			C1
glioma 509	0.6	1	67.1	Male	IV	Glioblastoma	Yes			C2
glioma 490	35.16	1	36.27	Male	IV	Glioblastoma	Yes			C2
glioma 463	21.36	1	63.1	Female	II	Oligodendroglioma		Yes		C1
glioma 532	5.76	1	79.06	Male	IV	Glioblastoma	Yes			C2
glioma 452	0.48	1	38.42	Male	III	Astrocytoma				C2
glioma 90	5.64	1	63.33	Female	IV	Glioblastoma	No	No		C2
glioma 440	10.32	0	31.77	Male	II	Astrocytoma	No	No		C1
glioma 351	19.68	1	79.19	Female	III	Oligodendroglioma	No	No		C2
glioma 87	8.52	1	45.71	Male	IV	Glioblastoma	No			C2
glioma 158	21.72	1	32.14	Female	III	Astrocytoma	No			C1
glioma 171	6.48	1	56.42	Male	III	Oligoastrocytoma	No			C2
glioma 136	38.52	1	26.17	Female	IV	Glioblastoma				C1
glioma 489	62.04	1	46.61	Male	IV	Glioblastoma	Yes	Yes		C2
glioma 468	7.8	1	55.71	Male	IV	Glioblastoma	No			C2
glioma 157	3.84	1	36.5	Male	IV	Glioblastoma	No	No		C2
glioma 13	103.08	1	33.89	Male	III	Oligodendroglioma	No	Yes		C2
glioma 201	10.56	1	63.73	Male	IV	Glioblastoma	Yes			C2
glioma 251	47.64	1	33.83	Female	III	Astrocytoma	Yes			C2
glioma 495	72.96	0	38.4	Female	III	Astrocytoma	No	No		C1
glioma 134	17.76	1	30.69	Female	II	Astrocytoma	Yes			C1
glioma 63	39.36	1	52.06	Male	IV	Glioblastoma	No			C1
glioma 73	8.28	1	55.52	Male	IV	Glioblastoma				C2
glioma 187	15.24	1	36.61	Male	III	Oligoastrocytoma		No		C2
glioma 196	13.92	1	45.5	Female	IV	Glioblastoma				C2
glioma 225	3.96	1	72.22	Male	IV	Glioblastoma	No			C2
glioma 178	8.76	1	58.23	Male	IV	Glioblastoma	No			C1
glioma 262	98.76	0	59.56	Female	III	Oligodendroglioma	Yes	Yes		C1
glioma 120	10.56	1	61.33	Male	IV	Glioblastoma				C2
glioma 194	2.28	1	37.44	Male	III	Astrocytoma	No			C2
glioma 415	72.48	1	39.99	Female	III	Oligodendroglioma	Yes	Yes		C2
glioma 564	8.76	1	68.18	Male	IV	Glioblastoma	Yes			C2
glioma 139	150.72	0	34.84	Male	IV	Glioblastoma	No	No		C2
glioma 218	8.88	1	41.39	Male	IV	Glioblastoma	No			C2
glioma 629	26.64	1	65.53	Female	IV	Glioblastoma	No			C2
glioma 168	6.96	1	73.11	Female	IV	Glioblastoma	No			C2
glioma 406	0	1	57.22	Male	II	Oligodendroglioma	No			C1
glioma 455	0.48	1	54.35	Male	III	Oligodendroglioma	Yes	Yes		C1
glioma 380	19.32	1	46.52	Male	IV	Glioblastoma	No	No		C1
glioma 393	0.72	1	67.03	Female	IV	Glioblastoma	No			C2
glioma 219	6.6	1	56.64	Male	IV	Glioblastoma	No			C2
glioma 174	3.36	1	51.85	Male	IV	Glioblastoma	No			C2
glioma 538	39.24	0	44.74	Female	II	Oligodendroglioma	No	Yes		C1
glioma 411	0.6	1	60.28	Male	IV	Glioblastoma	No			C2
glioma 395	22.2	1	52.98	Male	IV	Glioblastoma	No			C2
glioma 500	192.6	1	32.98	Male	II	Oligodendroglioma	Yes	Yes		C1
glioma 449	23.64	1	37.18	Female	III	Astrocytoma				C1
glioma 284	95.52	1	50.23	Female	II	Oligodendroglioma	Yes	Yes		C1
glioma 336	14.28	1	73.19	Female	II	Astrocytoma	No			C2
glioma 293	35.88	1	46.51	Female	III	Oligodendroglioma	Yes			C1
glioma 66	7.68	1	32.36	Male	IV	Glioblastoma	No	No		C2
glioma 117	1.92	1	55.98	Male	IV	Glioblastoma				C2
glioma 601	39.84	1	22.52	Male	IV	Glioblastoma	Yes			C2
glioma 499	38.4	1	33.25	Female	II	Astrocytoma	Yes	No		C1
glioma 567	24.24	1	45.39	Female	III	Oligodendroglioma	No	Yes		C2
glioma 388	14.52	1	58.58	Male	IV	Glioblastoma		No		C2
glioma 67	6.96	1	57.25	Male	IV	Glioblastoma		No		C2
glioma 11	107.04	1	38.58	Male	III	Oligodendroglioma	No	Yes		C1
glioma 111	11.28	1	37.25	Male	IV	Glioblastoma	No			C1
glioma 270	109.32	1	57.64	Female	III	Oligodendroglioma		Yes		C2
glioma 207	8.64	1	67.13	Female	IV	Glioblastoma	No	No		C2
glioma 362	31.92	1	64.29	Male	IV	Glioblastoma	No	No		C1
glioma 648	66.72	0	46.86	Male	III	Oligodendroglioma	Yes	Yes		C1
glioma 161	3	1	51.62	Male	IV	Glioblastoma	No	No		C2
glioma 473	14.4	1	46.47	Male	III	Astrocytoma	Yes	No		C1
glioma 352	12.72	1	38.11	Male	IV	Glioblastoma	No	No		C2
glioma 240	7.8	1	54.37	Male	IV	Glioblastoma	No	No		C2
glioma 656	13.44	1	47.29	Male	IV	Glioblastoma	No			C2
glioma 441	45.12	1	55.42	Male	II	Oligoastrocytoma	Yes	Yes		C1
glioma 536	44.4	0	32.92	Male	II	Oligoastrocytoma	No			C1
glioma 704	4.56	1	63.3	Male	IV	Glioblastoma	Yes			C2
glioma 60	18	1	37.84	Male	IV	Glioblastoma	No	No		C2
glioma 547	39.96	0	56.15	Male	III	Oligodendroglioma	No	No		C2
glioma 628	90.24	1	49.83	Male	II	Astrocytoma	No	Yes		C1
glioma 691	1.32	1	73.64	Male	IV	Glioblastoma				C2
glioma 631	6.72	1	54.72	Male	IV	Glioblastoma	No			C1
glioma 603	2.76	1	55.49	Female	IV	Glioblastoma	Yes			C2
glioma 148	4.92	1	64.01	Male	III	Astrocytoma	No			C2
glioma 214	34.08	1	33.26	Male	III	Oligoastrocytoma	Yes			C1
glioma 510	18.36	1	50.83	Female	IV	Glioblastoma				C2
glioma 520	6.6	1	60.78	Male	IV	Glioblastoma				C2
glioma 537	6.36	1	69.88	Male	IV	Glioblastoma				C2
glioma 83	3.36	1	48.6	Female	III	Oligoastrocytoma		No		C2
glioma 80	23.04	1	53.26	Female	IV	Glioblastoma	No			C2
glioma 462	9.84	1	81.18	Male	III	Astrocytoma	No	No		C2
glioma 123	24.6	1	29.55	Male	IV	Glioblastoma	Yes			C1
glioma 488	0.24	1	77.31	Male	IV	Glioblastoma		No		C2
glioma 649	23.04	1	31.72	Male	IV	Glioblastoma	Yes			C2
glioma 183	1.44	1	51.92	Male	IV	Glioblastoma	No			C2
glioma 306	2.28	1	43.11	Male	III	Oligoastrocytoma	Yes			C2
glioma 133	0.48	1	23.02	Male	IV	Glioblastoma	Yes			C2
glioma 147	22.2	1	59.35	Male	II	Astrocytoma	No			C1
glioma 485	6	1	67.48	Male	IV	Glioblastoma	No	No		C2
glioma 328	4.8	1	69.95	Female	IV	Glioblastoma	No			C2
glioma 84	57.24	1	48.1	Female	III	Oligodendroglioma				C1
glioma 461	20.28	1	78.82	Female	III	Oligodendroglioma				C1
glioma 101	7.44	1	57.68	Female	IV	Glioblastoma				C2
glioma 237	39.72	1	32.5	Male	IV	Glioblastoma	Yes			C1
glioma 253	7.44	1	58.78	Female	IV	Glioblastoma	No			C2
glioma 190	18.36	1	41.93	Male	III	Oligoastrocytoma		No		C2
glioma 255	43.8	1	42.98	Male	III	Oligoastrocytoma	Yes			C1
glioma 62	27.6	1	51.44	Male	IV	Glioblastoma	No	No		C2
glioma 81	5.76	1	47.74	Male	IV	Glioblastoma	No			C2
glioma 524	58.92	0	43.85	Male	II	Astrocytoma				C1
glioma 89	7.92	1	54.18	Female	IV	Glioblastoma	No	No		C2
glioma 23	97.44	1	44.41	Female	III	Oligodendroglioma	No	Yes		C1
glioma 210	21	1	54.94	Female	IV	Glioblastoma				C1
glioma 433	0.24	1	70.07	Male	III	Oligoastrocytoma	No			C1
glioma 286	66.72	0	52.88	Female	IV	Glioblastoma	Yes	No		C1
glioma 569	44.28	1	28.55	Male	II	Oligoastrocytoma	Yes	No		C1
glioma 635	3.36	1	67.11	Male	IV	Glioblastoma	No	No		C2
glioma 466	248.16	1	37.08	Male	III	Oligodendroglioma	No	Yes		C2
glioma 258	27.12	1	67.6	Male	IV	Glioblastoma	No			C2
glioma 230	89.76	0	43	Male	II	Astrocytoma	No			C1
glioma 186	19.2	1	57.7	Female	III	Oligoastrocytoma		No		C2
glioma 540	3.6	1	63.61	Female	IV	Glioblastoma	No			C2
glioma 105	12.36	1	52.2	Male	IV	Glioblastoma	No			C2
glioma 250	7.2	1	70.28	Male	IV	Glioblastoma	No			C2
glioma 451	54.6	0	23.72	Female	II	Astrocytoma	No			C1
glioma 9	140.04	1	28.69	Male	III	Oligodendroglioma	Yes	Yes		C1
glioma 275	89.28	1	65.59	Female	III	Oligodendroglioma	Yes	Yes		C1
glioma 496	10.92	1	70.67	Female	IV	Glioblastoma	No	No		C1
glioma 20	38.88	1	48.03	Male	III	Oligodendroglioma	Yes	Yes		C2
glioma 179	8.52	1	46.15	Female	III	Oligoastrocytoma	No			C2
glioma 233	12.24	1	61.31	Male	IV	Glioblastoma	No			C2
glioma 565	33.48	1	59.03	Male	IV	Glioblastoma		No		C2
glioma 389	14.52	1	58.58	Male	IV	Glioblastoma	No	Yes		C2
glioma 697	72.72	1	26.66	Male	III	Oligodendroglioma		No		C1
glioma 360	118.2	1	37.61	Female	III	Oligodendroglioma	Yes	Yes		C2
glioma 584	4.2	1	71.02	Female	IV	Glioblastoma	No			C2
glioma 99	10.32	1	51.64	Male	IV	Glioblastoma	No			C2
glioma 199	13.32	1	65.52	Male	IV	Glioblastoma	No			C2
glioma 387	39.84	1	37.12	Male	IV	Glioblastoma		Yes		C2
glioma 465	124.32	1	54	Male	III	Oligodendroglioma		Yes		C1
glioma 141	7.08	1	40.58	Male	IV	Glioblastoma	No	No		C2
glioma 132	10.08	1	55.2	Male	IV	Glioblastoma	Yes			C2
glioma 295	14.28	1	34.71	Male	II	Oligodendroglioma	No	No		C1
glioma 333	13.2	1	32.15	Male	II	Astrocytoma	Yes			C2
glioma 420	15.84	1	37.6	Male	II	Astrocytoma	No	No		C2
glioma 247	67.44	1	53.65	Male	III	Oligodendroglioma	Yes	Yes		C1
glioma 421	0.24	0	70.3	Female	IV	Glioblastoma	No	No		C2
glioma 246	74.52	0	62.46	Male	III	Oligodendroglioma	Yes	No		C1
glioma 271	17.64	1	57.01	Female	III	Oligodendroglioma		No		C1
glioma 432	66.72	0	52.88	Female	IV	Glioblastoma		No		C1
glioma 634	7.56	1	69.38	Male	IV	Glioblastoma	No			C2
glioma 176	33.12	1	43.89	Male	III	Astrocytoma	Yes			C2
glioma 198	75.24	1	23.88	Male	III	Astrocytoma	Yes			C1
glioma 169	3.6	1	69.89	Male	IV	Glioblastoma				C2
glioma 310	28.92	1	24.42	Female	IV	Glioblastoma	No			C2
glioma 113	79.44	0	33.09	Male	IV	Glioblastoma	Yes	No		C2
glioma 384	23.04	1	53.26	Female	IV	Glioblastoma				C2
glioma 216	3.6	1	65.35	Male	IV	Glioblastoma				C2
glioma 189	82.44	1	43.57	Male	III	Oligodendroglioma		Yes		C1
glioma 254	8.04	1	14.38	Male	IV	Glioblastoma	No	No		C2
glioma 98	11.76	1	35.7	Male	IV	Glioblastoma	Yes	No		C2
glioma 299	10.68	1	45.63	Male	IV	Glioblastoma	No			C1
glioma 152	34.68	1	43.26	Male	IV	Glioblastoma	No			C2
glioma 155	18.6	1	61.74	Male	IV	Glioblastoma	No			C2
glioma 416	189.84	1	38.37	Female	III	Oligodendroglioma	Yes	No		C1
glioma 244	5.4	1	62.36	Female	IV	Glioblastoma	No	No		C2
glioma 209	23.52	1	42.56	Female	III	Oligoastrocytoma	Yes	No		C1
glioma 431	6.36	1	78.52	Male	III	Oligoastrocytoma	No	No		C2
glioma 112	7.08	1	73.65	Female	IV	Glioblastoma	No			C2
glioma 149	9.84	1	57.58	Male	IV	Glioblastoma	No	No		C2
glioma 170	12	0	43.64	Female	III	Oligodendroglioma	No	No		C2
glioma 291	7.56	1	71.11	Female	III	Oligoastrocytoma	Yes			C2
glioma 368	26.52	1	75.13	Male	III	Oligodendroglioma	Yes	Yes		C2
glioma 494	36	1	49.94	Female	III	Oligodendroglioma	Yes	No		C1
glioma 319	14.64	1	42.7	Female	IV	Glioblastoma	Yes			C2
glioma 64	81.24	0	33.2	Male	IV	Glioblastoma	Yes			C2
glioma 243	124.08	1	40.06	Male	III	Oligoastrocytoma	No			C2
glioma 180	29.52	1	30.43	Female	IV	Glioblastoma	No	No		C2
glioma 222	6.72	1	66.39	Male	IV	Glioblastoma	No			C2
glioma 107	4.92	1	51.17	Male	IV	Glioblastoma	No			C2
glioma 173	41.52	1	60.39	Female	IV	Glioblastoma				C1
glioma 257	39.6	1	66.86	Male	III	Oligodendroglioma	Yes	Yes		C1
glioma 25	36.48	1	51.4	Male	III	Oligodendroglioma	Yes	Yes		C2
glioma 446	5.4	1	49.64	Male	III	Astrocytoma	No			C1
glioma 206	3.48	1	41.09	Female	IV	Glioblastoma	No	No		C2
glioma 651	1.8	1	78.12	Female	IV	Glioblastoma	Yes			C2
glioma 566	5.76	1	58.71	Female	IV	Glioblastoma		No		C2
glioma 458	7.32	1	71.09	Male	IV	Glioblastoma	No	No		C2
glioma 627	9.12	1	49.14	Female	IV	Glioblastoma	No	Yes		C2
glioma 610	3.6	1	70.98	Male	III	Oligodendroglioma	No	No		C1
glioma 405	7.2	1	41.98	Male	III	Oligodendroglioma	No	Yes		C2
glioma 515	4.2	1	61.1	Male	IV	Glioblastoma	No	No		C2
glioma 142	12.96	1	47.93	Male	IV	Glioblastoma	No	No		C2
glioma 72	15.24	1	54.12	Male	IV	Glioblastoma	No			C2
glioma 188	37.92	1	62.2	Male	III	Oligoastrocytoma				C2
glioma 372	31.44	1	46.83	Male	IV	Glioblastoma	No	No		C2
glioma 568	159.6	0	36.66	Female	III	Oligoastrocytoma				C1
glioma 162	7.8	1	53.3	Female	IV	Glioblastoma				C2
glioma 443	4.2	1	60.36	Male	IV	Glioblastoma	No	No		C2
glioma 260	8.52	1	33.12	Female	IV	Glioblastoma	Yes			C2
glioma 545	34.08	0	39.92	Male	II	Astrocytoma	No	No		C1
glioma 77	15.6	1	54.06	Male	IV	Glioblastoma				C1
glioma 259	60.24	1	60.33	Male	III	Oligodendroglioma	Yes	Yes		C2
glioma 172	15.48	1	63.08	Female	IV	Glioblastoma	No	No		C2
glioma 163	7.68	1	48.04	Male	IV	Glioblastoma	No	No		C2
glioma 252	13.68	1	62.28	Male	IV	Glioblastoma	No			C2
glioma 144	130.32	0	46.04	Male	III	Oligodendroglioma	Yes	Yes		C2
glioma 436	5.64	1	48.35	Male	IV	Glioblastoma				C2
glioma 21	81.72	1	31.53	Male	III	Oligodendroglioma	No	Yes		C1
glioma 131	19.08	1	39.36	Male	IV	Glioblastoma	No	No		C2
glioma 497	73.44	1	35.67	Male	III	Astrocytoma	Yes	No		C1
glioma 82	41.64	1	31.56	Male	III	Oligoastrocytoma		No		C1
glioma 56	16.08	1	44.09	Male	IV	Glioblastoma	No	No		C2
glioma 283	3.36	1	15.02	Female	IV	Glioblastoma	No			C2
glioma 143	57.48	1	38.05	Male	II	Astrocytoma	Yes	No		C1
glioma 150	11.76	1	60.46	Male	III	Oligodendroglioma	Yes	No		C2
glioma 53	21.96	1	34.93	Male	III	Oligodendroglioma	Yes	Yes		C1
glioma 228	3.12	1	54.6	Female	IV	Glioblastoma	Yes			C2
glioma 104	2.52	1	71.09	Male	IV	Glioblastoma	No			C2
glioma 92	15.12	1	62.96	Female	IV	Glioblastoma		No		C2
glioma 670	15.72	1	64.97	Female	III	Oligoastrocytoma	No	No		C2
glioma 519	11.04	1	80.65	Male	IV	Glioblastoma	No	No		C2
glioma 315	7.32	1	40.74	Female	IV	Glioblastoma	Yes			C1
glioma 353	117.48	1	48.84	Female	IV	Glioblastoma	Yes	No		C2
glioma 636	16.08	1	43.9	Female	III	Oligodendroglioma	Yes	No		C2
glioma 437	0.96	1	70.67	Male	IV	Glioblastoma	No			C2
glioma 428	136.92	1	37.11	Female	III	Oligoastrocytoma	Yes	No		C1
glioma 185	48.84	1	38.07	Male	III	Oligoastrocytoma		Yes		C1
glioma 182	39.84	1	37.12	Male	III	Astrocytoma	No			C1
glioma 55	18	1	23.33	Male	III	Oligodendroglioma	No	Yes		C1
glioma 203	9.6	1	56.41	Male	IV	Glioblastoma	No			C2
glioma 427	45.12	1	53.85	Male	II	Oligodendroglioma	Yes	Yes		C1
glioma 434	12.6	1	55.55	Female	IV	Glioblastoma		No		C2
glioma 657	3.48	1	61.28	Female	IV	Glioblastoma	No			C2
glioma 417	58.32	1	44.15	Male	III	Oligoastrocytoma		Yes		C2
glioma 535	27.6	1	42.67	Female	IV	Glioblastoma	No	Yes		C2
glioma 445	14.16	1	52.07	Male	III	Oligoastrocytoma	No			C2
glioma 487	4.08	1	64.26	Male	IV	Glioblastoma				C2
glioma 138	4.44	1	68.04	Male	IV	Glioblastoma	No			C2
glioma 533	41.28	0	51.63	Male	II	Oligodendroglioma	Yes			C1
glioma 227	37.2	0	47.4	Male	IV	Glioblastoma	Yes			C2
glioma 164	0.36	1	54.59	Male	IV	Glioblastoma	No			C2
glioma 662	12.6	1	33.74	Female	IV	Glioblastoma	No			C1
glioma 543	11.76	1	56.62	Male	IV	Glioblastoma	No			C1
glioma 40	123.36	1	38.53	Male	III	Oligodendroglioma	Yes	Yes		C1
glioma 119	2.16	1	30.33	Male	IV	Glioblastoma				C2
glioma 223	12.72	1	52.69	Male	IV	Glioblastoma	Yes	No		C2
glioma 256	3.24	1	74.56	Male	IV	Glioblastoma	Yes			C2
glioma 652	4.08	1	62.11	Female	IV	Glioblastoma	Yes			C2
glioma 442	0.24	1	77.31	Male	IV	Glioblastoma	Yes	No		C2
glioma 483	63.96	1	35.23	Male	III	Oligodendroglioma	No			C1
glioma 376	21.72	1	32.14	Female	IV	Glioblastoma				C2
glioma 8	117.84	1	44.57	Female	III	Oligodendroglioma	Yes	Yes		C1
glioma 130	75.72	1	32.59	Male	IV	Glioblastoma	Yes	Yes		C1
glioma 204	23.88	1	41.77	Male	III	Astrocytoma				C1
glioma 229	81.6	0	35.92	Male	III	Oligoastrocytoma	Yes	Yes		C1
glioma 585	2.52	1	70.23	Male	IV	Glioblastoma	No			C2

## Sheet: GSE13041  cohort
GSE13041 cohort
	Overall survival	Vital status	Age	Gender	Cancer type	Subtype
Tumor_fresh-frozen_GBM_1038	79.5667	0	40	Female		C1
Tumor_fresh-frozen_GBM_1342	7.46667	1	54	Male		C1
Tumor_fresh-frozen_GBM_1423	3.2	1	54	Female		C1
Tumor_fresh-frozen_GBM_1463	8.83333	1	35	Male		C1
Tumor_fresh-frozen_GBM_1478	74.2667	0	44	Male		C1
Tumor_fresh-frozen_GBM_1656	70.0333	0	53	Male		C1
Tumor_fresh-frozen_GBM_1905	12.9667	1	75	Male		C1
Tumor_fresh-frozen_GBM_2029	27.0667	1	42	Female		C1
Tumor_fresh-frozen_GBM_2079	24.0333	0	64	Male		C1
Tumor_fresh-frozen_GBM_2158	3.16667	1	62	Female		C1
Tumor_fresh-frozen_GBM_2166	36.6	1	39	Female		C2
Tumor_fresh-frozen_GBM_585	9.96667	1	63	Female		C1
Tumor_fresh-frozen_GBM_746	1.43333	1	52	Male		C1
Tumor_fresh-frozen_GBM_824	6.9	1	50	Female		C2
Tumor_fresh-frozen_GBM_839	9.53333	1	82	Male		C1
Tumor_fresh-frozen_GBM_938	99.8	1	29	Male		C1
Tumor_fresh-frozen_GBM_995	1.86667	1	76	Female		C1
Tumor_fresh-frozen_GBM_1022	4.2	1	31	Male		C2
Tumor_fresh-frozen_GBM_1354	10.4333	1	42	Male		C2
Tumor_fresh-frozen_GBM_1414	2.13333	1	69	Female		C2
Tumor_fresh-frozen_GBM_1495	2.36667	1	82	Female		C2
Tumor_fresh-frozen_GBM_1675	22.7667	1	61	Male		C2
Tumor_fresh-frozen_GBM_1745	26	1	42	Female		C2
Tumor_fresh-frozen_GBM_2098	6.76667	1	65	Male		C2
Tumor_fresh-frozen_GBM_660	3.56667	1	75	Female		C2
Tumor_fresh-frozen_GBM_932	3.26667	1	18	Female		C2
Tumor_fresh-frozen_GBM_1667	19.6	1	44	Male		C2
Tumor_fresh-frozen_GBM_1900	9.3	1	45	Female		C2
Tumor_fresh-frozen_GBM_697	11.8667	1	61	Female		C2
Tumor_fresh-frozen_GBM_712	6.26667	1	49	Male		C2
Tumor_fresh-frozen_GBM_1032	3	1	34	Female		C1
Tumor_fresh-frozen_GBM_1043	36.3	1	23	Female		C1
Tumor_fresh-frozen_GBM_1398	9.76667	1	49	Female		C2
Tumor_fresh-frozen_GBM_1469	5.1	1	56	Male		C2
Tumor_fresh-frozen_GBM_1516	72.3667	0	41	Female		C2
Tumor_fresh-frozen_GBM_1798	29	1	47	Female		C2
Tumor_fresh-frozen_GBM_1902	10.8333	1	56	Female		C2
Tumor_fresh-frozen_GBM_2013	20.8333	1	70	Female		C2
Tumor_fresh-frozen_GBM_2015	22.1	1	78	Male		C2
Tumor_fresh-frozen_GBM_2017	7.9	1	60	Male		C2
Tumor_fresh-frozen_GBM_597	0.233333	1	35	Male		C2
Tumor_fresh-frozen_GBM_604	6.16667	1	66	Male		C2
Tumor_fresh-frozen_GBM_706	16.8667	1	54	Male		C1
Tumor_fresh-frozen_GBM_749	1.76667	1	40	Male		C2
Tumor_fresh-frozen_GBM_931	6.06667	1	58	Female		C2
Tumor_fresh-frozen_GBM_976	13.9333	1	43	Female		C2
Tumor_fresh-frozen_GBM_1039	37	1	30	Male		C1
Tumor_fresh-frozen_GBM_1489	11.2667	1	55	Male		C1
Tumor_fresh-frozen_GBM_1796	6.76667	1	42	Male		C1
Tumor_fresh-frozen_GBM_1825	14.9	1	61	Male		C1
Tumor_fresh-frozen_GBM_2371	41.6333	0	44	Male		C2
Tumor_fresh-frozen_GBM_658	111.767	0	48	Male		C1
Tumor_fresh-frozen_GBM_681	1.63333	1	55	Male		C1
Tumor_fresh-frozen_GBM_751	40.5	1	55	Female		C1
Tumor_fresh-frozen_GBM_1388	13.8	1	34	Male		C2
Tumor_fresh-frozen_GBM_1735	2.43333	1	53	Female		C2
Tumor_fresh-frozen_GBM_2434	8.76667	1	77	Male		C1
Tumor_fresh-frozen_GBM_1823	19.8667	1	47	Male		C2
Tumor_fresh-frozen_GBM_1481	74.0667	0	78	Female		C1
Tumor_fresh-frozen_GBM_1507	11.9333	1	46	Male		C2
Tumor_fresh-frozen_GBM_1659	4.1	1	58	Male		C2
Tumor_fresh-frozen_GBM_1671	20.7333	1	70	Female		C1
Tumor_fresh-frozen_GBM_1696	5.73333	1	40	Male		C2
Tumor_fresh-frozen_GBM_1725	7.03333	1	60	Female		C1
Tumor_fresh-frozen_GBM_1782	6.03333	1	40	Male		C2
Tumor_fresh-frozen_GBM_1817	25.4333	1	56	Female		C2
Tumor_fresh-frozen_GBM_2036	49.1	0	46	Female		C1
Tumor_fresh-frozen_GBM_2117	7.3	1	46	Male		C2
Tumor_fresh-frozen_GBM_2149	11.1333	1	46	Male		C2
Tumor_fresh-frozen_GBM_2456	12.5333	1	59	Male		C1
Tumor_fresh-frozen_GBM_2819	13.5333	1	45	Male		C1
Tumor_fresh-frozen_GBM_608	12.6667	1	69	Female		C1
Tumor_fresh-frozen_GBM_628	5.1	1	76	Male		C1
Tumor_fresh-frozen_GBM_673	18.4333	1	41	Male		C1
Tumor_fresh-frozen_MDA_UCSF_4747	64.6333	0	22	Female		C1
Tumor_fresh-frozen_MDA_UCSF_4785	12.3667	1	54	Male		C1
Tumor_fresh-frozen_MDA_UCSF_4788	75.1333	1	45	Male		C1
Tumor_fresh-frozen_MDA_UCSF_9907	34.0667	0	25	Male		C1
Tumor_fresh-frozen_MDA_UCSF_4787	12.3667	1	54	Male		C1
Tumor_fresh-frozen_MDA_UCSF_3747	49	1	38	Male		C1
Tumor_fresh-frozen_MDA_UCSF_3749	7.93333	1	49	Male		C1
Tumor_fresh-frozen_MDA_UCSF_3758	47.3667	1	34	Male		C1
Tumor_fresh-frozen_MDA_UCSF_3774	22.6333	1	48	Male		C1
Tumor_fresh-frozen_MDA_UCSF_3786	22.6333	1	54	Male		C1
Tumor_fresh-frozen_MDA_UCSF_3901	35	1	36	Female		C1
Tumor_fresh-frozen_MDA_UCSF_3905	29.1667	1	54	Male		C1
Tumor_fresh-frozen_MDA_UCSF_4129	0.7	1	50	Male		C1
Tumor_fresh-frozen_MDA_UCSF_3744	30.5667	1	60	Male		C2
Tumor_fresh-frozen_MDA_UCSF_3782	12.1333	1	76	Male		C2
Tumor_fresh-frozen_MDA_UCSF_3832	17.9667	1	47	Male		C1
Tumor_fresh-frozen_MDA_UCSF_3833	13.0667	1	48	Female		C1
Tumor_fresh-frozen_MDA_UCSF_4126	12.3667	1	39	Male		C2
Tumor_fresh-frozen_MDA_UCSF_4753	33.8333	0	24	Male		C1
Tumor_fresh-frozen_MDA_UCSF_4782	17.0333	1	49	Female		C2
Tumor_fresh-frozen_MDA_UCSF_3748	16.3333	1	45	Male		C2
Tumor_fresh-frozen_MDA_UCSF_3754	55.5333	1	55	Male		C2
Tumor_fresh-frozen_MDA_UCSF_3825	22.1667	1	40	Male		C2
Tumor_fresh-frozen_MDA_UCSF_3826	56.4667	0	57	Male		C2
Tumor_fresh-frozen_MDA_UCSF_3827	7.46667	1	51	Female		C2
Tumor_fresh-frozen_MDA_UCSF_3834	7.46667	1	54	Male		C2
Tumor_fresh-frozen_MDA_UCSF_3836	3.73333	1	34	Female		C2
Tumor_fresh-frozen_MDA_UCSF_3897	13.3	1	55	Male		C2
Tumor_fresh-frozen_MDA_UCSF_3900	14.4667	1	53	Female		C2
Tumor_fresh-frozen_MDA_UCSF_3906	9.1	1	32	Female		C2
Tumor_fresh-frozen_MDA_UCSF_3907	18.4333	1	58	Female		C2
Tumor_fresh-frozen_MDA_UCSF_4094	11.9	1	32	Female		C2
Tumor_fresh-frozen_MDA_UCSF_4097	14.4667	1	57	Male		C2
Tumor_fresh-frozen_MDA_UCSF_4125	9.56667	1	30	Female		C2
Tumor_fresh-frozen_MDA_UCSF_4127	13.3	1	72	Male		C1
Tumor_fresh-frozen_MDA_UCSF_4128	16.3333	1	57	Male		C2
Tumor_fresh-frozen_MDA_UCSF_3757	14.4667	1	54	Male		C2
Tumor_fresh-frozen_MDA_UCSF_3745	55.0667	1	48	Female		C2
Tumor_fresh-frozen_MDA_UCSF_3746	73.0333	1	43	Male		C2
Tumor_fresh-frozen_MDA_UCSF_3753	42.2333	1	57	Male		C2
Tumor_fresh-frozen_MDA_UCSF_3756	72.5667	1	50	Male		C2
Tumor_fresh-frozen_MDA_UCSF_3759	13.7667	1	49	Male		C2
Tumor_fresh-frozen_MDA_UCSF_3775	7.7	1	44	Male		C2
Tumor_fresh-frozen_MDA_UCSF_3776	7.46667	1	59	Male		C2
Tumor_fresh-frozen_MDA_UCSF_3779	13.7667	1	41	Male		C2
Tumor_fresh-frozen_MDA_UCSF_3830	30.5667	1	68	Female		C2
Tumor_fresh-frozen_MDA_UCSF_3895	7.7	1	34	Male		C2
Tumor_fresh-frozen_MDA_UCSF_3899	24.7333	1	49	Male		C2
Tumor_fresh-frozen_MDA_UCSF_3903	35.9333	0	48	Male		C2
Tumor_fresh-frozen_MDA_UCSF_3910	2.8	1	43	Female		C1
Tumor_fresh-frozen_MDA_UCSF_4122	15.1667	1	72	Female		C2
Tumor_fresh-frozen_MDA_UCSF_3778	12.8333	1	82	Male		C2
Tumor_fresh-frozen_MDA_UCSF_3781	49	0	43	Female		C2
Tumor_fresh-frozen_MDA_UCSF_3839	25.9	1	48	Male		C2
Tumor_fresh-frozen_MDA_UCSF_4102	21.2333	1	68	Female		C2
Tumor_fresh-frozen_TB_115	4.9	1	67	Female		C1
Tumor_fresh-frozen_TB_686	12.1333	1	50	Male		C1
Tumor_fresh-frozen_TB_1015	9.03333	1	68	Male		C1
Tumor_fresh-frozen_TB_1522	19.7	1	54	Male		C2
Tumor_fresh-frozen_TB_383	6.9	1	67	Male		C2
Tumor_fresh-frozen_TB_564	8.03333	1	57	Male		C2
Tumor_fresh-frozen_TB_906	3.63333	1	57	Male		C2
Tumor_fresh-frozen_TB_959	6.13333	1	60	Female		C2
Tumor_fresh-frozen_TB_1129	9.66667	1	59	Male		C2
Tumor_fresh-frozen_TB_1143	20.2	1	61	Female		C1
Tumor_fresh-frozen_TB_1166	20	1	66	Female		C2
Tumor_fresh-frozen_TB_1170	1.33333	1	58	Male		C2
Tumor_fresh-frozen_TB_1271	1.36667	1	66	Male		C2
Tumor_fresh-frozen_TB_1288	7.76667	1	58	Female		C1
Tumor_fresh-frozen_TB_156	19.7	1	57	Male		C2
Tumor_fresh-frozen_TB_192	8.76667	1	76	Male		C2
Tumor_fresh-frozen_TB_69	21.5333	1	58	Female		C2
Tumor_fresh-frozen_TB_711	56.5333	1	71	Male		C2
Tumor_fresh-frozen_TB_883	19.4333	1	70	Male		C2
Tumor_fresh-frozen_TB_917	16.2667	1	55	Male		C2
Tumor_fresh-frozen_TB_943	24.3667	1	56	Male		C2
Tumor_fresh-frozen_TB_987	9.66667	1	63	Male		C2
Tumor_fresh-frozen_TB_999	1.56667	1	76	Male		C2
Tumor_fresh-frozen_TB_1005	28.6	1	57	Female		C2
Tumor_fresh-frozen_TB_1079	7.26667	1	79	Female		C2
Tumor_fresh-frozen_TB_1091	23.6667	1	53	Male		C2
Tumor_fresh-frozen_TB_1406	3.83333	1	75	Female		C2
Tumor_fresh-frozen_TB_70	30.7667	1	53	Female		C2
Tumor_fresh-frozen_TB_956	23.6667	1	58	Male		C2
Tumor_fresh-frozen_TB_966	19.3	1	66	Male		C2
Tumor_fresh-frozen_TB_1297	18.6333	1	72	Female		C2
Tumor_fresh-frozen_GBM_00AX	20.6333	1	39	Male		C1
Tumor_fresh-frozen_GBM_00BP	7.4	1	81	Female		C1
Tumor_fresh-frozen_GBM_00DJR	19.9667	1	43	Female		C1
Tumor_fresh-frozen_GBM_00ICR	24.2667	1	39	Male		C1
Tumor_fresh-frozen_GBM_00PA	12.0667	1	60	Female		C1
Tumor_fresh-frozen_GBM_00QP	20.7	1	63	Female		C1
Tumor_fresh-frozen_GBM_00JS	2.63333	1	69	Female		C2
Tumor_fresh-frozen_GBM_00KN	10.2667	1	54	Female		C2
Tumor_fresh-frozen_GBM_00LK	9.83333	1	64	Female		C1
Tumor_fresh-frozen_GBM_00ME	54.8	1	49	Male		C2
Tumor_fresh-frozen_GBM_00MO	16.8667	1	33	Female		C1
Tumor_fresh-frozen_GBM_00XP	6.4	1	49	Female		C1
Tumor_fresh-frozen_GBM_00BU	0.333333	1	69	Male		C2
Tumor_fresh-frozen_GBM_00KY	19.5333	1	40	Female		C2
Tumor_fresh-frozen_GBM_00MF	16.4667	1	47	Male		C2
Tumor_fresh-frozen_GBM_00BR	6.96667	1	85	Female		C2
Tumor_fresh-frozen_GBM_0092987	23.0333	1	45	Female		C2
Tumor_fresh-frozen_GBM_00DT	18.7	1	56	Male		C2
Tumor_fresh-frozen_GBM_00EM	11.9667	1	56	Male		C2
Tumor_fresh-frozen_GBM_00EX	10.4333	1	58	Male		C2
Tumor_fresh-frozen_GBM_00FM	20.7333	1	55	Male		C2
Tumor_fresh-frozen_GBM_00IA	10.7333	1	68	Male		C2
Tumor_fresh-frozen_GBM_00IM	3.93333	1	59	Female		C2
Tumor_fresh-frozen_GBM_00KE	13.6	1	43	Male		C2
Tumor_fresh-frozen_GBM_00LO	1.23333	1	86	Male		C2
Tumor_fresh-frozen_GBM_00MN	6.03333	1	46	Male		C2
Tumor_fresh-frozen_GBM_00MW	3.16667	1	71	Female		C2
Tumor_fresh-frozen_GBM_00TIR	12.1667	1	54	Male		C2
Tumor_fresh-frozen_GBM_00EJ	12	1	56	Male		C2
Tumor_fresh-frozen_GBM_00IN	4.7	1	70	Male		C2
Tumor_fresh-frozen_GBM_00IW	4.8	1	59	Male		C2
Tumor_fresh-frozen_GBM_1673	15.0667	1	55	Male		C1
Tumor_fresh-frozen_GBM_2402	13.2	1	52	Female		C1
Tumor_fresh-frozen_GBM_3184	11.8333	1	58	Male		C1
Tumor_fresh-frozen_GBM_3471	14.9333	1	48	Female		C1
Tumor_fresh-frozen_GBM_800	3.56667	1	42	Male		C1
Tumor_fresh-frozen_GBM_834	62.1667	1	23	Female		C1
Tumor_fresh-frozen_GBM_954	2.2	1	55	Male		C1
Tumor_fresh-frozen_GBM_1835	0.433333	1	56	Male		C2
Tumor_fresh-frozen_GBM_3094	2.4	1	53	Male		C2
Tumor_fresh-frozen_GBM_3199	9.93333	1	33	Female		C1
Tumor_fresh-frozen_GBM_1473	3.2	1	36	Female		C2
Tumor_fresh-frozen_GBM_1744	2.1	1	49	Male		C2
Tumor_fresh-frozen_GBM_863	7.8	1	53	Male		C2
Tumor_fresh-frozen_GBM_923	90.1	1	31	Female		C2
Tumor_fresh-frozen_GBM_953	4.3	1	49	Female		C2
Tumor_fresh-frozen_GBM_1310	3.9	1	46	Male		C2
Tumor_fresh-frozen_GBM_1876	22.9667	1	19	Female		C2
Tumor_fresh-frozen_GBM_2057	1.26667	1	71	Male		C1
Tumor_fresh-frozen_GBM_2073	0.6	1	55	Male		C2
Tumor_fresh-frozen_GBM_2151	0.966667	1	60	Male		C1
Tumor_fresh-frozen_GBM_2444	3.66667	1	59	Male		C1
Tumor_fresh-frozen_GBM_2480	1.73333	1	48	Male		C1
Tumor_fresh-frozen_GBM_3091	2.93333	1	82	Female		C2
Tumor_fresh-frozen_GBM_3521	9.96667	1	68	Male		C2
Tumor_fresh-frozen_GBM_3549	9.86667	1	68	Male		C2
Tumor_fresh-frozen_GBM_3792	15.2667	0	51	Male		C2
Tumor_fresh-frozen_GBM_648	11.1667	1	46	Male		C2
Tumor_fresh-frozen_Brain_CG_10	13.6	1				C1
Tumor_fresh-frozen_Brain_CG_13	7.1	1				C1
Tumor_fresh-frozen_Brain_CG_7	21	0				C1
Tumor_fresh-frozen_Brain_CG_9	7.3	1				C1
Tumor_fresh-frozen_Brain_NG_1	45.8333	1				C1
Tumor_fresh-frozen_Brain_NG_11	17.3	1				C1
Tumor_fresh-frozen_Brain_NG_14	38.7333	1				C1
Tumor_fresh-frozen_Brain_NG_2	54.8	0				C1
Tumor_fresh-frozen_Brain_NG_9	45.1333	0				C1
Tumor_fresh-frozen_Brain_CG_4	22.3333	1				C2
Tumor_fresh-frozen_Brain_CG_12	10.7667	1				C2
Tumor_fresh-frozen_Brain_CG_5	24.3	0				C2
Tumor_fresh-frozen_Brain_CG_6	0.7	1				C2
Tumor_fresh-frozen_Brain_NG_13	5.23333	1				C2
Tumor_fresh-frozen_Brain_NG_5	5.9	1				C2
Tumor_fresh-frozen_Brain_NG_6	3.43333	1				C2
Tumor_fresh-frozen_Brain_NG_7	33.0667	0				C2
Tumor_fresh-frozen_Brain_CG_11	8.06667	1				C2
Tumor_fresh-frozen_Brain_CG_14	3.23333	1				C2
Tumor_fresh-frozen_Brain_CG_2	9.36667	1				C2
Tumor_fresh-frozen_Brain_CG_3	16.7	1				C2
Tumor_fresh-frozen_Brain_CG_8	8.76667	1				C2
Tumor_fresh-frozen_Brain_NG_10	9.2	1				C2
Tumor_fresh-frozen_Brain_NG_12	12.2667	1				C2
Tumor_fresh-frozen_Brain_NG_3	13.5333	1				C2
Tumor_fresh-frozen_Brain_NG_8	1.36667	1				C2
Tumor_fresh-frozen_Brain_CG_1	10.2667	1				C2
Tumor_fresh-frozen_Brain_NG_4	10.2667	1				C2
Tumor_fresh-frozen_PM_125	18.5667	1	68	Male		C1
Tumor_fresh-frozen_PM_68	1.3	1	66	Male		C2
Tumor_fresh-frozen_RS_416	11.8	1	29	Male		C1
Tumor_fresh-frozen_RS_432	4.2	1	31	Male		C1
Tumor_fresh-frozen_RS_176	40.5	1	55	Female		C1
Tumor_fresh-frozen_RS_16	1.86667	1	44	Male		C2
Tumor_fresh-frozen_RS_80	12.2333	1	47	Male		C2
Tumor_fresh-frozen_RS_367	2.86667	1	52	Male		C2
Tumor_fresh-frozen_RS_10	10.0667	1	63	Female		C2
Tumor_fresh-frozen_RS_188	26.1667	1	43	Male		C2
Tumor_fresh-frozen_RS_202	36.6333	1	60	Female		C2
Tumor_fresh-frozen_RS_203	14.0667	1	46	Male		C2
Tumor_fresh-frozen_RS_263	9.53333	1	82	Male		C2
Tumor_fresh-frozen_RS_268	6.16667	1	64	Male		C2
Tumor_fresh-frozen_RS_46	13.7333	1	75	Female		C2
Tumor_fresh-frozen_RS_476	9.76667	1	49	Female		C2
Tumor_fresh-frozen_RS_502	11.6667	1	72	Male		C2
Tumor_fresh-frozen_RS_110	7.13333	1	69	Male		C2
Tumor_fresh-frozen_RS_429	17.9333	1	42	Male		C2
Tumor_fresh-frozen_RS_65	13.8667	1	56	Male		C2
Tumor_fresh-frozen_RS_85	3.73333	1	75	Male		C2

## Sheet: GSE108474  cohort
GSE108474 cohort
	Overall survival	Vital status	Age	Gender	Grade	Histology	Cancer type	Subtype
E09907	55.2	1	15-49	Male	IV	Glioblastoma		C2
900_00_5316	17	1				Glioblastoma		C2
HF1640	5.5	1	50-89		IV	Glioblastoma		C1
HF0031	0.5	1	50-89		IV	Glioblastoma		C2
E09786	46.3	1	50-89	Male	IV	Glioblastoma		C2
E09331	38.9	1	15-49	Male	IV	Glioblastoma		C2
E09602	4.1	1	50-89	Male	IV	Glioblastoma		C2
E09916	12	0	50-89	Male				C1
E09998	1.6	1	50-89	Male				C1
E10103	3.3	1	50-89	Male		Astrocytoma		C1
HF0844	63.8	1	15-49		II	Astrocytoma		C2
E09742	12	0	15-49	Male	IV	Glioblastoma		C2
E09451	5.3	1	50-89	Male	IV	Glioblastoma		C2
E09744	46.8	1	50-89	Female	IV	Glioblastoma		C2
HF1492	2.2	1	50-89	Male	IV	Glioblastoma		C1
900_00_5414	2	1				Glioblastoma		C2
E10252	53	1	50-89	Male		Glioblastoma		C2
E09910	4.5	1	50-89	Male				C2
E10540	6	0	15-49	Male		Astrocytoma		C1
E10002	8.4	1	50-89	Male	IV	Glioblastoma		C1
HF1077	73.4	1	15-49	Male	IV	Glioblastoma		C2
E10021	35	0	15-49	Female	II	Oligodendroglioma		C1
E09860	36.8	1	15-49	Female	II	Oligodendroglioma		C1
HF0802	88	1	15-49		II	Astrocytoma		C1
HF1442	47.2	1	15-49	Male	II	Astrocytoma		C1
E10025	3	0	15-49	Male	II	Astrocytoma		C2
E09448	229.1	1	15-49	Female	III	Oligodendroglioma		C1
E09829	6	0	50-89	Female	IV	Glioblastoma		C2
E09394	51.7	1	15-49	Male	III	Oligoastrocytoma		C1
E09978	6	0	15-49	Male				C1
HF1139	15.8	1	15-49	Female	IV	Glioblastoma		C2
E09263	72.4	1	15-49	Female				C1
E10226	18.7	1	50-89	Female		Glioblastoma		C2
E10292	5.5	1	15-49	Male		Glioblastoma		C2
E09949	16	0	15-49	Male	II	Oligodendroglioma		C1
E09774	7.9	1	50-89	Male				C2
E09956	21	1	15-49	Male		Glioblastoma		C2
HF0285	14.4	1	50-89	Male	II	Oligodendroglioma		C1
MD607216	11.1	1	50-89	Male	IV	Glioblastoma		C2
E10001	8.7	1	15-49	Male	III	Oligodendroglioma		C2
E10024	23.7	1	50-89	Female				C1
HF1409	12.7	1	50-89	Male	III	Astrocytoma		C2
900_00_5396	13	1				Glioblastoma		C2
E09649	9.7	1	15-49	Male	IV	Glioblastoma		C2
E10290	6.9	1	15-49	Female		Glioblastoma		C2
E10144	25.9	1	15-49	Female	IV	Glioblastoma		C1
HF0408	15.8	1	50-89		IV	Glioblastoma		C2
E09513	13.4	1	50-89	Female		Oligodendroglioma		C1
900_00_53_32	15	1				Glioblastoma		C2
E09811	43	0	50-89	Male	II	Astrocytoma		C1
HF1381	136.2	1	15-49	Male	II	Astrocytoma		C1
E10615	4	0	15-49	Male	III	Astrocytoma		C1
HF0510	19.6	1	50-89		II	Oligodendroglioma		C2
HF0920	1	1	50-89	Female	II	Oligodendroglioma		C1
E09358	127.1	1	50-89	Female	II	Oligoastrocytoma		C1
HF0816	46.7	1	15-49		III	Oligodendroglioma		C2
E10192	29	0	15-49	Female		Astrocytoma		C1
E09531	19.3	1	50-89	Male		Astrocytoma		C2
HF1475	31.7	1	15-49	Male	III	Astrocytoma		C2
E09408	60	0	15-49	Female	III	Astrocytoma		C2
E10054	23	0	50-89	Female	II	Oligodendroglioma		C2
MD548092	7.2	1	15-49	Male		Astrocytoma		C2
E09922	37.5	1	15-49	Male				C1
HF0520	8.7	1	50-89		IV	Glioblastoma		C2
HF1490	4	1	50-89	Male	III	Astrocytoma		C2
HF1269	13	1	15-49	Male	IV	Glioblastoma		C2
HF1242	149	1	15-49	Male	III	Astrocytoma		C2
E09892	38.8	1	15-49	Female		Astrocytoma		C2
E09644	47	0	15-49	Female				C1
HF1382	48.3	1	50-89	Female	IV	Glioblastoma		C2
HF0986	62.4	1	15-49	Female	IV	Glioblastoma		C1
900_00_5341	15	1				Oligodendroglioma		C1
HF0316	73.4	1	15-49	Male	II	Astrocytoma		C2
HF1057	24.5	1	50-89	Female	III	Oligodendroglioma		C2
E09503	21	0	15-49	Female	II	Oligodendroglioma		C2
E10013	4.9	1	50-89	Female		Glioblastoma		C1
E09601	13.2	1	15-49	Male	IV	Glioblastoma		C2
HF0223	43.1	1	15-49	Male	II	Astrocytoma		C2
E09440	36	0	15-49	Male	II	Oligoastrocytoma		C1
900_00_5547	8	1			II	Oligodendroglioma		C1
HF0050	26.2	1	50-89	Female	IV	Glioblastoma		C1
E10313	19.6	1	50-89	Male		Glioblastoma		C2
E09810	19	1	50-89	Male	IV	Glioblastoma		C1
HF0327	19.6	1	50-89	Male	II	Oligodendroglioma		C2
900_00_5345	16	1			II	Oligodendroglioma		C1
HF1178	15.8	1	50-89		IV	Glioblastoma		C2
E10008	72.1	1	15-49	Male				C2
MD550239	15.3	1	50-89	Female	III	Astrocytoma		C2
HF1137	18.3	1	50-89	Female	IV	Glioblastoma		C2
HF0778	8.1	1	50-89		II	Astrocytoma		C1
900_00_5542	7	1				Glioblastoma		C1
HF0252	123.1	1	15-49	Male	II	Astrocytoma		C1
E09494	36	0	15-49	Female				C1
HF1517	8.3	1	50-89	Female	IV	Glioblastoma		C2
MD554082	27.6	1	50-89	Female	III	Astrocytoma		C1
HF0702	8.5	1	50-89		III	Astrocytoma		C2
E09937	6	0	50-89	Male	II	Oligodendroglioma		C2
E10011	32	0	15-49	Male	II	Oligodendroglioma		C1
E09917	6.1	1	50-89	Male		Glioblastoma		C2
E10216	24	0	50-89	Female		Astrocytoma		C1
HF0790	7.5	1	50-89	Female	IV	Glioblastoma		C2
E09826	23	1	15-49	Male	III	Astrocytoma		C2
MD549279	189.8	1	15-49	Male	III	Oligodendroglioma		C1
E09955	81.3	1	15-49	Male				C1
HF1397	30	1	50-89	Female	IV	Glioblastoma		C2
HF1551	70.9	1	15-49	Female	II	Astrocytoma		C1
E10012	15	0	50-89	Male	IV	Glioblastoma		C2
E10262	18	1	15-49	Female		Glioblastoma		C1
E09605	59.3	1	50-89	Male	IV	Glioblastoma		C2
HF0089	7.9	1	50-89	Female	III	Astrocytoma		C2
900_00_5342	15	1				Glioblastoma		C2
HF1608	7.9	1	50-89		IV	Glioblastoma		C2
E09688	50.8	1	15-49	Female	II	Oligoastrocytoma		C2
HF1613	66.8	1	15-49	Male	III	Astrocytoma		C2
E10306	6.2	1	50-89	Male		Glioblastoma		C2
E09478	22	0	50-89	Female	IV	Glioblastoma		C2
E09847	30.8	1	50-89	Female	IV	Glioblastoma		C2
E09868	19.6	1	50-89	Female				C2
E10016	29.5	1	50-89	Female		Glioblastoma		C2
E10059	32	0	50-89	Male				C1
900_00_5413	2	1				Glioblastoma		C2
HF0583	15.8	1	50-89		IV	Glioblastoma		C2
HF1511	56.6	1	15-49	Male	II	Astrocytoma		C2
MD607103	11.8	1	50-89	Male	IV	Glioblastoma		C2
E09623	20.7	1	50-89	Male		Glioblastoma		C2
HF0891	28.8	1	15-49		IV	Glioblastoma		C1
900_00_5545	6	1			III	Astrocytoma		C1
HF0026	57.1	1	50-89	Female	II	Astrocytoma		C1
E09730	61.7	1	15-49	Male	IV	Glioblastoma		C2
HF1232	20.2	1	50-89	Female	III	Astrocytoma		C1
900_00_5382	16	1			II	Astrocytoma		C1
E50057	17.5	1	50-89	Male		Glioblastoma		C2
E09587	11.5	1	15-49	Male				C2
E10023	36.5	1	15-49	Male				C2
HF0894	14.1	1	50-89	Male	IV	Glioblastoma		C2
E09930	5.1	1	50-89	Female		Glioblastoma		C2
HF1167	17.9	1	15-49	Male	II	Oligodendroglioma		C1
E10038	3	0	50-89	Male				C2
HF1458	8.8	1	15-49	Male	III	Oligodendroglioma		C2
900_00_5544	6	1				Glioblastoma		C2
E09699	46	0	15-49	Female	II	Oligodendroglioma		C1
HF1487	9.9	1	50-89		II	Oligodendroglioma		C1
HF1097	9	1	50-89	Female	IV	Glioblastoma		C2
E09393	40	0	15-49	Male	III	Astrocytoma		C1
E10227	12.6	1	50-89	Female		Glioblastoma		C1
E09670	14.2	1	50-89	Male		Glioblastoma		C2
E09348	18.5	1	50-89	Male		Glioblastoma		C2
E09990	6	0	50-89	Male				C2
900_00_5476	9	1			II	Oligodendroglioma		C1
E10482	5	0	15-49	Male		Astrocytoma		C1
E09511	12.3	1	15-49	Male	III	Oligoastrocytoma		C2
HF1702	5.4	1	50-89	Female	III	Oligodendroglioma		C2
E09151	59	0	15-49	Male				C1
HF1509	2.7	1	50-89		IV	Glioblastoma		C2
E09515	65.4	1	15-49	Male		Astrocytoma		C1
HF0152	131.5	1	15-49		III	Astrocytoma		C2
E09959	46.4	1	50-89	Male	III	Astrocytoma		C2
HF0108	132	1	15-49		III	Astrocytoma		C1
E09615	29.6	1	15-49	Male	IV	Glioblastoma		C2
900_0053_03	5	1				Glioblastoma		C2
E09862	5	0	50-89	Female	IV	Glioblastoma		C2
HF0996	120.5	1	50-89	Female	IV	Glioblastoma		C1
900_00_5549	6	1			III	Astrocytoma		C2
E09914	29	0	15-49	Male	III	Astrocytoma		C1
E09988	64.6	1	15-49	Male	III	Oligodendroglioma		C2
HF0608	10.6	1	50-89	Male	II	Astrocytoma		C2
E10203	5	0	50-89	Male		Glioblastoma		C2
E09858	129.5	1	50-89	Female		Oligodendroglioma		C1
E09948	6	0	15-49	Male	III	Astrocytoma		C1
HF1618	2.4	1	50-89		IV	Glioblastoma		C2
E09657	36.5	1	50-89	Male				C2
E10172	17	0	50-89	Male		Glioblastoma		C2
E50074	5.4	1	50-89	Male		Glioblastoma		C2
900_00_5346	10	1				Glioblastoma		C2
E09885	38.2	1	50-89	Female				C2
HF0434	6.1	1	50-89	Male	II	Astrocytoma		C1
900_00_5317	17	1				Glioblastoma		C1
900_00_1961	15	1			II	Astrocytoma		C2
E10031	27.5	1	50-89	Male	IV	Glioblastoma		C2
HF1469	22.2	1	15-49	Female	IV	Glioblastoma		C2
E10138	46.9	1	15-49	Male		Astrocytoma		C2
E09906	6	0	50-89	Male	IV	Glioblastoma		C2
HF1255	3.5	1	15-49	Female	III	Astrocytoma		C2
E09900	3	0	50-89	Female				C2
E09852	48.3	1	15-49	Female		Glioblastoma		C1
E10250	6	1	50-89	Female		Glioblastoma		C2
HF0066	9.1	1	50-89		IV	Glioblastoma		C2
E09656	34.1	1	15-49	Male	III	Oligodendroglioma		C1
900_00_5540	8	1				Glioblastoma		C1
HF1540	10.2	1	50-89	Male	IV	Glioblastoma		C2
HF0138	1.2	1	50-89		IV	Glioblastoma		C2
E09624	36	0	15-49	Male	IV	Glioblastoma		C2
MD570013	29	0	15-49	Female	III	Astrocytoma		C1
E10258	20.6	1	50-89	Male		Glioblastoma		C2
E10462	35.9	1	50-89	Female	IV	Glioblastoma		C2
HF1191	0.3	1	50-89	Female	IV	Glioblastoma		C2
E09419	31	0	50-89	Male	III	Oligodendroglioma		C1
HF1316	6.9	1	50-89	Female	II	Astrocytoma		C2
E09647	19.3	1	50-89	Male	IV	Glioblastoma		C2
HF0450	29.5	1	15-49		II	Astrocytoma		C2
E10022	1	0	50-89	Female				C2
HF1295	19.1	1	50-89	Female	III	Astrocytoma		C2
E09797	6	0	15-49	Male	II	Astrocytoma		C2
HF1122	7.3	1	15-49	Male	IV	Glioblastoma		C2
E09673	213.8	1	15-49	Male	II	Astrocytoma		C2
HF1058	18	1	50-89	Female	IV	Glioblastoma		C1
HF0975	36.5	1	50-89		III	Astrocytoma		C1
E09985	1.9	1	50-89	Male				C2
900_00_5459	10	1			III	Astrocytoma		C1
E10193	34.2	1	50-89	Female		Glioblastoma		C2
HF0180	0.3	1	50-89		IV	Glioblastoma		C2
E09770	34.6	1	50-89	Male				C2
MD547038	22	1	15-49	Male	III	Astrocytoma		C1
HF0017	133.2	1	15-49	Male	III	Astrocytoma		C1
E10027	1.7	1	50-89	Male				C2
HF1357	30.8	1	15-49	Male	III	Oligodendroglioma		C1
HF1297	17.2	1	50-89	Female	IV	Glioblastoma		C2
E10058	12	0	50-89	Female				C2
900_00_5384	9	1				Glioblastoma		C2
HF0960	88.7	1	15-49	Female	II	Oligodendroglioma		C1
900_00_5445	2	1				Glioblastoma		C2
E10037	36.7	1	50-89	Male				C2
900_00_5546	6	1				Glioblastoma		C2
HF0990	88.3	1	15-49	Female	IV	Glioblastoma		C1
E10003	10.5	1	50-89	Male				C2
HF1156	105.3	1	15-49	Female	II	Astrocytoma		C1
MD621233	7.9	1	50-89	Male		Glioblastoma		C2
E09698	4.1	1	50-89	Male	IV	Glioblastoma		C2
E09681	112.2	1	15-49	Female	III	Oligodendroglioma		C1
E09546	15	0	50-89	Male				C1
MD508984	22.3	1	15-49	Male	III	Oligodendroglioma		C2
E09842	5	0	50-89	Male	IV	Glioblastoma		C2
E10514	23.7	1	15-49	Male		Glioblastoma		C1
E09996	31.3	1	15-49	Male				C1
HF1185	95.2	1	15-49	Female	III	Astrocytoma		C1
E09610	12.5	1	50-89	Male	IV	Glioblastoma		C2
HF1338	5.9	1	50-89	Male	IV	Glioblastoma		C1
HF1589	3.3	1	50-89		IV	Glioblastoma		C2
E09398	34	0	15-49	Male	II	Astrocytoma		C1
E09857	38	0	50-89	Male	IV	Glioblastoma		C2
E09654	7.3	1	50-89	Female	IV	Glioblastoma		C2
E10077	25.8	1	15-49	Male		Glioblastoma		C2
E09759	20.1	1	15-49	Male	IV	Glioblastoma		C2
E09755	31	0	15-49	Female	II	Oligodendroglioma		C1
E09867	38.7	1	50-89	Female	II	Oligodendroglioma		C1
HF1220	10.4	1	50-89	Male	IV	Glioblastoma		C2
E09661	48.5	1	15-49	Male	II	Oligodendroglioma		C2
900_00_5404_B	12	1				Glioblastoma		C2
E09622	14	0	50-89	Male	IV	Glioblastoma		C2
E10062	26	0	50-89	Female	III	Astrocytoma		C1
E10596	1	0	15-49	Male		Glioblastoma		C1
E09958	39.3	1	15-49	Male				C2
E10267	12	1	15-49	Female		Glioblastoma		C1
900_00_5541	5	1				Glioblastoma		C2
HF1186	20.1	1	15-49	Male	III	Astrocytoma		C2
HF0291	94.5	1	50-89		II	Oligodendroglioma		C1
HF1078	22.8	1	15-49	Male	IV	Glioblastoma		C1
E09997	46.9	1	15-49	Female		Astrocytoma		C2
E10026	15.4	1	50-89	Male		Glioblastoma		C2
HF0654	14.6	1	50-89		IV	Glioblastoma		C2
HF0982	15.2	1	50-89	Male	II	Astrocytoma		C1
HF0142	0.3	1	50-89		IV	Glioblastoma		C2
E10286	24	0	15-49	Male		Astrocytoma		C1
E09833	20.8	1	50-89	Male	IV	Glioblastoma		C2
E09782	17.3	1	50-89	Male	IV	Glioblastoma		C2
HF1489	68.3	1	50-89	Female	II	Astrocytoma		C1
HF1671	13.3	1	50-89	Male	IV	Glioblastoma		C1
E10488	21.9	1	50-89	Female	IV	Glioblastoma		C2
E09167	17.6	1	50-89	Male				C2
E09975	36.7	1	15-49	Male				C1
HF1534	7.8	1	50-89		IV	Glioblastoma		C2
HF1677	63.5	1	50-89	Male	II	Astrocytoma		C1
HF0445	47.2	1	15-49	Female	IV	Glioblastoma		C1
E09924	23.3	1	15-49	Female				C2
E50091	13.8	1	50-89	Male		Glioblastoma		C2
E09894	20	0	50-89	Female				C2
E09935	68.8	1	15-49	Male				C1
HF0184	12	1	50-89		III	Oligodendroglioma		C1
HF0757	74.9	1	15-49		II	Astrocytoma		C2
E09888	33	0	50-89	Male				C2
900_00_5543	6	1				Glioblastoma		C2
E09752	10	0	50-89	Male	IV	Glioblastoma		C2
E10444	17	1	15-49	Male	IV	Glioblastoma		C2
E09192	13.4	1	15-49	Female	IV	Glioblastoma		C2
HF0251	22.7	1	50-89		III	Oligodendroglioma		C1
E08021	81.5	1	15-49	Female	III	Oligodendroglioma		C1
E10158	40.6	1	15-49	Female		Glioblastoma		C1
E10030	13.5	1	50-89	Male				C2
E10305	10.1	1	50-89	Female		Glioblastoma		C1
900_00_5552	7	1				Oligodendroglioma		C2
HF0835	45.3	1	15-49	Female	II	Oligodendroglioma		C1
E10105	1.1	1	15-49	Male	III	Astrocytoma		C1
E10184	28.3	1	50-89	Female		Glioblastoma		C2
HF1587	75.3	1	15-49	Male	III	Astrocytoma		C1
HF0460	10.7	1	50-89		III	Oligodendroglioma		C2
HF0300.3	57.9	1	15-49		IV	Glioblastoma		C2
HF0726	89.4	1	15-49	Male	II	Astrocytoma		C1
HF1581	0.2	1	50-89		III	Astrocytoma		C2
E09595	58	1	50-89	Female				C1
E10110	23.1	1	15-49	Male		Glioblastoma		C1
HF1292	57.7	1	15-49	Male	IV	Glioblastoma		C2
E09289	28.4	1	15-49	Female		Oligoastrocytoma		C2
HF0953	44.6	1	15-49	Male	II	Astrocytoma		C1
900_00_5412	12	1				Oligodendroglioma		C1
HF1286	13.2	1	50-89		III	Astrocytoma		C2
HF0962	116.5	1	15-49	Male	II	Oligodendroglioma		C1
HF0024	5.8	1	50-89	Female	IV	Glioblastoma		C2
E09928	23	0	15-49	Male				C2
E10278	6	0	15-49	Female		Oligodendroglioma		C1
E09951	22.6	1	15-49	Male		Glioblastoma		C2
E09855	38.4	1	15-49	Male	III	Astrocytoma		C2
E09137	41	0	50-89	Male	IV	Glioblastoma		C2
E09629	50.8	1	15-49	Female				C2
E10072	37.2	1	15-49	Male		Oligodendroglioma		C1
HF1502	6.4	1	15-49	Female	III	Oligodendroglioma		C1
900_00_5462	2	1				Glioblastoma		C2
E09993	15.2	1	15-49	Male				C1
E09296	58	0	15-49	Female	II	Astrocytoma		C2
HF0442.5	19.6	1	15-49	Male	IV	Glioblastoma		C2
HF1345	83.5	1	15-49	Female	II	Astrocytoma		C2
E09264	10.5	1	50-89	Female				C2
HF1334	115.7	1	15-49	Female	II	Astrocytoma		C1
HF1090	8.5	1	50-89		III	Oligodendroglioma		C2
HF1136	45.3	1	15-49	Female	III	Astrocytoma		C2
HF1494	34.1	1	15-49	Male	III	Astrocytoma		C1
E09791	13.4	1	50-89	Male	IV	Glioblastoma		C2
E07733	60.8	1	50-89	Female				C1
E09704	11.2	1	50-89	Male				C2
E09965	18.5	1	15-49	Male				C1
E09945	43	0	15-49	Male				C1
HF1538	3.2	1	50-89	Male	IV	Glioblastoma		C1
HF1032	28.1	1	15-49	Male	III	Astrocytoma		C1
900_00_5488	9	1				Glioblastoma		C2
900_00_5381	4	1				Glioblastoma		C2
E09535	20	1	15-49	Female	IV	Glioblastoma		C2
MD602958	18.2	1	50-89	Male	IV	Glioblastoma		C2
HF0954.2	11	1	50-89		III	Astrocytoma		C1
E09495	15.2	1	15-49	Female				C2
E09920	59.4	1	15-49	Male	III	Astrocytoma		C1
E10271	12.5	1	50-89	Male		Glioblastoma		C2
E09278	36.6	1	15-49	Male	IV	Glioblastoma		C1
E09982	12	0	50-89	Female				C2
HF1407	5.2	1	50-89	Female	II	Astrocytoma		C2
E09756	12	0	50-89	Female	IV	Glioblastoma		C2
E09645	63.6	1	15-49	Male		Oligodendroglioma		C1
HF0627	10.7	1	15-49	Male	IV	Glioblastoma		C2
HF1150	21.2	1	50-89	Male	III	Astrocytoma		C2
HF0435	110.5	1	15-49		III	Astrocytoma		C1
HF1280	15.8	1	15-49	Female	III	Astrocytoma		C2
E09454	18	1	50-89	Male		Glioblastoma		C2
MD608660	3.7	1	50-89	Female	IV	Glioblastoma		C1
E09664	27.1	1	15-49	Male		Oligodendroglioma		C1
900_00_5338	15	1				Glioblastoma		C2
E09262	13.6	1	15-49	Male		Oligoastrocytoma		C2
HF1628	14.6	1	15-49	Male	IV	Glioblastoma		C2
900_00_5308	17	1			III	Astrocytoma		C2
E10362	11	0	15-49	Female		Astrocytoma		C1
900_00_5550	6	1			III	Oligodendroglioma		C1
E10191	29	0	50-89	Male		Glioblastoma		C1
900_00_5551	5	1				Glioblastoma		C2
HF0505	3.2	1	50-89		IV	Glioblastoma		C1
E10264	7	0	50-89	Male		Glioblastoma		C2
E10312	37.9	1	15-49	Male		Glioblastoma		C2
HF1606	73.6	1	50-89	Male	II	Astrocytoma		C1
E09489	15.7	1	50-89	Male	IV	Glioblastoma		C2
E09801	42.5	1	15-49	Male	III	Astrocytoma		C2
E09967	4.4	1	50-89	Female	IV	Glioblastoma		C2
HF1708	67.8	1	15-49	Male	II	Astrocytoma		C2
HF1356	13.5	1	50-89		IV	Glioblastoma		C1
E09483	10.3	1	15-49	Female	IV	Glioblastoma		C1
900_00_5554	5	1				Glioblastoma		C1
HF1000	40.3	1	15-49	Male	II	Astrocytoma		C2
MD552910	27.4	1	15-49	Male	III			C2
900_00_5385	13	1			III	Astrocytoma		C2
HF1246	0.2	1	50-89	Male	II	Astrocytoma		C2
E09212	7.1	1	15-49	Male		Astrocytoma		C1
MD548457	33	0	15-49	Male	III	Astrocytoma		C1
E09239	63.3	1	15-49	Male	III	Astrocytoma		C2
E10162	15.4	1	50-89	Female	III	Astrocytoma		C1
MD550715	32	1	15-49	Female	III	Astrocytoma		C1
900_00_5458	7	1				Glioblastoma		C2
E09802	32.2	1	50-89	Male	IV	Glioblastoma		C2
HF1588	75.2	1	15-49	Male	II	Astrocytoma		C1
HF0966	137.7	1	50-89	Male	III	Astrocytoma		C1
E09471	27.2	1	50-89	Male	II	Astrocytoma		C2
E10211	28.4	1	15-49	Male		Glioblastoma		C2
HF1262	23.7	1	50-89		IV	Glioblastoma		C2
E50123	17.5	1	15-49	Female		Glioblastoma		C2
E09139	36.5	1	50-89	Female		Glioblastoma		C2
E09369	30	0	50-89	Female	IV	Glioblastoma		C2
E10299	44.6	1	15-49	Female		Astrocytoma		C2
E09378	18.3	1	15-49	Male				C2
HF0931	119	1	15-49	Female	II	Astrocytoma		C1
E10196	5	0	15-49	Female		Astrocytoma		C2
E09690	62.3	1	15-49	Male	IV	Glioblastoma		C1
E10036	31.6	1	50-89	Male				C2
E10249	5	0	15-49	Female		Glioblastoma		C2
HF0305	49.2	1	15-49	Male	II	Astrocytoma		C1
E09971	8.7	1	15-49	Female				C1
E10318	26.4	1	50-89	Male		Glioblastoma		C2
HF1585	19.9	1	50-89	Female	IV	Glioblastoma		C1
E09804	42.4	1	15-49	Female	II	Oligodendroglioma		C1
E09938	25.2	1	15-49	Male	IV	Glioblastoma		C2
E09569	37.4	1	15-49	Male	IV	Glioblastoma		C1
MD545226	37.4	1	15-49	Male	IV	Glioblastoma		C1
E09964	33	1	50-89	Male				C2
E09966	17.7	1	50-89	Female	III	Astrocytoma		C2
900_0052_99	6	1				Glioblastoma		C2
E09787	86.5	1	15-49	Female	IV	Glioblastoma		C2
E09923	14.5	1	15-49	Male				C2
E09819	10.9	1	50-89	Male		Astrocytoma		C2
E10645	5	0	15-49	Male	III	Astrocytoma		C1
E10044	18.3	1	50-89	Male				C2
E10097	36.6	1	50-89	Male		Oligodendroglioma		C1
HF1227	251.7	1	15-49	Female	II	Oligodendroglioma		C2
HF0022	133.9	1	15-49	Male	II	Astrocytoma		C1
E10248	18	0	15-49	Male		Astrocytoma		C2
E10300	9.4	1	50-89	Male		Glioblastoma		C1
HF1568	42.6	1	15-49	Female	II	Astrocytoma		C2
E10551	12.3	1	50-89	Male		Glioblastoma		C1
E09606	13.3	1	50-89	Male	IV	Glioblastoma		C2
HF1667	2.5	1	50-89		IV	Glioblastoma		C1
HF0599	42.8	1	50-89		II	Oligodendroglioma		C2
E10284	4.8	1	50-89	Male		Glioblastoma		C2
HF1318	7.7	1	50-89	Male	IV	Glioblastoma		C2
900_00_5477	5	1			II	Astrocytoma		C1
HF0670	96.3	1	50-89	Male	II	Astrocytoma		C1
E09680	4	0	50-89	Male	IV	Glioblastoma		C2
HF0606	76.8	1	15-49		II	Astrocytoma		C2
HF1235	98.4	1	15-49	Male	II	Astrocytoma		C1
HF0543	67.6	1	50-89	Male	IV	Glioblastoma		C2
E09921	36.4	1	15-49	Female		Astrocytoma		C2
900_00_5379	16	1				Glioblastoma		C2
E09334	85.2	1	15-49	Male	III	Oligoastrocytoma		C2
HF0855	13.7	1	50-89	Male	II	Astrocytoma		C1
900_00_5468	10	1			II	Astrocytoma		C2
HF1493	41.9	1	50-89	Female	III	Oligodendroglioma		C1
E09893	111.9	1	15-49	Female	III	Oligodendroglioma		C1
HF0899	66.7	1	50-89	Male	II	Astrocytoma		C1
HF0244	7.5	1	50-89	Male	III	Astrocytoma		C1
E09818	38.1	1	15-49	Male		Astrocytoma		C1
E09890	1.8	1	50-89	Male	II	Oligodendroglioma		C2
E10067	8	0	50-89	Male				C2
E09963	6	0	50-89	Female				C2
900_00_5548	8	1				Glioblastoma		C2
E09743	37	0	15-49	Female	III	Astrocytoma		C2
E09449	18	0	50-89	Male	IV	Glioblastoma		C2
E09214	8	0	50-89	Female	IV	Glioblastoma		C2
E10433	10.7	1	50-89	Female		Glioblastoma		C2
E10483	66.4	1	15-49	Male	II	Astrocytoma		C2
E09846	14.3	1	50-89	Male		Glioblastoma		C2
E10102	38.8	1	50-89	Male		Glioblastoma		C2
900_00_5404	12	1				Glioblastoma		C2
E10470	12	0	15-49	Male		Oligodendroglioma		C2
E09832	5.6	1	50-89	Male	IV	Glioblastoma		C2
HF0992	20	1	50-89		IV	Glioblastoma		C2
E09238	20.6	1	15-49	Male				C2
900_00_5380	16	1				Oligodendroglioma		C1
900_00_5315	17	1						C1
HF0914	146.9	1	15-49	Male	II	Astrocytoma		C1
E09722	28.5	1	15-49	Female	IV	Glioblastoma		C1
E10163	29	0	50-89	Male		Oligodendroglioma		C2
E09611	183.2	1	50-89	Male				C1
E09848	44	0	15-49	Female		Oligoastrocytoma		C2
HF0963	10.6	1	50-89		IV	Glioblastoma		C2
E09740	16.8	1	15-49	Female	IV	Glioblastoma		C2
E09800	23.3	1	50-89	Male	IV	Glioblastoma		C2
HF0087	78.8	1	50-89	Female	III	Astrocytoma		C1
HF0936	5.1	1	50-89	Male	II	Astrocytoma		C2
900_00_5489	8	1				Glioblastoma		C2
E09430	32	1	50-89	Female		Glioblastoma		C2
HF1344	9	1	50-89		II	Astrocytoma		C1
HF1325	84.5	1	15-49	Female	II	Astrocytoma		C2
E10041	8.2	1	15-49	Male		Glioblastoma		C2

[truncated: 14 more sheets: E-MTAB-3892  cohort, GSE85217 cohort, Astrocytoma subgroup, Oligodendroglioma subgroup, IDH wildtype subgroup, IDH mutation subgroup, IDH-mut with 1p19q- subgroup, IDH-mut without 1p19q- subgroup, Grade II subgroup, Grade III subgroup, Grade IV subgroup, IDH-mut glioblastoma subgroup, IDH-wt glioblastoma subgroup, TCGA Therapy&PFS]
