# Supplementary material for: Transcriptomic Analysis Identified Two Subtypes of Brain Tumor Characterized by Distinct Immune Infiltration and Prognosis
Source: Front Oncol. 2021 Oct 15;11:734407. doi: 10.3389/fonc.2021.734407 (PMC8554158; doi:10.3389/fonc.2021.734407)
Supplement: Supplementary Figure 1 — A perspective of contrastive learning. V0, V0’ are two different views of the same sample X0. The feature encoder represents V0 and V0’ in a reduced dimensional space as R0 and R0’ . Contrastive learning algorithm trains the feature encoder by driving the maximum similarity between R0 and R0’ . [file DataSheet_1.zip › Supplementary material/Table S2.xls]

## Sheet: Sheet1
Supplementary Table 2. Information on the 16 single-cell datasets.
GEO accession	Sequencing technique	Cancer type	Cell types	Cell numbers	Reference	DOI
GSE70630	Smart-seq2	Oligodendroglioma	Cancer cells and other non-malignant cells	4347	Tirosh I, Venteicher AS, Hebert C, et al. Single-cell RNA-seq supports a developmental hierarchy in human oligodendroglioma. Nature. 2016;539(7628):309-313.	10.1038/nature20123
GSE89567	Smart-seq2	Astrocytoma	Immune cells, cancer cells and other non-malignant cells	6341	Venteicher AS, Tirosh I, Hebert C, et al. Decoupling genetics, lineages, and microenvironment in IDH-mutant gliomas by single-cell RNA-seq. Science. 2017;355(6332):eaai8478.	10.1126/science.aai8478
GSE102130	Smart-seq2	Diffuse midline gliomas	Immune cells, cancer cells and other non-malignant cells	4058	MG F, Id O, I T et al. Developmental and oncogenic programs in H3K27M gliomas dissected by single-cell RNA-seq. Science 2018; 360: 331-335.	10.1126/science.aao4750
GSE103322	Smart-seq2	Head and neck squamous cell carcinoma	Immune cells, cancer cells and other non-malignant cells	5902	Puram SV, Tirosh I, Parikh AS, et al. Single-Cell Transcriptomic Analysis of Primary and Metastatic Tumor Ecosystems in Head and Neck Cancer. Cell. 2017;171(7):1611-1624.	10.1016/j.cell.2017.10.044
GSE108989	Smart-seq2	Colorectal cancer	T cells	11138	Zhang, Lei et al.Lineage tracking reveals dynamic relationships of T cells in colorectal cancer. Nature vol. 564,7735 (2018): 268-272.	10.1038/s41586-018-0694-x
GSE98638	Smart-seq2	Colorectal cancer peripheral blood mononuclear cell	T cells	5063	Zhang L, Yu X, Zheng L, et al. Lineage tracking reveals dynamic relationships of T cells in colorectal cancer. Nature. 2018;564(7735):268-272.	10.1016/j.cell.2017.05.035
GSE146771	Smart-seq2	Colon cancer	Immune cells, cancer cells and and other non-malignant cells	10468	Zhang L, Li Z, Skrzypczynska KM, et al. Single-Cell Analyses Inform Mechanisms of Myeloid-Targeted Therapies in Colon Cancer. Cell. 2020;181(2):442-459.	10.1016/j.cell.2020.03.048
GSE99254	Smart-seq2	Lung cancer	T cells	12346	Guo X, Zhang Y, Zheng L, et al. Global characterization of T cells in non-small-cell lung cancer by single-cell sequencing. Nat Med. 2018;24(7):978-985.	10.1038/s41591-018-0045-3
GSE115978	Smart-seq2	Melanoma	Immune cells, cancer cells and other non-malignant cells	7186	Jerby-Arnon L, Shah P, Cuoco MS, et al. A Cancer Cell Program Promotes T Cell Exclusion and Resistance to Checkpoint Blockade. Cell. 2018;175(4):984-997.	10.1016/j.cell.2018.09.006
GSE72056	Smart-seq2	Melanoma	Immune cells, cancer cells and other non-malignant cells	4513	Tirosh I, Izar B, Prakadan SM, et al. Dissecting the multicellular ecosystem of metastatic melanoma by single-cell RNA-seq. Science. 2016;352(6282):189-196.	10.1126/science.aad0501
GSE94820	Smart-seq2	Peripheral blood mononuclear cell	Dendritic cells	2384	Villani AC, Satija R, Reynolds G, et al. Single-cell RNA-seq reveals new types of human blood dendritic cells, monocytes, and progenitors. Science. 2017;356(6335):eaah4573.	10.1126/science.aah4573
GSE120575	Smart-seq2	Melanoma	T cells	16292	Sade-Feldman M, Yizhak K, Bjorgaard SL, et al. Defining T Cell States Associated with Response to Checkpoint Immunotherapy in Melanoma. Cell. 2018;175(4):998-1013.e20.	10.1016/j.cell.2018.10.038
GSE89232	Smart-seq2	Peripheral blood mononuclear cell	Dendritic cells	957	Breton G, Zheng S, Valieris R, Tojal da Silva I, Satija R, Nussenzweig MC. Human dendritic cells (DCs) are derived from distinct circulating precursors that are precommitted to become CD1c+ or CD141+ DCs. J Exp Med. 2016;213(13):2861-2870.	10.1084/jem.20161135
GSE70580	Smart-seq2	Human tonsils	Innate lymphoid cells	648	Björklund ÅK, Forkel M, Picelli S, et al. The heterogeneity of human CD127(+) innate lymphoid cells revealed by single-cell RNA sequencing. Nat Immunol. 2016;17(4):451-460.	10.1038/ni.3368
GSE146026	Smart-seq2	Ovarian cancer	Malignant cells	1297	Izar B, Tirosh I, Stover EH, et al. A single-cell landscape of high-grade serous ovarian cancer. Nat Med. 2020;26(8):1271-1279.	10.1038/s41591-020-0926-0
GSE136732	Smart-seq2	Peripheral blood mononuclear cell	Mononuclear cells	221	Dutertre CA, Becht E, Irac SE, et al. Single-Cell Analysis of Human Mononuclear Phagocytes Reveals Subset-Defining Markers and Identifies Circulating Inflammatory Dendritic Cells. Immunity. 2019;51(3):573-589.e8.	10.1016/j.immuni.2019.08.008
