# Supplementary material for: Transcriptomic Analysis Identified Two Subtypes of Brain Tumor Characterized by Distinct Immune Infiltration and Prognosis
Source: Front Oncol. 2021 Oct 15;11:734407. doi: 10.3389/fonc.2021.734407 (PMC8554158; doi:10.3389/fonc.2021.734407)
Supplement: Supplementary Figure 1 — A perspective of contrastive learning. V0, V0’ are two different views of the same sample X0. The feature encoder represents V0 and V0’ in a reduced dimensional space as R0 and R0’ . Contrastive learning algorithm trains the feature encoder by driving the maximum similarity between R0 and R0’ . [file DataSheet_1.zip › Supplementary material/Table S3.xls]

## Sheet: Sheet1
Supplementary Table 3. Curated gene list.
Biological events			Gene list
Tumor microenvironment	Cancer hallmarks		NDEL1	ERI3	ZNF830	PTPRM	SEL1L3	EIF3E	COL9A1	IL4R	SWAP70	ABRA	TOR3A	SLC26A11	AUH	TFF3	FAIM3	DLAT	FOXN3	NKG7	CRYZL1	PCDH11X	GOLT1B	B3GNT3	LGALS8	PXDN	MAGT1	ATXN7L3B	STRBP	PTPN14	ZNF343	APOE	SENP7	RELL2	METTL6	TRA2A	SPHK1	COL1A1	EIF2B3	IKZF3	MCTS1	G2E3	NIPSNAP1	SNED1	ERCC6	MAP3K1	ZMYND8	COX17	FAM182A
	Immune subtypes		MX1	OAS2	IFI44	ISG15	IFI6	HERC6	IFIT3	IFI44L	IFIT1	CMPK2	RSAD2	XAF1	OASL	OAS3	IFIH1	DDX60	IFI27	CEP55	STAT1	CCNB2	IRF9	PARP9	CDC20	KIF2C	TPX2	USP18	HERC5	CDCA5	DDX58	CDCA8	DLGAP5	UBE2C	BIRC5	MELK	UBE2L6	RAD51	CCNB1	IFIT2	PLK1	OAS1	CDK1	NCAPH	KIF23	PARP12	TTK	CDC45	MYBL2
Cell type	Calculated based on single-cell transcriptomes	CD4+ T cell	CD3D	IL32	CD4	IL2RG	CD2	ARHGDIB	IL7R	LCK	PTPRCAP	RAC2	CD3E	CD53	S100A4	LAPTM5	IFITM1	PTPRC	CORO1A	PIM2	SRGN	UCP2	LAT	CD52	MYL12A	CYTIP	GIMAP7	TMEM173	PIK3IP1	CD3G	CD27	LTB	CD5	ICOS	GPR183	TRAF3IP3	STK17B	BATF	ITM2A	ARHGAP15	BTG1	RHOH	SKAP1	HCLS1	CXCR4	LSP1	FXYD5	SELPLG	CD247
		CD8+ T cell	CD8A	NKG7	KLRK1	CCL5	GZMA	KLRC4-KLRK1	CD8B	CTSW	CST7	CCL4	CD3D	IL32	PRF1	GZMH	GZMB	PTPRCAP	IL2RG	CD2	IFITM1	SRGN	ARHGDIB	GZMK	RAC2	CD3E	LCK	HCST	RARRES3	CD3G	PTPRC	CD53	LCP1	CORO1A	KLRD1	APOBEC3G	GIMAP7	LAPTM5	CXCR4	LSP1	CD52	CD96	CD69	APOBEC3C	CD74	GIMAP4	MYL12A	SLAMF7	AOAH
		Malignant cell	MTRNR2L10	MTRNR2L1	GPM6B	BCAN	MTRNR2L8	MTRNR2L6	CKB	FXYD6	TUBB2B	GPM6A	PTPRZ1	SERPINE2	TSC22D1	TUBA1A	RPL9	TSPAN3	S100B	RPL7	RPS28	SCD5	PFN2	SLC25A6	PTN	RTN3	STMN1	TSPAN7	EGR1	CNN3	TUBB	PMP2	DBI	YWHAE	RPL18A	APOD	MARCKS	RPL41	BEX1	NDRG2	RPSA	RAB31	CST3	CDK2AP1	DPYSL2	RTN1	SCRG1	RPL17	EEF1A1
		B cell	CD79A	MS4A1	HLA-DRA	IGLL5	CD79B	HLA-DPA1	BANK1	HLA-DQB1	CD19	IRF8	CD74	HLA-DQA1	ADAM28	NCF1	HLA-DRB1	HLA-DMA	HLA-DPB1	CD37	RPL7	RPL18A	MEF2C	BLNK	POU2AF1	NAPSB	JCHAIN	CD22	MZB1	HLA-DMB	VPREB3	FCRLA	NCF1C	HLA-DOB	BCL11A	ST6GAL1	FAIM3	SYNGR2	RPL9	STAP1	MTRNR2L8	HVCN1	TCL1A	CTSH	DERL3	RPS3A	HLA-DQA2	PLCG2	ISG20
		Innate lymphoid cell	GNLY	CTSW	TYROBP	FCER1G	KLRB1	NKG7	GZMB	SH2D1B	HLA-E	KLRC1	KLRD1	CD69	KLRF1	TXK	RPL27A	HOPX	PRF1	ANXA1	PTPRC	IFITM2	GZMA	SRGN	IL2RG	KLRK1	FCGR3A	CD52	PLAC8	ARHGDIB	IL2RB	HLA-A	HLA-F	MACF1	LAT2	CD247	S100A4	CST7	LSP1	EEF1A1	KLF6	TNFAIP3	ID2	FXYD5	RAP1B	AKAP13	HLA-B	LCP1	SAMD3
		Dendritic cell	HLA-DRA	LYZ	FCER1G	HLA-DRB1	HLA-DPA1	MORC4	HLA-DPB2	NAPSB	TYROBP	HLA-DQA1	RPL21	HLA-DMB	HLA-DMA	CST3	AIF1	IFI30	NUDT3	HLA-DQB1	IRF8	HLA-DPB1	FCER1A	ATP9B	TGFBI	LST1	RNASE6	TMEM45A	CPVL	LGALS1	LY86	CD74	PLEK	GRN	ANXA2	RPL9	RPS28	FCGRT	PYCARD	GPX1	RPL7	NBPF9	MPEG1	AP1S2	MNDA	ALDH2	RPL18A	RPL39	GSN
		Monocyte/macrophage	TYROBP	IFI30	LYZ	FCER1G	CD68	CD14	AIF1	HLA-DRA	S100A9	SERPINA1	GRN	HLA-DRB1	CTSS	CST3	FCN1	TGFBI	HCK	NPC2	MS4A6A	HLA-DPA1	HLA-DMB	CPVL	CTSH	NCF2	FCGR3A	FCGR2A	PILRA	FCGRT	CYBB	CSF1R	HLA-DMA	FPR1	LST1	HLA-DQB1	CTSB	FGL2	IGSF6	SLC7A7	IFITM3	PLAUR	S100A8	CFD	SOD2	S100A11	GPX1	MPEG1	NCF1
		Other nonmalignant cell	IFI27	KRT18	PCSK5	KRT8	ELF3	HSPB1	LGALS3	LMNA	MTRNR2L8	CST3	IFITM3	CLDN4	MTRNR2L1	ANXA2	IGFBP7	TPM1	MTRNR2L6	NEDD4	THBS1	KRT19	LGALS4	TIMP1	CD9	S100A6	CLDN3	PDLIM1	TFPI	TRPM4	CEACAM5	FGF23	PHGR1	EPCAM	NNMT	SPARC	RRBP1	AGR2	LTBR	SELENBP1	SERPINH1	IGFBP4	CD59	MGP	SOD2	SERPING1	ID1	EPS8	S100A16
	CIBERSORT		CCL4	IGLL3P	MMP9	TPSAB1	CXCL9	PRF1	CPA3	GZMB	CCL19	CXCL10	IDO1	GUSBP11	GNLY	NCF2	CCL22	CCL5	CD3D	FCN1	FPR1	LTB	GZMA	IL7R	LAMP3	IL2RB	PRG2	FCGR3B	HPGDS	CLC	MS4A1	MNDA	CD247	IGHD	CCR7	NKG7	EBI3	CD2	KLRB1	TNFAIP6	SELL	MZB1	ACP5	VNN2	GZMH	CST7	GZMK	MS4A6A	IL1B
Immune checkpoint blockade therapy response	TIDE		KCNMA1	ADAM19	NDST3	VOPP1	CD5	IL2RB	RORA	GPR155	BTN3A1	ICOS	TREML1	PDCD1	ZNFX1	NLRC5	POU2F2	ADGRG5	ELMO1	SPN	NFATC3	TGFB1	ANKRD29	PNMT	STARD3	ARID3B	KCNA5	LRMP	FAM65B	COQ10A	SERPINB9	NDST4	DNAJC30	TMPRSS3	USH1G	GUCA1A	VSNL1	COL11A2	SFN	NAV2	ADAMTS17	WNT10A	XCL1	KHNYN	MAL	WFS1	DIDO1	NUB1	LIME1
	IMPRES		ADORA2A	BTLA	C10orf54	CD200	CD200R1	TNFRSF12A	CD27	CD274	CD276	CD28	CD40	CD40LG	CD70	CD80	CD86	CEACAM1	CTLA4	TNFRSF25	LGALS3	HAVCR1	HAVCR2	ICOS	ICOSLG	IDO1	IL2RB	KIR3DL1	LAG3	LAIR1	PDCD1	PDCD1LG2	PVR	PVRL2	SLAMF1	TIGIT	TNFRSF18	TNFRSF4	TNFRSF9	TNFSF14	TNFSF18	TNFSF4	TNFSF9	VTCN1
	T cell-inflamed gene expression profile		CCL5	CD27	CD274	CD276	CD8A	CMKLR1	CXCL9	CXCR6	HLA-DQA1	HLA-DRB1	HLA-E	IDO1	LAG3	NKG7	PDCD1LG2	PSMB10	STAT1	TIGIT
	T cell dysfunction		POU2AF1	KCNJ13	FOXP3	SELL	ITGB8	CDH1	LRRC32	MID1	IKZF2	CXCR6	SATB1	BUB1	FGL2	ALAS2	ST6GAL1	CCNB2	BTLA	KIF11	HMMR	PENK	CRLF1	CCNA2	GPR83	NCAPG	GLP1R	TPX2	ADGRE1	NUF2	LYZ	HIST1H2BB	DPT	WLS	KIF5C	PLK1	HLA-DQB1	AURKB	PRR11	MYO6	LPAR4	PLAGL1	CD53	CD80	RRM2	GXYLT2	HIST1H2AD	IRGM	MKI67
	T cell exclusion		COL3A1	COL1A2	COL1A1	CXCL10	CTSK	THBS2	F13A1	COL6A3	C1S	COL5A1	C3	FCER1A	CCL17	SFRP2	CXCL9	COL6A1	C1R	VCAN	MXRA5	GBP4	MMP3	ISLR	DCN	COL5A2	FOXQ1	CRISPLD2	CDR1	IDO1	CXCL14	COL12A1	FCGR1A	AEBP1	LUM	ESPNL	FCGR1B	MMP1	CD1A	SERPINF1	TIMP2	GATM	ANKRD22	IGFBP5	IL13RA2	GBP1P1	GBP5	APOBEC3A	SPARC
	Differential expression genes of immune checkpoint block response		B2M	KRT8	PDIA3	RPN1	KNTC1	CEP192	UGGT1	PDIA4	SUPT5H	TPM3	SMG7	SMARCA2	TOPBP1	NCAPG2	CCT8	CXCL9	HNRNPR	LIG1	NCAPG	ESPL1	HAX1	NUSAP1	KIF15	DYNLL1	TMEM67	HIST1H3D	SCARB1	PWP1	INCENP	DCAF13	ANAPC7	TMX2	KIAA1524	CBX5	CDK2	HIST1H3G	FAM122B	CDC20	CSNK2A1	GTSE1	PRIM2	SEPHS1	NFYB	CKAP5	ALG5	RRN3	RSRC1
Prognosis			SERPINH1	SLC16A3	STIP1	KDELC1	KIF20A	THBS3	SHCBP1	KPNA2	FOXM1	TUBA1B	ANLN	FBXL5	DIAPH3	PLK1	CBX7	MAP4K4	CKAP4	CORO1C	KYNU	FSCN1	TM4SF19	CCNB1	GALNT2	CHDH	YARS	RAN	CRY2	PWP1	SNAI2	TUBB6	DBN1	BDH2	CIRBP	PLOD2	KIF23	SLC16A12	LOXL2	PLAU	SAE1	ANXA2	SRGAP1	ASAP1	HSPA4	CDC20	IPO9	KPNB1	TPD52L2
[truncated: 206 more columns]
