# Supplementary material for: Transcriptomic Analysis Identified Two Subtypes of Brain Tumor Characterized by Distinct Immune Infiltration and Prognosis
Source: Front Oncol. 2021 Oct 15;11:734407. doi: 10.3389/fonc.2021.734407 (PMC8554158; doi:10.3389/fonc.2021.734407)
Supplement: Supplementary Figure 1 — A perspective of contrastive learning. V0, V0’ are two different views of the same sample X0. The feature encoder represents V0 and V0’ in a reduced dimensional space as R0 and R0’ . Contrastive learning algorithm trains the feature encoder by driving the maximum similarity between R0 and R0’ . [file DataSheet_1.zip › Supplementary material/Table S4.xls]

## Sheet: Brain tumor signature
Supplementary Table 4. Gene set enrichment analysis result for different functional categories.
Gene set related to brain tumor unique properties
	C2 versus C1
	Signature	P-value	Enrich score	Normalized enrich score	Gene sets
Microglia and reactive gliosis	Signature1	0.127271	0.353278	0.353278	CEP78, LSM3, LRRC40, STK17A, RPN1, JUNB, NUP85, FLNC, HMGN2, RPP40, UQCR10, AIMP2, CHEK1, VTA1, EXOSC8, CENPO, PNO1, SLC16A1, WDR77, UBE2J1, NOP16, NUDT1, SMC2, SLC25A5, NUPL1, DLEU2, PDAP1, CCBL2, COX17, BCCIP, PLG, RGS8, SNRPC, PLK4, NUTF2, LSM4, SMS, EBNA1BP2, C13orf27, VDAC1, PSMD14, MYCBP, SMURF2, GNG11, F3, IL7R, BRIP1, HNRNPA2B1, DCK, ALKBH7, HN1L, MSN, TPM1, HYLS1, HAUS1, NUP93, SNRPE, IT…
	Signature2	1.00035e-05	0.677236	0.677236

## Sheet: Cancer hallmark genes sets 
Cancer hallmark genes sets
Pathways	Gene sets
HALLMARK_TNFA_SIGNALING_VIA_NFKB	JUNB, CXCL2, ATF3, NFKBIA, TNFAIP3, PTGS2, CXCL1, IER3, CD83, CCL20, CXCL3, MAFF, NFKB2, TNFAIP2, HBEGF, KLF6, BIRC3, PLAUR, ZFP36, ICAM1, JUN, EGR3, IL1B, BCL2A1, PPP1R15A, ZC3H12A, SOD2, NR4A2, IL1A, RELB, TRAF1, BTG2, DUSP1, MAP3K8, ETS2, F3, SDC4, EGR1, IL6, TNF, KDM6B, NFKB1, LIF, PTX3, FOSL1, NR4A1, JAG1, CCL4, GCH1, CCL2, RCAN1, DUSP2, EHD1, IER2, REL, CFLAR, RIPK2, NFKBIE, NR4A3, PHLDA1, …
HALLMARK_HYPOXIA	PGK1, PDK1, GBE1, PFKL, ALDOA, ENO2, PGM1, NDRG1, HK2, ALDOC, GPI, MXI1, SLC2A1, P4HA1, ADM, P4HA2, ENO1, PFKP, AK4, FAM162A, PFKFB3, VEGFA, BNIP3L, TPI1, ERO1A, KDM3A, CCNG2, LDHA, GYS1, GAPDH, BHLHE40, ANGPTL4, JUN, SERPINE1, LOX, GCK, PPFIA4, MAFF, DDIT4, SLC2A3, IGFBP3, NFIL3, FOS, RBPJ, HK1, CITED2, ISG20, GALK1, WSB1, PYGM, STC1, ZNF292, BTG1, PLIN2, CSRP2, VLDLR, JMJD6, EXT1, F3, PDK3, ANK…
HALLMARK_CHOLESTEROL_HOMEOSTASIS	FDPS, CYP51A1, IDI1, FDFT1, DHCR7, SQLE, HMGCS1, NSDHL, LSS, MVD, LDLR, TM7SF2, ALDOC, EBP, SCD, PMVK, MVK, LPL, SC5D, FADS2, HMGCR, HSD17B7, ANXA13, SREBF2, PCYT2, ACSS2, ATF3, ADH4, ETHE1, ECH1, CBS, GUSB, FASN, LGALS3, ATF5, ANXA5, TP53INP1, CHKA, GSTM2, ACAT2, AVPR1A, PLSCR1, CLU, ERRFI1, TRIB3, CXCL16, TNFRSF12A, ACTG1, JAG1, LGMN, FBXO6, GPX8, PNRC1, ANTXR2, MAL2, CD9, PPARG, GLDC, STX5, ST…
HALLMARK_MITOTIC_SPINDLE	ARHGEF2, CLASP1, KIF11, KIF23, ALS2, ARF6, MYO9B, MYH9, TUBGCP3, CKAP5, RACGAP1, PREX1, ARHGEF3, NUMA1, SPTBN1, KIF2C, KIF5B, TTK, APC, CEP250, PAFAH1B1, CDC42EP2, KIF3B, CCDC88A, KIF15, BIRC5, CNTROB, NF1, TSC1, CDC27, CNTRL, TUBGCP5, KIF4A, MAPRE1, FGD6, BRCA2, PLK1, RASA1, NEK2, WASF1, TOP2A, TRIO, ARHGEF11, KATNB1, PRC1, ANLN, CDK5RAP2, SMC3, TUBGCP2, ESPL1, MAP1S, ARHGAP27, DOCK4, SAC3D1, IN…
HALLMARK_WNT_BETA_CATENIN_SIGNALING	MYC, CTNNB1, JAG2, NOTCH1, DLL1, AXIN2, PSEN2, FZD1, NOTCH4, LEF1, AXIN1, NKD1, WNT5B, CUL1, JAG1, MAML1, KAT2A, GNAI1, WNT6, PTCH1, NCOR2, DKK4, HDAC2, DKK1, TCF7, WNT1, NUMB, ADAM17, DVL2, PPARD, NCSTN, HDAC5, CCND2, FRAT1, CSNK1E, RBPJ, FZD8, TP53, SKP2, HEY2, HEY1, HDAC11
HALLMARK_TGF_BETA_SIGNALING	TGFBR1, SMAD7, TGFB1, SMURF2, SMURF1, BMPR2, SKIL, SKI, ACVR1, PMEPA1, NCOR2, SERPINE1, JUNB, SMAD1, SMAD6, PPP1R15A, TGIF1, FURIN, SMAD3, FKBP1A, MAP3K7, BMPR1A, CTNNB1, HIPK2, KLF10, BMP2, ENG, APC, PPM1A, XIAP, CDH1, ID1, LEFTY2, CDKN1C, TRIM33, RAB31, TJP1, SLC20A1, CDK9, ID3, NOG, ARID4B, IFNGR2, ID2, PPP1CA, SPTBN1, WWTR1, BCAR3, THBS1, FNTA, HDAC1, UBE2D3, LTBP2, RHOA
HALLMARK_IL6_JAK_STAT3_SIGNALING	IL4R, IL6ST, STAT1, IL1R1, CSF2RB, SOCS3, STAT3, OSMR, IL2RG, IFNGR1, TYK2, IL13RA1, TLR2, IFNGR2, IL10RB, IL6, IL1R2, IL3RA, IFNAR1, TNFRSF1A, MYD88, ACVR1B, CSF3R, ITGB3, REG1A, CXCL1, A2M, CSF2RA, IL15RA, IRF9, PDGFC, HAX1, BAK1, EBI3, INHBE, CRLF2, TNFRSF1B, CD14, PTPN1, PTPN2, IL1B, CSF1, IL18R1, TNF, PF4, CXCL13, LTBR, FAS, IL17RA, CXCL10, IL9R, STAM2, TNFRSF12A, STAT2, HMOX1, LEPR, CBL, CD…
HALLMARK_DNA_REPAIR	POLR2H, POLR2A, POLR2G, POLR2E, POLR2J, POLR2F, POLR2C, POLR2K, GTF2H3, POLR2D, ERCC3, DDB2, POLR1C, XPC, PCNA, POLR2I, SUPT4H1, POLD3, POLR3GL, POLR3C, GTF2B, POLR1D, NCBP2, NELFE, GTF2F1, ERCC5, LIG1, ERCC1, ERCC4, POLD4, NELFB, RFC2, ELL, TAF10, RRM2B, SUPT5H, RPA3, SNAPC5, SSRP1, RFC3, RPA2, ELOA, TAF12, NELFCD, TAF13, TAF6, TAF9, GTF2A2, VPS37D, NME1, RNMT, ERCC2, POLE4, VPS37B, NT5C3A, SNAP…
HALLMARK_G2M_CHECKPOINT	AURKA, CCNA2, TOP2A, CCNB2, CENPA, BIRC5, CDC20, PLK1, TTK, PRC1, NDC80, KIF11, NUSAP1, CKS2, KIF2C, MKI67, AURKB, TPX2, SMC4, BUB1, CENPF, RACGAP1, CENPE, KIF23, UBE2C, MCM6, MCM3, PTTG1, CDK1, KIF4A, ESPL1, MAD2L1, NEK2, KIF22, HMMR, KPNA2, CDKN3, CDC25A, H2AX, CDC25B, PLK4, CDC6, CCNF, MCM5, LMNB1, E2F3, KIF15, CHEK1, UBE2S, NSD2, HMGB3, DBF4, TACC3, MCM2, CDKN2C, CDKN1B, FANCC, NASP, STAG1, G…
HALLMARK_APOPTOSIS	CASP3, CASP9, DFFA, CASP7, CFLAR, BIRC3, PMAIP1, CASP8, JUN, BCL2L11, MCL1, IL1B, SPTAN1, DIABLO, BAX, BIK, IL1A, BID, CDKN1A, GADD45A, DDIT3, CDKN1B, TNF, GSN, TNFSF10, CASP6, SQSTM1, FASLG, EGR3, CD44, FAS, IL18, IGFBP6, PRF1, DAP, CCND1, BTG3, F2R, SATB1, BNIP3L, CASP4, TNFRSF12A, CREBBP, RHOB, GPX3, PDGFRB, TSPO, CCND2, XIAP, TIMP1, CTNNB1, IRF1, HSPB1, ADD1, TIMP2, BTG2, TIMP3, LEF1, CASP1, …
HALLMARK_NOTCH_SIGNALING	JAG1, NOTCH3, NOTCH2, APH1A, HES1, CCND1, FZD1, PSEN2, FZD7, DTX1, DLL1, FZD5, MAML2, NOTCH1, PSENEN, WNT5A, CUL1, WNT2, DTX4, SAP30, PPARD, KAT2A, HEYL, SKP1, RBX1, TCF7L2, ARRB1, LFNG, PRKCA, DTX2, ST3GAL6, FBXW11
HALLMARK_ADIPOGENESIS	FABP4, ADIPOQ, PPARG, LIPE, DGAT1, LPL, CPT2, CD36, GPAM, ADIPOR2, ACAA2, ETFB, ACOX1, ACADM, HADH, IDH1, SORBS1, ACADS, UCK1, SCP2, DECR1, CDKN2C, TALDO1, TST, MCCC1, PGM1, REEP5, BCL2L13, SLC25A10, ME1, PHYH, PIM3, YWHAG, NDUFAB1, GPD2, ADIG, ECHS1, QDPR, CS, ECH1, SLC25A1, ACADL, TOB1, GRPEL1, CRAT, GBE1, CAVIN2, SCARB1, PEMT, CHCHD10, AK2, APOE, UQCR10, TANK, ANGPTL4, ACO2, FAH, ACLY, IFNGR1,…
HALLMARK_ESTROGEN_RESPONSE_EARLY	GREB1, CA12, SLC9A3R1, MYB, ANXA9, IGFBP4, SYBU, NPY1R, PDZK1, NRIP1, MLPH, HSPB8, EGR3, KRT19, LRIG1, KDM4B, PGR, RHOBTB3, TPD52L1, ELOVL2, RET, TPBG, TFF1, MAPT, SCNN1A, ABAT, FLNB, XBP1, CELSR2, RAB31, MYBL1, MREG, FAM102A, MSMB, STC2, RETREG1, SIAH2, ZNF185, SLC19A2, SLC1A4, FHL2, BCL2, PMAIP1, AREG, OVOL2, TSKU, ADCY9, RASGRP1, MUC1, KAZN, SLC27A2, FKBP4, CXCL12, TMPRSS3, RARA, IL17RB, CBFA2…
HALLMARK_ESTROGEN_RESPONSE_LATE	TFF1, SLC9A3R1, TPD52L1, PRSS23, CA12, PDZK1, ANXA9, CELSR2, TJP3, PGR, RET, MYB, TPBG, EGR3, ARL3, OLFM1, NPY1R, SCNN1A, XBP1, AREG, IL17RB, NRIP1, ASS1, TFF3, FKBP4, SLC27A2, SEMA3B, GPER1, LLGL2, AGR2, KRT19, CCN5, BLVRB, FLNB, PDCD4, CALCR, IGFBP4, DNAJC12, TIAM1, TSPAN13, CXCL12, RAB31, PKP3, CYP26B1, FKBP5, SIAH2, ISG20, TMPRSS3, SERPINA3, WFS1, MAPT, PDLIM3, RBBP8, GJB3, PRLR, SLC1A4, FOS,…
HALLMARK_ANDROGEN_RESPONSE	KLK3, KLK2, ACSL3, PIAS1, CAMKK2, NKX3-1, TMPRSS2, APPBP2, CENPN, BMPR1B, MAF, FADS1, ZBTB10, HMGCR, SPCS3, INSIG1, NGLY1, UBE2J1, ELK4, ABCC4, ELOVL5, ALDH1A3, AZGP1, ABHD2, SAT1, DBI, DHCR24, SORD, STK39, TPD52, IDI1, B2M, MAP7, DNAJB9, FKBP5, HERC3, PGM3, HOMER2, ELL2, UAP1, SEC24D, LMAN1, PMEPA1, INPP4B, RRP12, SELENOP, NDRG1, KRT19, ITGAV, B4GALT1, MAK, SPDEF, GSR, KRT8, LIFR, PLPP1, STEAP4,…
HALLMARK_MYOGENESIS	ACTA1, TNNI2, MYL1, TNNC1, TNNC2, MYH3, MYLPF, TNNT3, TNNT2, CASQ2, ACTC1, MYOM1, MYL4, MYBPH, MYH7, MYH8, ACTN2, TNNI1, CRYAB, SGCG, HRC, TNNT1, DES, MYOZ1, RYR1, CSRP3, ADAM12, ATP2A1, CKM, SVIL, MYOM2, MYL6B, TPM2, MYL2, CKMT2, BIN1, MYH1, ENO3, FLII, FXYD1, TPM3, DMD, IGFBP3, CHRNB1, SPEG, FHL1, ACTN3, TCAP, MYLK, MYL3, PYGM, LDB3, COX6A2, FABP3, MYL7, ITGB5, CHRNA1, SSPN, COL3A1, KCNH1, GJA5…
HALLMARK_PROTEIN_SECRETION	ARCN1, TMED10, COPB2, RAB14, ATP7A, COPB1, LAMP2, EGFR, IGF2R, COPE, PPT1, AP3S1, BET1, CLCN3, AP2S1, CLTC, AP2M1, RER1, KIF1B, ARF1, OCRL, ICA1, MON2, ARFGEF2, TMED2, NAPG, TMX1, PAM, SCAMP1, SH3GL2, RAB2A, COG2, VAMP3, ERGIC3, DOP1A, VAMP4, VPS4B, NAPA, GNAS, STX7, SEC22B, VPS45, STX16, YKT6, SNX2, ARFGEF1, CLTA, CLN5, M6PR, SGMS1, USO1, TSG101, DNM1L, LMAN1, YIPF6, ARFIP1, ANP32E, TSPAN8, DST,…
HALLMARK_INTERFERON_ALPHA_RESPONSE	MX1, ISG15, OAS1, IFIT3, IFI44, IFI35, IRF7, RSAD2, IFI44L, IFITM1, IFI27, IRF9, OASL, EIF2AK2, IFIT2, CXCL10, TAP1, SP110, DDX60, UBE2L6, USP18, PSMB8, IFIH1, BST2, LGALS3BP, ADAR, ISG20, GBP2, IRF1, PLSCR1, PSMB9, HERC6, SAMD9, CMPK2, IFITM3, RTP4, STAT2, SAMD9L, LY6E, IFITM2, HELZ2, CXCL11, TRIM21, PARP14, TRIM26, PARP12, NMI, RNF31, HLA-C, CASP1, TRIM14, TDRD7, DHX58, PARP9, PNPT1, TRIM25, PS…
HALLMARK_INTERFERON_GAMMA_RESPONSE	STAT1, ISG15, IFIT1, MX1, IFIT3, IFI35, IRF7, IFIT2, OAS2, TAP1, EIF2AK2, RSAD2, MX2, IRF1, OAS3, TNFSF10, IRF9, CXCL10, IFI44, BST2, XAF1, SP110, OASL, PSMB8, IFI44L, IFITM3, DDX60, LGALS3BP, GBP4, IRF8, PSMB9, PML, IFIH1, UBE2L6, IFI27, ADAR, LY6E, STAT2, CXCL9, IL10RA, PLA2G4A, TRIM21, USP18, PTGS2, EPSTI1, C1S, DDX58, IL15, NLRC5, NMI, IDO1, PSMB10, CXCL11, ITGB7, SAMHD1, HERC6, CMPK2, SAMD9L…
HALLMARK_APICAL_JUNCTION	ACTN1, CLDN7, ACTN3, CLDN19, DLG1, TJP1, COL17A1, NECTIN1, CLDN9, CDH3, CTNND1, CDH1, LIMA1, VCL, SHROOM2, NECTIN3, NECTIN2, CLDN14, PTPRC, THY1, VASP, ITGB1, ZYX, ACTN4, CLDN4, CADM3, ITGA3, NF2, B4GALT1, NEXN, CDH6, ADAM15, PTK2, HADH, LAMB3, CLDN11, CDH4, IRS1, SORBS3, CLDN8, EVL, CLDN15, THBS3, NECTIN4, JAM3, CDH11, ITGB4, RASA1, AKT2, TMEM8B, LAMA3, RSU1, ICAM1, CLDN18, GTF2F1, TSC1, LAMC2, …
HALLMARK_APICAL_SURFACE	B4GALT1, RHCG, MAL, LYPD3, PKHD1, ATP6V0A4, CRYBG1, SHROOM2, SRPX, MDGA1, TMEM8B, THY1, PCSK9, EPHB4, DCBLD2, GHRL, LYN, GAS1, FLOT2, PLAUR, AKAP7, ATP8B1, EFNA5, SLC34A3, APP, GSTM3, HSPB1, SLC2A4, IL2RB, RTN4RL1, NCOA6, SULF2, ADAM10, BRCA1, GATA3, AFAP1L2, IL2RG, CD160, ADIPOR2, SLC22A12, NTNG1, SCUBE1, CX3CL1, CROCC
HALLMARK_HEDGEHOG_SIGNALING	SHH, PTCH1, NRCAM, NRP1, SCG2, AMOT, UNC5C, ADGRG1, HEY1, GLI1, THY1, SLIT1, CDK6, HEY2, NRP2, TLE3, TLE1, L1CAM, PLG, NKX6-1, NF1, RASA1, ETS2, RTN1, CRMP1, MYH9, VEGFA, CELSR1, CNTFR, ACHE, PML, CDK5R1, VLDLR, OPHN1, LDB1, DPYSL2
HALLMARK_COMPLEMENT	C2, C1S, CFB, C1R, SERPINE1, MMP14, SERPING1, CTSL, F5, MMP13, F7, CTSS, LGMN, PLG, C1QA, CASP1, GZMA, ADAM9, CALM3, C1QC, TIMP1, DPP4, KLK1, KLKB1, CD59, CR2, MMP15, LAP3, SPOCK2, F10, CTSB, SERPINA1, CTSO, CD40LG, CBLB, PDP1, C4BPB, PLEK, GP9, PLAUR, C3, F2, CASP4, STX4, CTSC, USP15, CR1, DUSP6, SERPINB2, GPD2, CFH, FN1, CD36, CA2, PSMB9, APOBEC3G, FCN1, GZMK, PDGFB, CLU, CASP10, LRP1, CTSD, S1…
HALLMARK_UNFOLDED_PROTEIN_RESPONSE	ATF4, HERPUD1, PARN, EXOSC4, HSP90B1, XBP1, EXOSC9, HSPA5, ATF3, EXOSC1, EXOSC5, ASNS, ARFGAP1, WFS1, SRPRB, DNAJB9, TSPYL2, NFYA, CALR, KHSRP, DNAJC3, EXOSC2, NOP14, ATF6, HYOU1, RRP9, NOP56, CXXC1, IGFBP1, CNOT4, DCP2, PDIA6, ATP6V0D1, PREB, SEC31A, GOSR2, SERP1, NFYB, NHP2, DCTN1, SLC7A5, SSR1, EDEM1, EDC4, EIF2AK3, MTHFD2, SRPRA, NOLC1, ERN1, FKBP14, ZBTB17, WIPI1, YIF1A, CCL2, DKC1, EIF4EBP1…
HALLMARK_PI3K_AKT_MTOR_SIGNALING	MAPK8, PIK3R3, GRB2, NFKBIB, MAP2K6, MAPK9, AKT1, MAPK1, PLCG1, TRIB3, GSK3B, MAP2K3, CDKN1A, RAC1, RIPK1, AKT1S1, ACTR2, PRKAR2A, YWHAB, HRAS, PDK1, PIKFYVE, TBK1, ACTR3, E2F1, MYD88, ITPR2, SQSTM1, RPS6KA1, PTPN11, MAPKAP1, PLCB1, RAF1, CAMK4, RPTOR, CFL1, CDK4, TRAF2, GNGT1, UBE2N, ADCY2, CDKN1B, VAV3, FGF6, ECSIT, RALB, ARF1, MKNK1, CDK1, PTEN, ARHGDIA, GRK2, FGF17, DDIT3, IRAK4, TIAM1, CDK2,…
HALLMARK_MTORC1_SIGNALING	FADS1, DDIT4, CALR, HK2, PGK1, SLC7A5, CTSC, ACSL3, SLC1A5, M6PR, TFRC, DDIT3, TMEM97, IFRD1, PLOD2, TUBA4A, PSAT1, CORO1A, LDHA, MTHFD2, FADS2, VLDLR, WARS1, SCD, P4HA1, ACTR2, IDH1, SLC2A1, GBE1, SERPINH1, NUPR1, PSMG1, PSPH, NAMPT, CDKN1A, BHLHE40, HSPA9, HSPA5, EGLN3, LGMN, PNP, XBP1, SLA, DDX39A, HSPE1, ACLY, SLC7A11, SSR1, GLA, SQSTM1, PDK1, PSMC2, PRDX1, SERP1, TRIB3, NFIL3, HMGCS1, GOT1, …
HALLMARK_E2F_TARGETS	AURKA, BRCA2, CCP110, CENPE, CKS2, DCLRE1B, DNMT1, DONSON, EED, GINS1, GINS4, H2AZ1, LIG1, MAD2L1, MCM2, MCM4, MCM5, MCM7, MELK, MMS22L, NAA38, NASP, NUDT21, NUP205, ORC6, PCNA, PLK4, POLE, PRIM2, RAD51AP1, RFC2, RPA2, RPA3, SUV39H1, TMPO, UBE2T, WDR90, CDK1, MCM3, TOP2A, MCM6, BIRC5, CCNB2, RRM2, HMGB2, BUB1B, RFC3, EZH2, CHEK1, SMC4, MKI67, CDC20, PLK1, KIF2C, DLGAP5, AURKB, CDC25A, TRIP13, H2A…
HALLMARK_MYC_TARGETS_V1	PCNA, PSMD8, PSMD7, SET, SNRPA1, RAN, SRSF2, G3BP1, STARD7, NPM1, BUB3, EIF3D, XPO1, FBL, EIF4A1, CANX, NAP1L1, CBX3, CCT3, C1QBP, U2AF1, UBE2L3, SSBP1, SRSF1, TCP1, MCM2, EIF3B, PSMD14, SNRPA, PWP1, APEX1, TXNL4A, HNRNPR, PSMB2, HPRT1, MCM6, NME1, SNRPD1, EEF1B2, HSPD1, CAD, RPL18, PGK1, DDX18, RPS2, LDHA, RUVBL2, RNPS1, EIF2S1, RANBP1, MCM5, IARS1, UBE2E1, MYC, AP3S1, RFC4, DUT, PSMA4, RPS3, SN…
HALLMARK_MYC_TARGETS_V2	SLC19A1, MRTO4, TMEM97, RRP9, PES1, TFB2M, EXOSC5, IPO4, NDUFAF4, NOC4L, MYC, SRM, PA2G4, GNL3, NOLC1, WDR43, RABEPK, NOP16, TBRG4, DDX18, NIP7, WDR74, BYSL, HSPD1, PLK4, NOP2, PPAN, NOP56, RCL1, NPM1, AIMP2, RRP12, PPRC1, TCOF1, MCM5, HK2, CBX3, PLK1, PHB, MCM4, CDK4, DUSP2, MYBBP1A, UTP20, PRMT3, FARSA, MAP3K6, LAS1L, PUS1, HSPE1, SLC29A2, DCTPP1, SUPV3L1, SORD, IMP4, GRWD1, UNG, MPHOSPH10
HALLMARK_EPITHELIAL_MESENCHYMAL_TRANSITION	COL3A1, COL5A2, COL5A1, FBN1, COL1A1, FN1, COL6A3, SERPINE1, COL1A2, COL4A1, COL4A2, VCAN, IGFBP3, TGFBI, SPARC, LUM, LAMC1, LOX, LAMC2, CCN2, TAGLN, COL7A1, LOXL2, COL6A2, ITGAV, THBS2, COL16A1, NNMT, TPM1, CDH2, MMP2, COL11A1, THBS1, FAP, BGN, SERPINH1, FSTL1, POSTN, THY1, SPP1, TNC, TFPI2, NID2, ITGB5, MMP3, VIM, LOXL1, FBLN5, COL12A1, ELN, CDH11, COMP, SPOCK1, BMP1, IL32, LAMA3, TIMP1, QSOX1,…
HALLMARK_INFLAMMATORY_RESPONSE	CXCL10, CCL2, CCL5, FPR1, CCL20, IL1A, CXCL8, CCL7, CCL22, CXCL11, CCR7, EDN1, CD40, CXCL9, IL6, IL1B, TLR2, IL1R1, CD69, ICAM1, CCRL2, AQP9, EREG, C3AR1, GNA15, CMKLR1, PTGER4, LIF, IL15, NAMPT, OPRK1, ITGB8, PTAFR, ADM, PLAUR, NFKB1, INHBA, OSM, TNFSF10, TNFSF15, IFNGR2, ADGRE1, IL12B, CSF1, CXCL6, TNFRSF9, LYN, ACVR2A, LDLR, BDKRB1, HRH1, F3, BST2, PTGIR, CD55, CALCRL, CSF3, GPR132, IL4R, NLRP…
HALLMARK_XENOBIOTIC_METABOLISM	CYP1A1, FAH, DCXR, CYP1A2, GSTA3, CYP2J2, CYP27A1, ADH1C, UGDH, ASL, NQO1, ALAS1, GSTM4, CYP2C18, PTS, CYB5A, ACOX2, EPHX1, LCAT, SLC35D1, GSS, FMO3, IDH1, AKR1C3, SLC22A1, GSTO1, ARG1, CDO1, FMO1, ALDH9A1, POR, NDRG2, UPB1, ECH1, PTGES, PDK4, AHCY, COMT, AOX1, CFB, DDAH2, HGFAC, F11, CYP26A1, MCCC2, SERPINA6, GNMT, BLVRB, HACL1, MAOA, KYNU, DHPS, SERPINE1, SLC6A12, GCH1, DHRS7, PAPSS2, ALDH2, HS…
HALLMARK_FATTY_ACID_METABOLISM	ACAA1, ACAA2, ACADL, ACADM, ACOT8, ACOX1, ACSL1, ALDH3A2, CCDC58, CPT2, CYP4A11, DECR1, ECH1, ECI1, ELOVL5, FABP1, FABP2, HADH, HIBCH, HMGCL, HSD17B11, IDH1, ME1, MGLL, MLYCD, PCBD1, RETSAT, S100A10, SUCLG1, VNN1, EHHADH, ALDH9A1, HADHB, ECHS1, ACADS, CA2, HSD17B10, ALDH1A1, ACADVL, HSD17B4, CA4, ADH1C, ADH7, PTS, MAOA, HAO2, HSD17B7, MCEE, ACAT2, AUH, HPGD, FH, HMGCS2, ALAD, GPD1, ACO2, CBR1, GR…
HALLMARK_OXIDATIVE_PHOSPHORYLATION	NDUFS3, UQCRB, NDUFS2, SDHA, UQCRC1, NDUFA9, NDUFS4, NDUFS1, NDUFA2, NDUFS8, SDHB, NNT, ATP5PO, ATP5MC3, NDUFS7, ATP5F1A, NDUFV1, COX5B, UQCRH, NDUFA1, ATP5F1C, ATP5F1B, COX7B, SDHD, CYCS, NDUFA6, NDUFAB1, COX8A, ACO2, ATP5MC1, CYC1, NDUFB6, ATP5F1E, COX5A, UQCRC2, COX6A1, ATP5F1D, COX6C, ATP5PF, NDUFB3, IDH3B, OGDH, NDUFB8, SURF1, COX6B1, NDUFB5, NDUFA4, NDUFB1, COX4I1, COX7C, UQCRFS1, SDHC, ATP…
HALLMARK_GLYCOLYSIS	PGK1, ALDOA, ENO1, TPI1, PFKP, ERO1A, ALDOB, VEGFA, MXI1, PKM, HK2, LDHA, EXT1, SLC25A10, GUSB, PFKFB1, PGAM1, PYGB, AK4, P4HA1, PMM2, FAM162A, SDC1, EGLN3, PC, B4GALT7, FBP2, IGFBP3, CHPF, B3GAT3, CHST12, HS2ST1, MPI, GNPDA1, AKR1A1, PPFIA4, B3GAT1, CHPF2, G6PD, MDH2, CHST6, PGLS, PGAM2, CHST1, GPC1, TSTA3, ALG1, GFPT1, PRPS1, GOT1, MDH1, SLC35A3, GALK1, EGFR, ANGPTL4, CITED2, PLOD2, QSOX1, ME2,…
HALLMARK_REACTIVE_OXYGEN_SPECIES_PATHWAY	GSR, PRDX2, TXNRD1, SOD1, GCLC, CAT, GPX4, MPO, PRDX1, PRDX6, GCLM, TXN, SOD2, PRDX4, SELENOS, PDLIM1, TXNRD2, LAMTOR5, G6PD, MSRA, MBP, SRXN1, NQO1, OXSR1, GLRX2, HMOX2, FES, PFKP, NDUFB4, GPX3, SCAF4, CDKN2D, MGST1, ABCC1, FTL, ATOX1, STK25, EGLN2, ERCC2, SBNO2, JUNB, PTPA, LSP1, NDUFA6, HHEX, GLRX, NDUFS2, PRNP, IPCEF1
HALLMARK_P53_PATHWAY	CDKN1A, BTG2, MDM2, CCNG1, FAS, TOB1, GADD45A, PHLDA3, TAP1, CDKN2B, SFN, ZMAT3, DDB2, EI24, PERP, DDIT4, ATF3, BAX, SESN1, FDXR, PIDD1, SAT1, CDKN2A, AEN, PPM1D, FOXO3, BTG1, TXNIP, SLC19A2, IER3, TP53, NOTCH1, RRAD, DCXR, NINJ1, FOS, S100A10, FBXW7, PLK3, XPC, AK1, TRIAP1, BAK1, CCND2, APAF1, PDGFA, NDRG1, RALGDS, SERPINB5, DGKA, CYFIP2, KLF4, IP6K2, ADA, TNFSF9, KLK8, PRKAB1, STOM, SOCS1, PLK2…
HALLMARK_UV_RESPONSE_UP	NXF1, SLC6A8, BAK1, CDC5L, HSPA2, POLR2H, ALAS1, TUBA4A, C4BPB, CCNE1, EPHX1, GRPEL1, ICAM1, FEN1, ARRB2, JUNB, CTSV, DGAT1, ATF3, CASP3, RASGRP1, TMBIM6, FOS, TAP1, E2F5, RAB27A, CCND3, SLC25A4, SPR, CDKN2B, SHOX2, OLFM1, IGFBP2, LYN, CLTB, BCL2L11, LHX2, NFKBIA, MSX1, H2AX, NR4A1, GLS, CDC34, MMP14, STK25, PDAP1, ABCB1, BSG, SELENOW, IRF1, RXRB, TFRC, PPIF, CDKN1C, HLA-F, CREG1, APOM, BMP2, TGF…
HALLMARK_UV_RESPONSE_DN	TJP1, NFIB, TGFBR3, TFPI, MMP16, ABCC1, MAP2K5, AGGF1, PLCB4, MET, IRS1, PTPRM, AKT3, SIPA1L1, NR1D2, ATRN, ANXA2, ADD3, CDKN1B, ATXN1, CAP2, PRDM2, TOGARAM1, SDC2, SMAD3, SLC7A1, GCNT1, RUNX1, RND3, PLPP3, NR3C1, YTHDC1, PPARG, ADGRL2, DLG1, ATP2B4, NIPBL, PEX14, MYC, RASA2, FZD2, BMPR1A, LPAR1, PRKCA, MGMT, PRKCE, RXRA, LTBP1, LDLR, RBPMS, CACNA1A, RGS4, COL5A2, PTPN21, PRKAR2B, GJA1, BCKDHB, D…
HALLMARK_ANGIOGENESIS	VCAN, POSTN, FSTL1, LRPAP1, STC1, LPL, VEGFA, PF4, THBD, FGFR1, TNFRSF21, CCND2, COL5A2, ITGAV, SERPINA5, KCNJ8, APP, JAG1, COL3A1, SPP1, NRP1, OLR1, PDGFA, PTK2, SLCO2A1, PGLYRP1, VAV2, S100A4, MSX1, VTN, TIMP1, APOH, PRG2, JAG2, LUM, CXCL6
HALLMARK_HEME_METABOLISM	ALAS2, PPOX, FECH, HMBS, GYPB, ALAD, RHD, GYPA, SELENBP1, BLVRB, GYPE, GYPC, EPB42, SLC4A1, RHCE, RHAG, TAL1, MARCHF8, SPTB, UROD, HBQ1, DCAF11, ERMAP, EIF2AK1, CPOX, MPP1, GLRX5, TSPAN5, OSBP2, ANK1, NFE2, AHSP, SPTA1, MAP2K3, BNIP3L, SLC22A4, CLIC2, TRAK2, GCLC, KEL, RANBP10, TRIM10, TSPO2, UROS, XK, SNCA, MARK3, UBAC1, CA1, CA2, BSG, FOXO3, KLF1, CDC27, KAT2B, NARF, GCLM, FBXO7, H1-0, HEBP1, H…
HALLMARK_COAGULATION	F2, PROC, C1S, MMP14, F10, PLG, C1R, SERPINE1, SERPING1, C2, F12, CFI, MMP2, C3, F9, CTSO, TMPRSS6, MMP9, PROZ, MMP1, CFB, BMP1, VWF, FGA, F11, THBD, FURIN, MMP11, F8, LGMN, HPN, CTSB, MBL2, F13B, TIMP1, CTSV, MMP8, A2M, MMP10, MASP2, FGG, C8A, PLAU, ADAM9, GSN, CAPN2, PLAT, FN1, CTSH, OLR1, SPARC, RGN, C8B, LAMP2, C9, PROS1, CLU, F2RL2, CD9, CFH, PREP, LTA4H, GP9, DUSP14, CTSK, GDA, CASP9, APOC1…
HALLMARK_IL2_STAT5_SIGNALING	SOCS2, CISH, PIM1, IL2RA, TNFRSF4, SOCS1, TNFRSF9, XBP1, RRAGD, HK2, PHLDA1, IL2RB, CTLA4, NFIL3, CD83, IKZF2, IL10, TNFRSF18, DHRS3, ECM1, ADAM19, SLC2A3, HIPK2, BATF3, BHLHE40, PTGER2, DENND5A, ITIH5, PHTF2, GADD45B, NRP1, NCOA3, CD79B, AHR, TNFRSF1B, NDRG1, BCL2L1, GABARAPL1, LIF, TIAM1, BMPR2, MAP3K8, RHOB, MYC, S100A1, ETFBKMT, CAPG, ST3GAL4, PENK, IRF4, CST7, WLS, TLR7, IKZF4, GBP4, RGS16, …
HALLMARK_BILE_ACID_METABOLISM	SCP2, ABCD3, SLC27A2, HSD3B7, HSD17B4, AKR1D1, ABCD2, PEX1, CYP8B1, PNPLA8, PHYH, SLC27A5, CYP7B1, CYP27A1, PEX26, AGXT, PEX7, CROT, CYP39A1, ABCA3, CYP7A1, HACL1, PIPOX, PEX6, SOD1, GNPAT, HSD3B1, ABCA2, HAO1, PEX16, ABCD1, ACSL1, MLYCD, ABCG8, AQP9, ISOC1, NR1H4, PEX19, NPC1, HSD17B11, AMACR, CYP46A1, PEX13, IDH1, PEX11A, HSD17B6, EPHX2, PRDX5, PXMP2, BBOX1, FADS2, ALDH9A1, APOA1, OPTN, GSTK1, …
HALLMARK_PEROXISOME	ABCD3, ACOT8, ACOX1, ACSL1, ECH1, ECI2, EHHADH, GSTK1, HSD17B4, MLYCD, PEX11A, RETSAT, SLC27A2, PEX13, PEX14, SCP2, HSD3B7, GNPAT, ABCD2, SLC25A17, PEX2, ACAA1, HAO2, HSD17B11, CRAT, PEX11B, LONP2, IDH1, FIS1, PEX6, ABCB4, SOD1, ABCB1, ISOC1, YWHAH, EPHX2, ABCD1, HMGCL, ACSL5, ALDH9A1, DHCR24, ELOVL5, NUDT19, PRDX5, CTPS1, IDE, SLC23A2, PEX5, BCL10, NR1I2, TSPO, CNBP, MSH2, DHRS3, DIO1, SLC25A4, …
HALLMARK_ALLOGRAFT_REJECTION	PTPRC, IL12B, TGFB1, IL12A, CD3E, CD3D, CD28, LYN, HCLS1, IL18, CRTAM, IFNG, CD3G, CD86, IL10, UBE2N, BCL10, CD4, LCK, NCK1, C2, HLA-A, ITGB2, HLA-DQA1, CD1D, CD80, HLA-DRA, THY1, TLR1, HLA-G, HLA-DMB, IL7, IL4, TNF, CD247, IL2, HLA-DMA, STAT1, IRF4, SRGN, INHBA, TLR3, ZAP70, CD74, CD40, TRAF2, B2M, BCL3, LTB, IFNGR1, CCR5, CD40LG, HLA-DOA, GLMN, IL6, HLA-E, CD2, CCL5, FAS, FASLG, TLR6, PF4, TGFB…
HALLMARK_SPERMATOGENESIS	PDHA2, TSSK2, TNP1, ZPBP, DPEP3, ADAM2, ACTL7B, GAPDHS, TUBA3C, LDHC, DDX25, PRM2, TCP11, PIAS2, PAPOLB, OAZ3, PHF7, ODF1, ACRBP, YBX2, CSNK2A2, NAA11, TULP2, ADAD1, SYCP1, DDX4, MLF1, TEKT2, SPATA6, PGK2, HSPA2, ACRV1, CLPB, CRISP2, ZC2HC1C, AKAP4, CCNA1, CCT6B, PACRG, GSG1, THEG, HSPA4L, CST8, DCC, HSPA1L, GSTM3, DNAJB8, IL13RA2, CAMK4, LPIN1, ZC3H14, COIL, PHKG2, KIF2C, RPL39L, SLC2A5, PCSK4, …
HALLMARK_KRAS_SIGNALING_UP	ANGPTL4, ITGA2, SPRY2, HBEGF, RBP4, HSD11B1, ETV4, GLRX, DUSP6, SCG5, ETV5, ITGB2, AKT2, PPBP, G0S2, GABRA3, IRF8, BIRC3, FGF9, DCBLD2, INHBA, TFPI, TSPAN1, ADAM8, SLPI, PRKG2, MMP11, MMP10, TMEM158, TNFAIP3, PRDM1, GALNT3, ETS1, MMP9, WNT7A, IGFBP3, SPP1, ETV1, CLEC4A, CCND2, TSPAN7, ITGBL1, EMP1, CDADC1, KIF5C, TRIB2, SDCCAG8, PCP4, CFHR2, ALDH1A2, NR0B2, ALDH1A3, AMMECR1, SATB1, GUCY1A1, CSF2,…
HALLMARK_KRAS_SIGNALING_DN	CDH16, SPTBN2, FGFR3, NOS1, PDE6B, SIDT1, NTF3, SCN10A, TAS2R4, DTNB, HTR1D, MAST3, SLC6A3, CLDN8, TGM1, PCDHB1, THRB, YPEL1, RYR2, GDNF, CAMK1D, AMBN, LFNG, SERPINA10, ALOX12B, CALCB, FGGY, SPRR3, ATP6V1B1, EDN1, UPK3B, GAMT, PRODH, RYR1, GPR19, SLC29A3, EDN2, GPRC5C, C5, ZC2HC1C, EDAR, KCNMB1, TENT5C, STAG3, KRT4, SLC25A23, INSL5, GP1BA, KMT2D, ABCG4, MYH7, BRDT, PTGFR, KCNN1, SELENOP, IFI44L, …
HALLMARK_PANCREAS_BETA_CELLS	PAX6, NEUROD1, ISL1, NKX2-2, PCSK1, NKX6-1, SLC2A2, SEC11A, DCX, SPCS1, FOXA2, GCK, MAFB, INS, PDX1, ABCC8, IAPP, SRP9, NEUROG3, FOXO1, AKT3, GCG, DPP4, PAX4, SYT13, SCGN, HNF1A, STXBP1, CHGA, VDR, PCSK2, INSM1, SST, ELP4, SRPRB, PAK3, G6PC2, PKLR, LMO2, SRP14

## Sheet: Sheet2
Immune-related gene sets
Pathways	Gene sets
aDC_V1	CCL1, EBI3, INDO, LAMP3, OAS3
Angiogenesis	CDH5, ELTD1, CLEC14A, LDB2, ECSCR, MYCT1, RHOJ, VWF, TIE1, KDR, ESAM, PTPRB, GPR116, SPARCL1, EMCN, ROBO4, ENG, TEK, S1PR1, A2M, JAM2, COL15A1, PECAM1, CALCRL, CLEC3B, PLVAP, RGS5, LRRC32, EBF1, ADCY4, ACVRL1, GPR124, APLNR, TM4SF18, GNG11, CNRIP1, ZNF423, GIMAP8, PDGFD, ITGA9, EDNRB
APM1	HLA-A, HLA-B, HLA-C, TAP1, TAP2, TAPBP, B2M
B_cell_PCA_16704732	SLC22A3, IGKC, FGD2, SIDT2, CACNA2D2, USP6NL, CPSF2, UBR5, NIPAL4, WEE1, PMAIP1, SLC2A5, BEND4, SP140, GLDC, GSTZ1, EML6, FCRLA, LRMP, BTK, HLA-DMB, SAV1, PLEKHF2, STAG3, HHEX, LINC00926, WDR11, SSU72, CD19, SYNGR2, ZNF532, TRIM56, MEF2C, INPPL1, NFKBIE, JUP, EGR1, FCRL2, TBC1D1, ANKH, TRIO, RGS13, SSPN, ATG4A, C11orf24, PRKCE, RALGPS2, AIM2, PIK3AP1, BACE2, COPS3, CD22, FCRL5, PHF16, POLD4, TSPA…
B_cells_V1	ABCB4, BACH2, BCL11A, BLK, BLNK, CCR9, CD19, CD72, COCH, CR2, DTNB, FCRL2, GLDC, GNG7, HLA-DOB, HLA-DQA1, IGHA1, IGHG1, IGHM, IGKC, IGL, KIAA0125, MEF2C, MICAL3, MS4A1, OSBPL10, PNOC, QRSL1, SCN3A, SLC15A2, SPIB, TCL1A, TNFRSF17
Bcell_mg_IGJ	IGL@, IGHM, IGHG3, IGHV1-69, LOC652128, IGKC, IGLJ3, IGJ, IL8, NTN2L, CTA-246H3.1, IGKV1D-13, IFI6, IGHA1, IGKV1OR2-108, IGKV1OR15-118
Bcell_receptors_score	CD19, CD1C, CD1D, CD20, CD200, CD22, CD24, CD38, CD72, CD74, CD79A, CD79B, CD83, CD86, FCGR2B
Buck14_score	CXCL13, CLIC5, RGS4, RPS28, RFX7, EXOC7, HAPLN1, ZNF3, SSX3, HRBL, PRRG3, ABO, PRTN3, MATN1
CD103neg_mean_25446897	ABCC3, APOE, C1QA, C1QB, C1QC, C5AR1, CYP4F18/CYP4F3A, LYVE1, MERTK, MRC1, MS4A7, SIGLEC1, STAB1, TLR7, TMEM119, TMEM37, TREM2
CD103pos_mean_25446897	BATF3, BTLA, CCR7, CLEC9A, FLT3, IRF8, KIT, MYCL1, XCR1, ZBTB46
CD8_CD68_ratio	CD8A, CD68
CD8_PCA_16704732	DUSP2, GPR56, CST7, FCGBP, S100B, ADRB2, KLRC4, CCL5, IL2RB, GNLY, KLRC1, CD8A, C1orf21, CCL4L1, TBX21, TSPAN32, KLRG1, PRF1, GZMH
CD8_T cells_V1	ABT1, AES, APBA2, ARHGAP8, C12orf47, C19orf6, C4orf15, CAMLG, CD8A, CD8B, CDKN2AIP, DNAJB1, FLT3LG, GADD45A, GZMM, KLF9, LEPROTL1, LIME1, MYST3, PF4, PPP1R2, PRF1, PRR5, RBM3, SF1, SFRS7, SLC16A7, TBCC, THUMPD1, TMC6, TSC22D3, VAMP2, ZEB1, ZFP36L2, ZNF22, ZNF609, ZNF91
CD8A	CD8A
CHANG_CORE_SERUM_RESPONSE_UP	CEP78, LSM3, LRRC40, STK17A, RPN1, JUNB, NUP85, FLNC, HMGN2, RPP40, UQCR10, AIMP2, CHEK1, VTA1, EXOSC8, CENPO, PNO1, SLC16A1, WDR77, UBE2J1, NOP16, NUDT1, SMC2, SLC25A5, NUPL1, DLEU2, PDAP1, CCBL2, COX17, BCCIP, PLG, RGS8, SNRPC, PLK4, NUTF2, LSM4, SMS, EBNA1BP2, C13orf27, VDAC1, PSMD14, MYCBP, SMURF2, GNG11, F3, IL7R, BRIP1, HNRNPA2B1, DCK, ALKBH7, HN1L, MSN, TPM1, HYLS1, HAUS1, NUP93, SNRPE, IT…
Chemokine12_score	CCL2, CCL3, CCL4, CCL5, CCL8, CCL18, CCL19, CCL21, CXCL9, CXCL10, CXCL11, CXCL13
CSF1_response	CORO1A, MNDA, CCRL2, SLC7A7, HLA-DMA, FYB, RNASE6, TLR2, CTSC, LILRB4, PSCDBP, CTSS, RASSF4, MSN, CYBB, LAPTM5, DOCK2, FCGR1A, EVI2B, ADCY7, CD48, ARHGAP15, ARRB2, SYK, BTK, TNFAIP3, FCGR2A, VSIG4, FPRL2, IL10RA, IFI16, ITGB2, IL7R, TBXAS1, FMNL1, FLI1, RASSF2, LYZ, CD163, CD97, CCL2, FCGR2B, MERTK, CD84, CD53, CD86, HMHA1, CTSL, EVI2A, TNFRSF1B, CXCR4, LCP1, SAMHD1, CPVL, HLA-DRB1, C13orf18, GIM…
CSR_Activated_15701700	ACAS2, ACINUS, ADAMTS1, ADD3, AIP1, ALEX3, APOD, APP, ARHC, ARHGAP12, ARHGEF3, ATP6V0A1, AXIN2, BAF53A, BBC3, BCCIP, BCL6, BF, BHC80, BHLHB2, BM039, BOCT, BRCA2, BRIP1, C11ORF14, C11ORF24, C13ORF1, C1ORF33, C1S, C20ORF108, C5ORF4, C6ORF55, C8ORF13, CAMLG, CBX1, CCNG2, CCNL2, CCT5, CDC14B, CDCA4, CDK2, CDKN1A, CDKN1C, CENPJ, CGI-121, CHEK1, CKLF, CL640, CLCN6, CLIC2, CNTNAP1, COPS6, CORO1C, COTL1,…
Cytotoxic_cells_V1	APBA2, APOL3, CTSW, DUSP2, GNLY, GZMA, GZMH, KLRB1, KLRD1, KLRF1, KLRK1, NKG7, RORA, RUNX3, SIGIRR, WHAMMP3, ZBTB16
DAP12_data	ROB
DC_V1	CCL13, CCL17, CCL22, CD209, HSD11B1, NPR1, PPFIBP2
Eosinophils_V1	ABHD2, ACACB, C9orf156, CAT, CCR3, CLC, CYSLTR2, EMR1, EPN2, GALC, GPR44, HES1, HIST1H1C, HRH4, IGSF2, IL5RA, KBTBD11, KCNH2, LRP5L, MYO15B, RCOR3, RNASE2, RRP12, SIAH1, SMPD3, SYNJ1, TGIF1, THBS1, THBS4, TIPARP, TKTL1
G_CD3E	CD3E, CD3D, IL10RA, AMICA1, CD3G
G_CYTH4	CYTH4, NCF4, RAC2, IL2RB, CSF2RB
G_LILRB4	LILRB4, LILRB2, LAIR1, LILRB1, LILRB3, LILRA6, OSCAR
G_SIGLEC9	SIGLEC9, SIGLEC7, FPR3, SIGLEC5, CD33, SIGLEC10, SIGLEC14, FPR1
G_SLAMF6	SLAMF6, SLAMF7, CD48, LY9, SLAMF1, ARHGAP30, SLAMF8
GRANS_PCA_16704732	SPTBN2, SLPI, CMTM6, SLC9A7, SLC25A37, GABARAP, QPCT, PARPBP, AOX1, PPM1A, RER1, LAMP2, SGCE, OSBP2, FAXDC2, TGFA, LRRK2, SPRTN, NFIA, MOG, BNIP3L, CDA, C5orf45, AGO4, CAMSAP2, TNFRSF10A, CYP4F3, ELF4, RAB2B, TST, TBC1D10C, IL18RAP, BST2, FIS1, SERPINE1, ATP6V0C, SLC31A2, ARRB2, ZNF598, RTN3, OAZ1, GYPB, USP47, CHI3L1, EMR2, C9orf78, BACH1, SLC7A7, ALOX5AP, HLA-E, TNFRSF10C, TSPAN7, MX2, CLEC2D, …
HER2_Immune_PCA_18006808	AOC1, ACTN1, ACVR1, ACVRL1, ADAM8, AGER, AIF1, ALDH1A1, ALDOB, AKR1B1, ALOX5AP, AMPD1, AMPD3, BIN1, ANG, ANGPT2, ANK1, AOAH, APBA2, BIRC3, APOC4, APOE, FASLG, RHOG, ARHGAP1, ARRB2, ATP2A1, B2M, BCL2A1, TNFRSF17, BDH1, CXCR5, BNIP3, DST, BTK, BTN1A1, SERPING1, C1QA, C1QB, C1R, C1S, C2, C3, C3AR1, FMNL1, CAPN2, CASP1, CASP4, RUNX1, RUNX3, CCND2, CCND3, CD1D, CD1E, CD2, CD3D, CD3E, CD3G, CD247, CD6,…
ICS5_score	CXCL13, CLIC5, HLA-F, TNFRSF17, XCL2
iDC_V1	ABCG2, BLVRB, CARD9, CD1A, CD1B, CD1C, CD1E, CH25H, CLEC10A, CSF1R, CTNS, F13A1, FABP4, FZD2, GSTT1, GUCA1A, HS3ST2, LMAN2L, MMP12, MS4A6A, NUDT9, PDXK, PPARG, PREP, RAP1GAP, SLC26A6, SLC7A8, SYT17, TACSTD2, TM7SF4, VASH1
IFIT3	IFIT3, IFI44L, IFIT1, RSAD2, MX1, IFI44, OAS2, CMPK2, IFI6, IFIT2
IFN_21978456	IFI27, MX1, ISG15, IFIT1, IFIT3, RSAD2, IFI44L, IFI44, OAS1, OAS2, OAS3, HERC6, OASL
IFNG_score_21050467	MAP3K10, CSRP3, FOSL1, SKP1A, HLA-B, SF3A1, XRCC6, CEBPD, HLA-A, NMI, IFI35, HIF3A, TAS2R5, C1S, SHFM1, COL16A1, PSME1, IFITM1, CYCS, BAK1, EPS15, GBP1, FAS, PML, HADH, EIF2B1, HLA-E, HADHB, IRF1, ADAR, IFIT3, SDCBP, ATP6V0B, ZFP36L2, TRIM21, PRAME, ELK4, BBC3, PSMB10, CASP8, PHLDA1, PPP3CA, BTG1, RBBP4, PMAIP1, TEAD4, SRP9, ISG15, BST2, PYHIN1, IL15RA, VEGFC, RHOC, PLOD2, NULL, STAT1, PSMB8, SFR…
IGG_Cluster_21214954	CD27, IL2RG, CD79A, PIM2, POU2AF1, IGKC, IGLV3-25, IGL, IGJ, TNFRSF17, NTN3, IL8, HLA-C, LAX1
IL12_score_21050467	CD3E, TRB@, IL12B, CD3Z, STAT4, IFNG, JAK2, IL12RB1, IL12RB2, MAPK14, TRA@, IL12A, MAP2K6, TYK2, JUN, IL18, CXCR3, CD3G, ETV5, CCR5, CD3D, MAPK8, IL18R1
IL13_score_21050467	IL13, IL13RA2, JAK2, IL13RA1, TYK2, IL4R, JAK1
IL2_score_21050467	RAF1, IL2, STAT5A, IL2RB, SOS1, GRB2, STAT5B, HRAS, LCK, JUN, MAPK3, IL2RG, JAK1, JAK3, CSNK2A1, MAP2K1, FOS, SHC1, SYK, ELK1, IL2RA, MAPK8
IL4_score_21050467	JAK3, GRB2, STAT6, SHC1, IL4, IL4R, AKT1, IRS1, IL2RG, JAK1, RPS6KB1
IL8_21978456	CXCL1, CXCL8, CXCL2
Immune_cell_Cluster_21214954	WARS, IDO1, RNASE6, GPR65, MNDA, LAMP3, TNFAIP8, LYN, TNFAIP3, PLAC8, IL7R, CSF2RB, IRF1, TNFRSF1B, ADAMDEC1, SLAMF8, SIRPG, LTB, PTPRCAP, CCR7, SPOCK2, PLEK, CD74, HLA-DMA, HLA-DRA, HLA-DMB, FCER1G, TYROBP, LAPTM5, ITGB2, C1QA, STAT1, CXCL11, CXCL10, GBP1, TAP1, PSMB9, GIMAP4, SRGN, FGL2, HCLS1, ARHGAP25, LCK, EVI2B, ARHGAP15, CYTIP, GZMA, LCP2, CD53, IL10RA, CD48, CCL5, CD3D, CD2, GZMK, PTPRC, …
Immune_NSCLC_score	C3orf41, C1orf24, PLEK, RHOH, PSCDBP, TCEA2, FLJ21963, CLEC4E, USP51, WFDC10B, IGH@, SLC4A3, CD53, LOC401431, SCFV, THRAP2, PRDM13, OBSL1, C7orf40, TAGAP, MGC11271, IGLV6-57, CD38, FKBP9, ADAMTSL2, CD48, GNPTAB, DHRS8, LOC388886, CNIH3, PSMA6, CCRK, SHROOM1, GPSM1, TRO, GSTT2, NQO2, EAF2, MUM1L1, MUC4, C13orf21, PABPC1, PLA2G7, PARK2, AOAH, IGL@, LOC642480, TMSB4X, LOC390712, ACOT8, GIMAP7, LOC37…
Interferon_19272155	RSAD2, OAS3, IFI44, ISG15, DDX60, IFI44L, IFI6, MX1, IFIT3, IFI27, IFIT1, OAS1, OAS2
Interferon_Cluster_21214954	C19orf66, BST2, SP110, PARP12, IFIT5, OAS1, IRF9, USP18, DDX58, MX2, IFI27, OAS2, IFI6, IFIT3, IFI44L, IFI44, IFIT1, ISG15, MX1, RSAD2, OAS3, HERC6, HERC5, DDX60, PLSCR1, UBE2L6, SAMD9, RTP4, XAF1, NMI, IFITM1, IFITM3, ISG20, PSME2, PSME1, IRF7
IR7_score	C1QA, IGLC2, LY9, TNFRSF17, SPP1, XCL2, HLA-F
KEGG_HEMATOPOIETIC_CELL_LINEAGE	GP1BA, GP1BB, EPO, IL9R, CD33, TNF, GP9, ITGAM, CD34, CD36, GP5, ITGA4, ITGA3, KITLG, ITGA2B, FCGR1A, ITGA5, FCER2, GYPA, THPO, IL1R2, IL7R, MME, IL11RA, CD19, MS4A1, TFRC, CD22, KIT, FLT3, ITGB3, FLT3LG, IL1A, CR2, CD14, CR1, TPO, EPOR, IL11, CSF2, HLA-DRB4, CD4, CSF1R, HLA-DRB5, CSF1, HLA-DRB3, IL3RA, IL3, CD59, LOC652799, CD9, CD8A, CD8B, CD44, CD7, CD5, CSF2RA, CD55, DNTT, CSF3, IL1B, IL1R1, …
LCK_19272155	ARHGAP15, KLRK1, SASH3, ARHGAP25, SLAMF1, GIMAP5, SH2D1A, CCR7, ITK, TRBV19, RAC2, CORO1A, PIK3CD, LPXN, PRKCB, STAT4, GMFG, SELPLG, FGL2, EVI2B, CSF2RB, GZMK, SAMSN1, GIMAP4, IRF8, NCKAP1L, IL10RA, TRAC, INPP5D, PLAC8, CCL5, CD247, LTB, IL2RG, HCLS1, IL7R, CD53, LCK, CD3D, CD27, GZMA, SELL, TRBV21-1, CD2, CD48, SLA, LCP2, SRGN, PTPRC
LIexpression_score	CCL5, CD19, CD37, CD3D, CD3E, CD3G, CD3Z, CD79A, CD79B, CD8A, CD8B1, IGHG3, IGJ, IGLC1, CD14, LCK, LTB, MS4A1
LYM	CD53, SASH3, IL10RA, NCKAP1L, LCP2, ITGAL, CCR5, CD4, MYO1F, ARHGAP30
Lymph_vessels_V1	FIGF, PDPN, VEGFC
LYMPHS_PCA_16704732	UQCRB, SESTD1, QTRT1, TIPIN, REL, STXBP2, HSBP1, COX6C, RPL11, MECOM, ANKRD28, JUN, ZC3H15, RPL23, RPS6KA2, EEF2, TMA7, RPS6, RPL27, RPS21, COX7B, PRRC2B, CYP17A1, NSUN4, TOMM34, MINOS1, STAMBPL1, FGF9, ATF4, RPL35, RPL31, RPS24, DCLRE1C, C5orf49, FAM162A, ITGB2, SLC19A1, RPL32, TPP2, MALAT1, LSM3, TSSC1, ATXN2L, SERPINB6, TPI1
Macrophages_V1	APOE, ATG7, BCAT1, CCL7, CD163, CD68, CD84, CHI3L1, CHIT1, CLEC5A, COL8A2, COLEC12, CTSK, CXCL5, CYBB, DNASE2B, EMP1, FDX1, FN1, GM2A, GPC4, KAL1, MARCO, ME1, MS4A4A, MSR1, PCOLCE2, PTGDS, RAI14, SCARB2, SCG5, SGMS1, SULT1C2
Mast_cells_V1	ABCC4, ADCYAP1, CALB2, CEACAM8, CMA1, CPA3, CTSG, ELA2, GATA2, HDC, HPGD, HPGDS, KIT, LINC01140, MAOB, MLPH, MPO, MS4A2, NR0B1, PPM1H, PRG2, PTGS1, SCG2, SIGLEC6, SLC18A2, SLC24A3, TAL1, TPSAB1, TPSB2, VWA5A
MCD3_CD8_21214954	SRPX, IGFBP6, ENPP2, SEMA3G, CIDEA, GPX3, GPD1, CD36, RBP4, AOC3, LPL, FABP4, ADIPOQ, PLIN1, ADH1B, FHL1, LEP, CD34, SPRY1, PROS1, PPAP2A, AKAP12, JAM3, NDN, SPARCL1, ITM2A, AQP1, C7, TSPAN7, JAM2, CAV1, GNG11, LDB2, LHFP, CDH5, ABCA8, MEOX1, DARC, VWF, CLDN5, ERG, SLIT2, PECAM1, CDO1, CFD
MDACC.FNA.1_20805453	TMEM176B, SLCO2B1, CKAP2, CD74, VCAM1, IGLL1, CCL2, GPNMB, PTGDS, CD163, MAFB, HLA-DRB1, PLTP, APOE, C1QB, NTN3, PECAM1, IGKV1D-13, IGKV1OR2-108, IGLJ3, IGKC, IGL, IGHG3, IGHM, HLA-DPA1, HLA-DQB1, HLA-DQA1, IGHG1, IGJ, C1QA, HLA-DRA
MHC.II_19272155	CTSS, CD74, HLA-DRB1, HLA-DQA1, HLA-DMB, HLA-DPA1, HLA-DPB1, HLA-DMA, HLA-DRA, LCP2, SRGN, PTPRC
MHC2_21978456	HLA-DPB1, HLA-DMB, CD74, HLA-DRB5, HLA-DRB1, HLA-DRB4, HLA-DRB3, HLA-DRA, HLA-DPA1, HLA-DQA1, HLA-DQA2, LOC100509457, HLA-DMA, HLA-DQB1, LOC101060835
Minterferon_Cluster_21214954	STAT1, IL18BP, XAF1, B2M, RSAD2, EPSTI1, PSMB8, PSMB9, ZC3HAV1, IFI35, DDX58, GBP7, CXCL10, CCL5, GBP6, CXCL9, CD274, HELZ2, UBA7, LGALS3BP, PARP9, IRF9, ADAR, IFIT2, OASL, DDX60, IFIH1, RTP4, GBP4, IFI44, MX1, ISG15, BST2, USP18, IFIT1, OAS2, ZBP1, PARP14, IRGM, STAT2, PARP12, SP100, GBP1, BATF2, NMI, SLFN13, GVINP1, IRF1
Module11_Prolif_score	CDKN3, NDC80, RNASEH2A, CENPA, SMC2, CENPE, RAD51AP1, PLK4, NMU, KIF2C, TMSB15A, UBE2C, CHEK1, ZWINT, OIP5, CRABP1, ECT2, EIF4EBP1, EZH2, FEN1, HSPA4L, TPX2, FOXM1, NCAPH, PRAME, PDSS1, KIF4A, RAD54B, ASPM, FBXO5, ATAD2, RACGAP1, GPSM2, DONSON, HMMR, BIRC5, KIF11, LMNB1, MAD2L1, MCM4, MCM5, MKI67, MMP1, MYBL1, MYBL2, NEK2, NUSAP1, GTSE1, GINS2, PLK1, FAM64A, ERCC6L, NCAPG2, CEP55, FANCI, HJURP, M…
Module3_IFN_score	IFI44, IFI44L, DDX58, IFI6, IFI27, IFIT2, IFIT1, IFIT3, CXCL10, MX1, OAS1, OAS2, OAS3, HERC5, SAMD9, HERC6, DDX60, RTP4, IFIH1, STAT1, TAP1, OASL, RSAD2, ISG15
Module4_TcellBcell_score	CD96, CD52, SEMA4D, CXCL13, SP140, CCR7, CTSW, DOCK2, EVI2B, FCN1, KLRK1, FLI1, PLCL2, FYB, IPCEF1, PPP1R16B, CCDC69, STAP1, GPR18, ICOS, GPR171, GZMA, GZMB, GZMK, IGJ, IL2RB, IL2RG, IL7R, ITGA4, ITK, KLRB1, LCK, LGALS2, LRMP, LTB, SH2D1A, CXCL9, NCF4, GIMAP6, IL21R, TRAT1, PLAC8, UBASH3A, POU2AF1, RHOF, LAX1, BANK1, SIRPG, PRF1, DOCK10, PRKCB, CRTAM, PTGDS, PTPRC, PTPRCAP, TNFRSF17, CCL19, SELL,…
Module5_TcellBcell_score	IGSF6, LILRB2, BTN3A3, UBD, CXCL13, GNLY, CXCR6, CTSC, HCP5, PIM2, SP140, CCR7, CTSS, CYBB, FCN1, TFEC, SEL1L3, FYB, GBP1, LAMP3, ADAMDEC1, GPR18, ICOS, GPR171, GZMH, GZMB, GZMK, BIRC3, IFNG, IL2RG, IL15, IDO1, CXCL10, IRF1, ISG20, ITK, LAG3, LCK, LYN, CXCL9, NKG7, TRAT1, MGC29506, PLAC8, POU2AF1, CRTAM, SLAMF8, PSMB9, PTPN7, SLAMF7, BCL2A1, TNFRSF17, CCL5, CCL8, CCL13, CCL18, CCL19, CXCL11, SELL…
Neutrophils_V1	ALPL, BST1, CD93, CEACAM3, CREB5, CRISPLD2, CSF3R, CYP4F3, DYSF, FCAR, FCGR3B, FLJ11151, FPR1, FPRL1, G0S2, HIST1H2BC, HPSE, IL8RA, IL8RB, KCNJ15, LILRB2, MGAM, MME, PDE4B, S100A12, SIGLEC5, SLC22A4, SLC25A37, TECPR2, TNFRSF10C, VNN3
NHI_5gene_score	IGK@, GBP1, STAT1, IGLL5, OCLN
NK_CD56bright cells_V1	DUSP4, FOXJ1, LPCAT4, MADD, 43165, MPPED1, MUC3B, NIBP, PLA2G6, RRAD, XCL1
NK_CD56dim cells_V1	EDG8, FLJ20699, GTF3C1, GZMB, IL21R, KIR2DL3, KIR2DS1, KIR2DS2, KIR2DS5, KIR3DL1, KIR3DL2, KIR3DL3, KIR3DS1, SPON2, TMEPAI
NK_cells_V1	ADARB1, AF107846, ALDH1B1, APBB2, ATL2, BCL2, CDC5L, FGF18, FUT5, FZR1, GAGE2A, IGFBP5, KANK2, LDB3, MAPRE3, MCM3AP, MRC2, NCR1, PDLIM4, PRX, PSMD4, RP5-886K2.1, SGMS1, SLC30A5, SMEK1, SPN, TBXA2R, TCTN2, TINAGL1, TRPV6, XCL1, XCL2, ZNF205, ZNF528, ZNF747
PD1_V1	PDCD1
PD1_data	PDCD1
PD1_PDL1_score	PDCD1, CD274
Rotterdam_ERneg_PCA_15721472	PARP4, COL2A1, FUT3, GAS2, MYH2, SAT1, TNFSF10, CEP57, ANAPC15, GABRQ, RFX7, BCL2L14, RPL23AP7, ZNF362
STAT1_19272155	TAP1, GBP1, IFIH1, PSMB9, CXCL9, IRF1, CXCL11, CXCL10, IDO1, STAT1
STAT1_score	STAT1, CXCL10, TAP1, CXCL11, INDO, CXCL9, MX1, LAMP3, ISG15, RTP4, HERC6, IFI44L, MX2, IFIT3, HERC5, RSAD2, DDX58, CCL5, ADAMDEC1, CD2, HCP5, NMI, SPOCK2, CCL8, TRIM22, LYZ, IRF1, LAG3, PSCDBP, TFEC, UBD, SP140, CTSC, IFI6, PLA2G7, CD3G, ECGF1, PLAC8, FGL2, GZMK, CD48, STAT4, GPR18, P2RX5, IFI30, SH2D1A, LAPTM5, CD69, PTPN7, IRF8, PIM2, ETV7, GPR171, PSME1, BIRC3, FASLG, IFITM1, IFIT5, ITGB2, BTN…
T_cell_PCA_16704732	SLC35D2, CD3E, S100A8, GATA3, GIPC1, CCL5, PRKCA, SLCO3A1, CEP85L, KLRB1, CD5, SH2D1A, S100A10, IL6ST, CD247, CD6, SBK1, GBP2, KLRG1, TIAM1, MYBL1, TACC3, RASGRP1, LAT, OSBP2, LIMA1, UPP1, RNF213, MAPKAPK5, ACVR2B, FYB, HSPA1L, LEF1, MRPL27, LRIG1, RARRES3, DPP4, TRA, APBA2, SPOCK2, MLLT3, PCSK5, BCL11B, VIPR1, RUNX2, GALT, ITGA6, OLAH, CD3G, DNASE1L3, CAMK4, DNAJB1, KLRC4, TNFSF8, NSG1, SATB1, G…
T_cells_V1	BCL11B, CD2, CD28, CD3D, CD3E, CD3G, CD6, CD96, GIMAP5, ITM2A, LCK, NCALD, PRKCQ, SH2D1A, SKAP1, TRA, TRAC, TRAT1, TRBC1
T_helper cells_V1	ANP32B, ASF1A, ATF2, BATF, C13orf34, CD28, DDX50, FAM111A, FRYL, GOLGA8A, ICOS, ITM2A, LRBA, NAP1L4, NUP107, PHF10, PPP2R5C, RPA1, SEC24C, SLC25A12, SRSF10, TRA, UBE2L3, YME1L1
TAMsurr_score	CXCL10, CXCL11, CCL8, LAMP3
TAMsurr_TcClassII_ratio	CXCL10, CXCL11, CCL8, LAMP3, CD2, CD3G, CD8A, IFNG, TNF, GZMB, GZMH, PRF1, ZAP70, HLA-DMA, HLA-DOA, HLA-DOB, HLA-DPA1, HLA-DPB1, HLA-DQA1, HLA-DQB1, HLA-DQB2, HLA-DRA, HLA-DRB1, HLA-DRB2, HLA-DRB3, HLA-DRB4, HLA-DRB5, HLA-DRB6, CIITA, CD74
TcClassII_score	CD2, CD3G, CD8A, IFNG, TNF, GZMB, GZMH, PRF1, ZAP70, HLA-DMA, HLA-DOA, HLA-DOB, HLA-DPA1, HLA-DPB1, HLA-DQA1, HLA-DQB1, HLA-DQB2, HLA-DRA, HLA-DRB1, HLA-DRB2, HLA-DRB3, HLA-DRB4, HLA-DRB5, HLA-DRB6, CIITA, CD74
Tcell_21978456	CORO1A, LCK, GZMK, LAPTM5, IL10RA, CD27, SELL, TRAC, CD48, CD2, TRBC1, CD3D, IL23A, ITK, CD53, EVI2B, PTPRC, YME1L1, TRAV20, TRAJ17, SAMSN1, ARHGAP25, PLAC8, CD52
Tcell_receptors_score	CD3D, CD3E, CD3G, CD3Z
Tcm_cells	AQP3, ATF7IP, ATM, CASP8, CDC14A, CEP68, CLUAP1, CREBZF, CYLD, DOCK9, FAM153B, FOXP1, FYB, HNRPH1, INPP4B, KLF12, LOC441155, MAP3K1, MLL, N4BP2L2-IT2, NEFL, NFATC3, PCM1, PCNX, PDXDC2, PHC3, POLR2J2, PSPC1, REPS1, RPP38, SLC7A6, SNRPN, ST3GAL1, STX16, TIMM8A, TRAF3IP3, TXK, TXLNGY, USP9Y
Tem_cells	AKT3, C7orf54, CCR2, DDX17, EWSR1, FLI1, GDPD5, LTK, MEFV, NFATC4, PRKY, TBC1D5, TBCD, TRA, VIL2
Tfh_cells	B3GAT1, BLR1, C18orf1, CDK5R1, CHGB, CHI3L2, CXCL13, HEY1, HIST1H4K, ICA1, KCNK5, KIAA1324, MAF, MAGEH1, MKL2, MYO6, MYO7A, PASK, PDCD1, POMT1, PTPN13, PVALB, SH3TC1, SIRPG, SLC7A10, SMAD1, ST8SIA1, STK39, THADA, TOX, TSHR, ZNF764
Tgd_cells	C1orf61, CD160, FEZ1, TARP, TRD, TRGV9
TGFB_PCA_17349583	COL1A1, CTGF, FN1, MMP9, SERPINE1, SPARC, TAGLN, TGFB1, TGFB1I1, TGFB3, TGFBI, TGFBR1, TGIF1, THBS1, TGIF2
TGFB_score_21050467	MMP3, MARCKSL1, IGF2R, LAMB1, SPARC, FN1, ITGA4, SMO, MMP19, ITGB8, ITGA5, NID1, TIMP1, SEMA3F, RHOQ, CTNNB1, MMP2, SERPINE1, EPHB2, COL16A1, EPHA2, TNC, JUP, ITGA3, TCF7L2, COL3A1, CDH6, WNT2B, ADAM9, DSP, HSPG2, ARHGAP1, ITGB5, IGFBP5, ARHGDIA, LRP1, IGFBP2, CTNNA1, LRRC17, MMP14, NEO1, EFNA5, ITGB3, EPHB3, CD44, IGFBP4, TNFRSF1A, RAC1, PXN, PLAT, COL8A1, WNT8B, IGFBP3, RHOA, EPHB4, MMP1, PAK1,…
Th1_cells_V1	APBB2, APOD, ATP9A, BST2, BTG3, CCL4, CD38, CD70, CMAH, CSF2, CTLA4, DGKI, DOK5, DPP4, DUSP5, EGFL6, GGT1, HBEGF, IFNG, IL12RB2, IL22, LRP8, LRRN3, LTA, SGCB, SYNGR3, ZBTB32
Th17_cells_V1	IL17A, IL17RA, RORC
Th2_cells_V1	ADCY1, AHI1, ANK1, BIRC5, CDC25C, CDC7, CENPF, CXCR6, DHFR, EVI5, GATA3, GSTA4, HELLS, IL26, LAIR2, LIMA1, MB, MICAL2, NEIL3, PHEX, PMCH, PTGIS, SLC39A14, SMAD2, SNRPD1, WDHD1
Troester_WoundSig_19887484	ADH1A, APOH, BMPR1B, DST, CAPN6, CD86, CDK4, COL17A1, COX7B, CSF3, CTGF, CTSK, DMBT1, ARID3A, DSC3, ELANE, EYA4, F3, FABP4, FAP, FBLN1, EFEMP1, FPR1, FRZB, GJB5, HBB, HDC, HMGA1, HPCAL1, CYR61, IL1B, IL13RA2, IDO1, INHBA, KRT6A, KRT6B, KRT34, AFF3, LAMA3, LAMC2, LTBP2, LUM, MSMB, ND4, NODAL, OGN, PCDH8, PDGFRL, PER1, PFKFB3, PITX1, PML, PNLIPRP2, S100A8, SAA4, CCL2, TGFB2, THBS1, TLR2, UGT2B17, Z…
ZHANG_INTERFERON_RESPONSE	IRF1, IFI27, IFRD1, STAT1, MX2, OAS1, OASL, ISG15, MX1, IFIT2, SP110, IFITM3, OAS2, IFNB1, IRF9, IFI44, IFITM1, ISG20, IFI16, OAS3, IFI30, IRF3, RTP4
aDC_V2	CCL1, EBI3, INDO, LAMP3, OAS3
B_cells_V2	MS4A1, TCL1A, MS4A1, TCL1A, HLA-DOB, PNOC, KIAA0125, CD19, CR2, IGHG1, FCRL2, BLK, IGHG1, COCH, OSBPL10, IGHA1, TNFRSF17, ABCB4, BLNK, GLDC, MEF2C, MEF2C, IGHM, FAM30A, SPIB, BCL11A, GNG7, IGKC, CD72, MICAL3, BCL11A, BACH2, IGL@, CCR9, QRSL1, DTNB, HLA-DQA1, SCN3A, QRSL1, SLC15A2
Blood_vessels	CDH5
CD8_T cells_V2	CD8B, CD8A, CD8B, PF4, PRR5, SF1, LIME1, DNAJB1, ARHGAP8, GZMM, SLC16A7, SFRS7, APBA2, C4orf15, LEPROTL1, ZFP36L2, GADD45A, ZFP36L2, MYST3, ZEB1, ZNF609, C12orf47, THUMPD1, VAMP2, ZNF91, ZNF22, TMC6, DNAJB1, FLT3LG, CDKN2AIP, TSC22D3, TBCC, RBM3, ABT1, C19orf6, CAMLG, PPP1R2, AES, KLF9, PRF1
Cytotoxic_cells_V2	KLRD1, KLRF1, GNLY, GNLY, CTSW, KLRB1, KLRD1, KLRK1, NKG7, GZMH, KLRD1, SIGIRR, ZBTB16, RUNX3, APOL3, RORA, APBA2, SIGIRR, WHDC1L1, DUSP2, GZMA
DC_V2	CD209, CCL17, HSD11B1, CCL13, CCL22, PPFIBP2, NPR1
Eosinophils_V2	IL5RA, KCNH2, TKTL1, IL5RA, EMR1, KCNH2, CCR3, ACACB, THBS1, GALC, TKTL1, RNU2, CLC, THBS1, HIST1H1C, CYSLTR2, HRH4, RNASE2, CAT, LRP5L, SYNJ1, SYNJ1, THBS4, GPR44, KBTBD11, HES1, ABHD2, TIPARP, SMPD3, MYO15B, TGIF1, RRP12, ACACB, IGSF2, HES1, RCOR3, EPN2, C9orf156, SIAH1, ACACB
iDC_V2	CD1B, VASH1, F13A1, CD1E, MMP12, FABP4, CLEC10A, SYT17, MS4A6A, CTNS, GUCA1A, CARD9, CD1E, ABCG2, CD1A, PPARG, RAP1GAP, SLC7A8, GSTT1, NM_021941, FZD2, CSF1R, HS3ST2, CH25H, LMAN2L, SLC26A6, BLVRB, NUDT9, PREP, TM7SF4, TACSTD2, CD1C
Lymph_vessels_V2	PDPN, VEGFC, FIGF
Macrophages_V2	MARCO, CXCL5, SCG5, SULT1C2, SULT1C2, MSR1, CTSK, PTGDS, COLEC12, GPC4, MSR1, PCOLCE2, CHIT1, PTGDS, KAL1, CLEC5A, GPC4, ME1, DNASE2B, CCL7, FN1, CD163, GM2A, SCARB2, BCAT1, BCAT1, RAI14, MSR1, COL8A2, CD163, APOE, CHI3L1, ATG7, CD84, FDX1, MS4A4A, SGMS1, EMP1, CYBB, CD68
Mast_cells_V2	PRG2, CTSG, TPSAB1, SLC18A2, TPSAB1, MS4A2, CPA3, TPSB2, TPSAB1, NM_003293, TPSAB1, MS4A2, TPSAB1, GATA2, HDC, LOH11CR2A, SIGLEC6, ELA2, LOH11CR2A, CMA1, SIGLEC6, PGDS, MLPH, ADCYAP1, SIGLEC6, SLC24A3, CALB2, SLC24A3, KIT, TAL1, ABCC4, PPM1H, MAOB, HPGD, SCG2, PTGS1, CEACAM8, MPO, NR0B1, LOC339524
Neutrophils_V2	CSF3R, CYP4F3, VNN3, FPRL1, KCNJ15, MME, IL8RA, IL8RB, MME, FCGR3B, DYSF, KCNJ15, FCAR, FCAR, CEACAM3, FPRL1, HIST1H2BC, HPSE, FLJ11151, CREB5, S100A12, FCGR3B, TNFRSF10C, SLC22A4, KIAA0329, SLC25A37, BST1, FCAR, CEACAM3, CRISPLD2, TNFRSF10C, G0S2, SIGLEC5, CD93, MGAM, ALPL, FPR1, CD93, PDE4B, LILRB2
NK_CD56bright cells_V2	DUSP4, RRAD, XCL1, PLA2G6, PLA2G6, NIBP, FOXJ1, 39878, DUSP4, PLA2G6, MADD, BG255923, MPPED1, MUC3B
NK_CD56dim cells_V2	KIR3DL2, KIR3DL2, SPON2, KIR2DL3, GZMB, KIR3DS1, KIR3DL1, FLJ20699, TMEPAI, KIR3DL2, IL21R, KIR3DL2, KIR3DL3, KIR2DS5, KIR2DS2, GTF3C1, KIR2DS1, EDG8
NK_cells_V2	LOC643313, GAGE2, ZNF747, XCL1, XCL2, AF107846, SLC30A5, NM_014114, MCM3AP, TBXA2R, CDC5L, LOC730096, FUT5, FGF18, MRC2, RP5-886K2.1, SPN, PSMD4, PRX, FZR1, ZNF205, AL080130, ZNF528, MAPRE3, BCL2, NM_017616, ARL6IP2, SPN, FZR1, PDLIM4, NM_014274, LDB3, ADARB1, SMEK1, TCTN2, TINAGL1, IGFBP5, ALDH1B1, NCR1, NCR1, NCR1
Normal_mucosa	TSPAN8, LGALS4, DCN, COL3A1, COL3A1, CEACAM5, TAGLN, KRT20, DCN, MYH11, FXYD3, ACTG2, MYLK, TPM1, CDH17, NFIB, MGP, SPARCL1, RGS5, MYH11, PPAP2B, COL3A1, IGFBP7, PPAP2B, CALD1, C1R, CALD1, AGR2, GNA11, HEPH, GNA11, GNG12, ADH1B, TPM1, CRIM1, FBLN1, IGFBP5, LAMA4, CAV1, WASL
SW480_cancer cells	KRT5, RBP1, TRIM29, DEFA5, BMP4, EEF1A2, VSNL1, ASPSCR1, IGF2, MFAP2, FGF3, S100A2, INHBB, JAG2, LOC89944, BAMBI, JAG2, BMP7, RPP25, RHOD, DHRS2, ITGB4, NTSR1, STRA6, SLC1A5, VSNL1, FKBP4, S100A3, TEAD4, KLK6, CCND1, SLC27A5, HOXA9, F12, LRFN4, NM_024609, SLC6A8, PCTK1, SLC6A8, KRT13
T_cells_V2	PRKCQ, CD3D, CD3G, CD28, LCK, TRAT1, PRKCQ, BCL11B, CD2, LCK, TRBC1, TRBC1, TRA@, ITM2A, SH2D1A, CD6, CD96, NCALD, GIMAP5, TRA@, CD3E, SKAP1, TRA@, TRA@
T_helper cells_V2	ICOS, LRBA, ITM2A, FAM111A, PHF10, NUP107, SEC24C, NAP1L4, BATF, ASF1A, FRYL, FUSIP1, TRA@, TRA@, RPA1, UBE2L3, ANP32B, DDX50, C13orf34, PPP2R5C, SLC25A12, ATF2, CD28, GOLGA8A
Tcm	CDC14A, ATM, USP9Y, PCNX, ATM, FOXP1, KLF12, ST3GAL1, INPP4B, CASP8, MLL, PCM1, RP11-74E24.2, PHC3, NFATC3, LOC202134, TIMM8A, ATF7IP, REPS1, PSPC1, RPP38, HNRPH1, STX16, CYLD, SNRPN, TRAF3IP3, NEFL, POLR2J2, AQP3, CG030, PDXDC2, CLUAP1, DOCK9, CYorf15B, CREBZF, CEP68, TXK, SLC7A6, FYB, MAP3K1
Tem	PRKY, VIL2, GDPD5, CCR2, MEFV, C7orf54, FLI1, TBC1D5, DDX17, AKT3, EWSR1, TBCD, CCR2, NFATC4, LTK, TRA@
TFH	CHI3L2, CXCL13, MYO7A, CHGB, MYO7A, ICA1, HEY1, CDK5R1, ST8SIA1, PDCD1, BLR1, KIAA1324, PVALB, ICA1, TSHR, C18orf1, HEY1, TOX, BLR1, SLC7A10, SMAD1, POMT1, PASK, MKL2, PTPN13, PASK, KCNK5, C18orf1, ZNF764, MAF, MYO6, SIRPG, THADA, THADA, MAGEH1, B3GAT1, MAF, SH3TC1, HIST1H4K, STK39
Tgd	TRD@, TARP, C1orf61, TRGV9, CD160, TARP, FEZ1
Th1_cells_V2	IFNG, LTA, APBB2, DOK5, IL12RB2, APBB2, APOD, ZBTB32, CD38, CSF2, CTLA4, CD70, DPP4, EGFL6, BST2, DUSP5, LRP8, IL22, DGKI, CCL4, DPP4, GGT1, LRRN3, SYNGR3, ATP9A, BTG3, CMAH, HBEGF, SGCB
Th17_cells_V2	IL17A, IL17A, IL17RA, RORC
Th2_cells_V2	PMCH, AHI1, PTGIS, AHI1, CXCR6, EVI5, AHI1, IL26, MB, NEIL3, GSTA4, PHEX, SMAD2, CENPF, ANK1, ADCY1, AI582773, LAIR2, SNRPD1, CXCR6, MICAL2, DHFR, SMAD2, WDHD1, BIRC5, DHFR, SLC39A14, HELLS, LIMA1, CDC25C, CDC7, GATA3
interferon.response	IFNGR1, IFNGR2, STAT1, STAT2, STAT3, JAK1, JAK2, SOCS1, SOCS3, FAS, IFNAR1, IFNAR2
class1.mhc.presentation	PSMB8, PSMB9, PSMB10, TAP1, TAP2, CALR, CANX, PDIA3, TAPBP, TAPBPL, NLRC5, IRF1, ERAP1, ERAP2, B2M, HLA-A, HLA-B, HLA-C
EMT	ZEB1, LIX1L, VIM, AXL, MMP2, ANTXR2, C3orf21, FN1, NRP1, TGFBI, GALNT5, PPARG, HNMT, CARD6, RBPMS, TNFRSF21, TMEM45B, MPP7, SSH3, MTAC2D1, MUC1, EPPK1, SHROOM3, EPN3, PRSS22, AP1M2, SH3YL1, KLC3, SERINC2, EVPL, FXYD3, CLDN4, CRB3, LRRC54, MAPK13, GALNT3, STAP2, DSP, ELMO3, KRTCAP3, MAL2, F11R, GPR110, GPR56, KRT19, GRHL1, BSPRY, C1orf116, S100A14, SPINT2, ANKRD22, ST14, GRHL2, PRR5, TJP3, TACSTD2…
BER	UNG, SMUG1, MBD4, TDG, OGG1, MUTYH, NTHL1, MPG, NEIL1, NEIL2, NEIL3, APEX1, APEX2, LIG3, XRCC1, PNKP, APLF
PARP	PARP1, PARP2, PARP3
MMR	MSH2, MSH3, MSH6, MSH4, MSH5, MLH1, MLH3, PMS2, PMS1, PMS2L3
NER	XPC, RAD23B, CETN2, RAD23A, XPA, DDB1, DDB2, RPA1, RPA2, RPA3, TFIIH, ERCC3, ERCC2, GTF2H1, GTF2H2, GTF2H3, GTF2H4, GTF2H5, CDK7, CCNH, MNAT1, ERCC5, ERCC1, ERCC4, LIG1, ERCC8, ERCC6, UVSSA, XAB2, MMS19
HR	RAD51, RAD51B, RAD51D, DMC1, XRCC2, XRCC3, RAD52, RAD54L, RAD54B, BRCA1, SHFM1, RAD50, MRE11A, NBN, RBBP8, MUS81, EME1, EME2, GIYD1, GIYD2, GEN1
FA	FANCA, FANCB, FANCC, FANCD2, FANCE, FANCF, FANCG, FANCI, FANCL, FANCM, BRCA2, BRIP1, PALB2, RAD51C, BTBD12, FAAP20, FAAP24
NHEJ	XRCC6, XRCC5, XRCC4, PRKDC, LIG4, DCLRE1C, NHEJ1
DNA.polymerases	POLB, POLG, POLD1, POLE, POLH, POLI, POLQ, POLK, POLL, POLM, POLN, REV3L, MAD2L2, REV1L
PD1_V2	CCL5, CD27, CD274, CD276, CD8A, CMKLR1, CXCL9, CXCR6, HLA-DQA1, HLA-DRB1, HLA-E, IDO1, LAG3, NKG7, PDCD1LG2, PSMB10, STAT1, TIGIT
Tcell.dysfunction	KCNMA1, ADAM19, NDST3, VOPP1, CD5, IL2RB, RORA, GPR155, BTN3A1, ICOS, TREML1, CD274, ZNFX1, NLRC5, POU2F2, ADGRG5, ELMO1, SPN, NFATC3, TGFB1, ANKRD29, PNMT, STARD3, ARID3B, KCNA5, LRMP, FAM65B, COQ10A, SERPINB9, NDST4, DNAJC30, TMPRSS3, USH1G, GUCA1A, VSNL1, COL11A2, SFN, NAV2, ADAMTS17, WNT10A, XCL1, KHNYN, MAL, WFS1, DIDO1, NUB1, LIME1, TMEM130, SOX10, CCDC43, TRIT1, HDAC2, ATP5C1, PAPSS1, PGM3…
CTL	CD8A, CD8B, GZMA, GZMB, PRF1
