# Supplementary material for: Transcriptomic Analysis Identified Two Subtypes of Brain Tumor Characterized by Distinct Immune Infiltration and Prognosis
Source: Front Oncol. 2021 Oct 15;11:734407. doi: 10.3389/fonc.2021.734407 (PMC8554158; doi:10.3389/fonc.2021.734407)
Supplement: Supplementary Figure 1 — A perspective of contrastive learning. V0, V0’ are two different views of the same sample X0. The feature encoder represents V0 and V0’ in a reduced dimensional space as R0 and R0’ . Contrastive learning algorithm trains the feature encoder by driving the maximum similarity between R0 and R0’ . [file DataSheet_1.zip › Supplementary material/Table S5.xls]

## Sheet: Sheet1
Supplementary Table 5. Baseline characteristics of the 11 collected brain tumor cohorts.
The age information of GSE108474 is categorical and thus not shown. NA, not available.
					CGGA-C	CGGA-B	PBCA-US	CGGA-D	GSE16011	TCGA-LGG	GSE108474	E-MTAB-3892	GSE85217	TCGA-GBM	GSE13041
Cases					313	657	111	285	260	512	474	152	612	167	267
Gender (n %)
	Male				197(62.9)	374(56.9)	52(46.8)	168(58.9)	175(67.3)	284(55.5)	238(50.2)	88(57.9)	392(64.1)	108(64.7)	151(56.6)
	Female				116(37.1)	283(43.1)	59(53.2)	117(41.1)	85(32.7)	228(44.5)	140(29.5)	64(42.1)	207(33.8)	59(35.3)	88(33.0)
	Unknown				0(0.0)	0(0.0)	0(0.0)	0(0.0)	0(0.0)	0(0.0)	96(20.3)	0(0.0)	13(2.1)	0(0.0)	28(10.5)
Age
	Median (IQR)				42.0(15.0)	43.0(18.0)	6.0(8.0)	42.0(17.0)	51.6(23.7)	41.2(20.9)	NA	45.0(20.0)	8.0(7.1)	60.9(18.5)	54.0(18.0)
Cancer type (n %)
	Primary				222(70.9)	404(61.5)	0(0.0)	250(88.7)	0(0.0)	465(90.8)	0(0.0)	152(100.0)	612(100.0)	0(0.0)	0(0.0)
	Recurrent				58(18.5)	253(38.5)	0(0.0)	21(7.4)	0(0.0)	0(0.0)	0(0.0)	0(0.0)	0(0.0)	0(0.0)	0(0.0)
	Secondary				29(9.3)	0(0.0)	0(0.0)	11(3.9)	0(0.0)	0(0.0)	0(0.0)	0(0.0)	0(0.0)	0(0.0)	0(0.0)
	Post-treatment				0(0.0)	0(0.0)	0(0.0)	0(0.0)	0(0.0)	0(0.0)	474(100.0)	0(0.0)	0(0.0)	0(0.0)	0(0.0)
	Unknown				4(1.3)	0(0.0)	111(100.0)	3(1.1)	260(100.0)	47(9.2)	0(0.0)	0(0.0)	0(0.0)	167(100.0)	267(100.0)
Grade (n %)
	II				98(31.3)	172(26.2)	0(0.0)	106(37.2)	24(9.2)	214(41.8)	86(18.1)	43(28.3)	0(0.0)	0(0.0)	0(0.0)
	III				74(23.6)	248(37.7)	0(0.0)	53(18.6)	84(32.3)	241(47.1)	83(17.5)	89(58.6)	0(0.0)	0(0.0)	0(0.0)
	IV				137(43.8)	237(36.1)	0(0.0)	123(43.2)	152(58.5)	0(0.0)	124(26.2)	19(12.5)	0(0.0)	167(100.0)	267(100.0)
	Unknown				4(1.3)	0(0.0)	111(100.0)	3(1.1)	0(0.0)	57(11.1)	181(38.2)	1(0.7)	612(100.0)	0(0.0)	0(0.0)
Histology (n %)
	Diffuse glioma
		Astrocytoma			112(35.8)	254(38.7)	0(0.0)	103(36.1)	29(11.2)	169(33.0)	132(27.8)	2(1.3)	0(0.0)	0(0.0)	0(0.0)
		Oligodendroglioma			60(19.2)	137(20.9)	0(0.0)	38(13.3)	51(19.6)	172(33.6)	63(13.3)	101(66.4)	0(0.0)	0(0.0)	0(0.0)
		Oligoastrocytoma			0(0.0)	29(4.4)	0(0.0)	18(6.3)	28(10.8)	114(22.3)	9(1.9)	33(21.7)	0(0.0)	0(0.0)	0(0.0)
		Glioblastoma			137(43.8)	237(36.1)	0(0.0)	123(43.2)	152(58.5)	0(0.0)	208(43.9)	15(9.9)	0(0.0)	167(100.0)	267(100.0)
		Unknown			4(1.3)	0(0.0)	59(53.2)	3(1.1)	0(0.0)	57(11.1)	62(13.1)	1(0.7)	0(0.0)	0(0.0)	0(0.0)
	Medulloblastoma				0(0.0)	0(0.0)	12(10.8)	0(0.0)	0(0.0)	0(0.0)	0(0.0)	0(0.0)	612(100.0)	0(0.0)	0(0.0)
	Others				0(0.0)	0(0.0)	40(36.0)	0(0.0)	0(0.0)	0(0.0)	0(0.0)	0(0.0)	0(0.0)	0(0.0)	0(0.0)
Therapy (n %)
	Chemotherapy				35(11.2)	59(9.0)	0(0.0)	88(30.9)	0(0.0)	0(0.0)	0(0.0)	0(0.0)	0(0.0)	2(1.2)	0(0.0)
	Radiotherapy				83(26.5)	82(12.5)	0(0.0)	30(10.5)	0(0.0)	0(0.0)	0(0.0)	0(0.0)	0(0.0)	86(51.5)	0(0.0)
	Radio-chemotherapy				153(48.9)	413(62.9)	0(0.0)	146(51.2)	0(0.0)	0(0.0)	0(0.0)	0(0.0)	0(0.0)	49(29.3)	0(0.0)
	Unkown				42(13.4)	103(15.7)	111(100.0)	21(7.4)	260(100.0)	512(100.0)	474(100.0)	152(100.0)	612(100.0)	30(18.0)	267(100.0)
Molecular alteration (n %)
	IDH mutation
		No			145(46.3)	276(42.0)	51(45.9)	157(55.1)	129(49.6)	94(18.4)	NA	35(23.0)	NA	148(88.6)	NA
		Yes			167(53.4)	333(50.7)	5(4.5)	127(44.6)	79(30.4)	415(81.1)	NA	116(76.3)	NA	12(7.2)	NA
			Co-deletion of 1p and 19q
				Yes	59(18.8)	112(17.0)	NA	16(5.6)	24(9.2)	166(32.4)	NA	82(53.9)	NA	0(0.0)	NA
				No	105(33.5)	192(29.2)	NA	30(10.5)	20(7.7)	249(48.6)	NA	34(22.4)	NA	9(5.4)	NA
	MGMT methylation
		Yes			152(48.6)	304(46.3)	NA	95(33.3)	NA	422(82.4)	NA	NA	NA	55(32.9)	NA
		No			143(45.7)	218(33.2)	NA	179(62.8)	NA	90(17.6)	NA	NA	NA	73(43.7)	NA
Status (n %)
	Alive				95(30.4)	263(40.0)	52(46.8)	100(35.1)	25(9.6)	387(75.6)	79(16.7)	110(72.4)	454(74.2)	32(19.2)	21(7.9)
	Dead				218(69.6)	394(60.0)	59(53.2)	185(64.9)	235(90.4)	125(24.4)	395(83.3)	42(27.6)	158(25.8)	135(80.8)	246(92.1)
Overall survival
	Median survivals (95%CI)				30.7(22.6 - 37.4)	35.2(29.8 - 45.2)	38.5(26.5 - 83.7)	37.4(25.8 - 51.7)	14.6(12.7 - 18.6)	88.7(68.4 - 115.7)	21.9(19.3 - 27.1)	76.0(61.0 - NA)	180.0(159.5 - NA)	13.5(12.5 - 15.3)	12.1(10.7 - 13.5)
Family history of cancer (n %)
	Yes				NA	NA	33(29.7)	NA	NA	87(17.0)	NA	NA	NA	NA	NA
	No				NA	NA	37(33.3)	NA	NA	110(21.5)	NA	NA	NA	NA	NA
KPS					NA	NA	NA	NA	81.2(62.2 - 100.2)	86.3(74.3 - 98.2)	78.6(57.2 - 100.1)	NA	NA	NA	NA
Laterality (n %)
	Left				NA	NA	NA	NA	NA	136(26.6)	NA	NA	NA	NA	NA
	Midline				NA	NA	NA	NA	NA	5(1.0)	NA	NA	NA	NA	NA
	Right				NA	NA	NA	NA	NA	143(27.9)	NA	NA	NA	NA	NA
Tumor location (n %)
	Posterior fossa, cerebellum				NA	NA	NA	NA	NA	1(0.2)	NA	NA	NA	NA	NA
	Supratentorial, frontal lobe				NA	NA	NA	NA	NA	177(34.6)	NA	NA	NA	NA	NA
	Supratentorial, not otherwise				NA	NA	NA	NA	NA	5(1.0)	NA	NA	NA	NA	NA
	Supratentorial, occipital lobe				NA	NA	NA	NA	NA	3(0.6)	NA	NA	NA	NA	NA
	Supratentorial, parietal lobe				NA	NA	NA	NA	NA	23(4.5)	NA	NA	NA	NA	NA
	Supratentorial, temporal lobe				NA	NA	NA	NA	NA	78(15.2)	NA	NA	NA	NA	NA
Supratentorial localization (n %)
	Cerebral cortex				NA	NA	NA	NA	NA	69(13.5)	NA	NA	NA	NA	NA
	White matter				NA	NA	NA	NA	NA	79(15.4)	NA	NA	NA	NA	NA
	Deep gray (e.g.basal ganglia, thalamus)				NA	NA	NA	NA	NA	2(0.4)	NA	NA	NA	NA	NA
Headache history (n %)
	Yes				NA	NA	NA	NA	NA	107(20.9)	NA	NA	NA	NA	NA
	No				NA	NA	NA	NA	NA	149(29.1)	NA	NA	NA	NA	NA
Mental status changes (n %)
	Yes				NA	NA	NA	NA	NA	66(12.9)	NA	NA	NA	NA	NA
	No				NA	NA	NA	NA	NA	185(36.1)	NA	NA	NA	NA	NA
Visual changes (n %)
	Yes				NA	NA	NA	NA	NA	39(7.6)	NA	NA	NA	NA	NA
	No				NA	NA	NA	NA	NA	211(41.2)	NA	NA	NA	NA	NA
Sensory changes (n %)
	Yes				NA	NA	NA	NA	NA	36(7.0)	NA	NA	NA	NA	NA
	No				NA	NA	NA	NA	NA	212(41.4)	NA	NA	NA	NA	NA
Motor movement changes (n %)
	Yes				NA	NA	NA	NA	NA	63(12.3)	NA	NA	NA	NA	NA
	No				NA	NA	NA	NA	NA	187(36.5)	NA	NA	NA	NA	NA
Necrosis (n %)
	Yes				NA	NA	NA	NA	NA	NA	NA	36(23.7)	NA	NA	NA
	No				NA	NA	NA	NA	NA	NA	NA	107(70.4)	NA	NA	NA
Micorvascular proliferation (n %)
	Yes				NA	NA	NA	NA	NA	NA	NA	92(60.5)	NA	NA	NA
	No				NA	NA	NA	NA	NA	NA	NA	50(32.9)	NA	NA	NA
Seizure (n %)
	Yes				NA	NA	NA	NA	NA	172(33.6)	NA	74(48.7)	NA	NA	NA
	No				NA	NA	NA	NA	NA	97(18.9)	NA	42(27.6)	NA	NA	NA
Relapse (n %)
	Local recurrence				NA	NA	48(43.2)	NA	NA	NA	NA	NA	NA	NA	NA
	Distant metastasis and/or local recurrence				NA	NA	23(20.7)	NA	NA	NA	NA	NA	NA	NA	NA
