# Supplementary material for: Transcriptomic Analysis Identified Two Subtypes of Brain Tumor Characterized by Distinct Immune Infiltration and Prognosis
Source: Front Oncol. 2021 Oct 15;11:734407. doi: 10.3389/fonc.2021.734407 (PMC8554158; doi:10.3389/fonc.2021.734407)
Supplement: Supplementary Figure 1 — A perspective of contrastive learning. V0, V0’ are two different views of the same sample X0. The feature encoder represents V0 and V0’ in a reduced dimensional space as R0 and R0’ . Contrastive learning algorithm trains the feature encoder by driving the maximum similarity between R0 and R0’ . [file DataSheet_1.zip › Supplementary material/Table S7.xls]

## Sheet: Sheet1
Supplementary Table 7. The median expression levels of immunomodulatory genes related to Figure 2B.
Gene expressen levels were normalized for each dataset. NA indicates gene expression levels are not available.
Subtype		CD28	CD80	ICOSLG	BTN3A1	BTN3A2	CD274	CD276	PDCD1LG2	SLAMF7	C10orf54	VTCN1	CCL5	CD40LG	CD70	CX3CL1	CXCL10	CXCL9	IFNA1	IFNA2	IFNG	IL10	IL12A	IL13	IL1A	IL1B	IL2	IL4	TGFB1	TNF	TNFSF4	TNFSF9	VEGFA	VEGFB	ADORA2A	BTLA	CD27	CD40	CTLA4	EDNRB	HAVCR2	ICOS	IL2RA	KIR2DL1	KIR2DL2	KIR2DL3	LAG3	PDCD1	TIGIT
TCGA-LGG	C1	-0.222239	-0.276828	-0.399059	-0.282971	-0.333461	-0.29392	-0.405027	-0.42995	-0.375287	-0.254327	-0.316676	-0.340112	-0.295703	-0.124138	-0.121321	-0.292331	-0.251366	NA	NA	-0.302644	-0.305025	NA	NA	-0.34657	-0.375192	NA	NA	-0.334139	-0.269722	-0.287732	-0.209632	-0.219	-0.246359	-0.232641	-0.245107	-0.220461	-0.338168	-0.275139	-0.174027	-0.441033	-0.208783	-0.201176	-0.35681	NA	-0.322063	-0.157385	-0.361538	-0.272192
	C2	-0.0589552	-0.057595	-0.0295889	0.0305127	0.062137	-0.213681	0.173203	0.0268986	-0.133827	-0.22481	-0.226784	-0.0719854	-0.158563	-0.100593	-0.361512	-0.172692	-0.122053	NA	NA	-0.302644	-0.179569	NA	NA	-0.24969	-0.373128	NA	NA	0.19781	-0.289059	-0.132807	-0.272132	-0.133259	-0.188918	-0.0624718	-0.145829	-0.0854326	0.0783293	-0.0833091	-0.410519	0.119588	-0.084669	-0.152381	-0.35681	NA	-0.322063	-0.0728314	-0.148748	-0.243036
TCGA-GBM	C1	-0.447684	-0.44808	-0.395818	-0.0711119	-0.188873	-0.289822	-0.281959	-0.280307	-0.386777	-0.176648	-0.426904	-0.462945	-0.347962	-0.274854	-0.0948877	-0.371032	-0.199104	NA	NA	-0.123365	-0.500117	NA	NA	-0.374155	-0.432832	NA	NA	-0.300487	-0.414377	-0.283646	-0.330886	-0.416667	-0.24903	-0.188334	-0.231641	-0.385158	-0.496481	-0.0958504	0.0707546	-0.394813	-0.429792	-0.383211	-0.326454	NA	-0.369396	-0.304751	-0.420055	-0.381514
	C2	-0.170892	-0.0976729	-0.0792018	-0.181035	-0.226976	-0.309525	-0.0832158	-0.212587	-0.0976964	-0.278545	-0.281	-0.0783786	-0.332235	-0.220546	-0.32806	-0.247618	-0.148832	NA	NA	-0.123365	-0.145324	NA	NA	-0.262007	-0.224792	NA	NA	-0.0239478	-0.256434	-0.21433	-0.256798	-0.200369	-0.0511535	-0.289317	-0.194374	-0.13395	0.0478295	-0.0850291	-0.402929	-0.103825	-0.163694	-0.280096	-0.326454	NA	-0.369396	-0.131588	-0.107045	-0.194265
CGGA-B	C1	-0.334592	-0.469306	-0.431927	-0.503364	-0.51778	-0.349718	-0.568711	-0.432641	-0.435109	-0.0651106	-0.312187	-0.368776	-0.260877	-0.201917	0.0607536	-0.340803	-0.200012	NA	NA	NA	-0.384712	-0.18325	-0.150458	-0.417238	-0.346567	NA	NA	-0.498762	-0.378744	-0.326661	-0.30677	-0.363731	-0.309904	-0.142347	-0.497253	-0.334851	-0.468765	-0.220576	-0.331117	-0.474183	-0.324767	-0.292845	NA	NA	NA	-0.390062	-0.161206	-0.25361
	C2	-0.0207777	0.117199	-0.0593323	0.24794	0.275977	-0.00420714	0.671657	0.124561	-0.00733203	-0.337333	-0.251134	-0.10466	-0.075784	-0.159115	-0.345621	-0.0607259	-0.0609193	NA	NA	NA	-0.0711193	-0.139129	-0.0785591	-0.0849441	-0.200406	NA	NA	0.33436	-0.329863	0.148322	-0.312301	-0.0536583	-0.317858	-0.0763544	-0.13706	-0.18896	0.307554	-0.0993762	-0.382573	0.100622	-0.154705	-0.0979697	NA	NA	NA	-0.107897	-0.0590256	-0.196556
CGGA-C	C1	-0.505482	-0.602241	-0.48293	-0.374142	-0.568252	-0.447303	-0.696379	-0.647007	-0.540063	-0.0432418	-0.437368	-0.505981	-0.53108	-0.194747	0.0310674	-0.416865	-0.373208	NA	NA	NA	-0.442723	-0.061027	-0.288969	-0.299266	-0.302362	NA	NA	-0.584989	-0.310871	-0.318243	-0.264987	-0.540161	-0.298917	-0.379821	-0.3754	-0.347615	-0.56745	-0.412109	-0.123565	-0.516829	-0.444983	-0.357162	NA	NA	NA	-0.545759	-0.521959	-0.402094
	C2	-0.000604885	-0.155409	-0.110236	0.054798	0.172736	-0.0706619	0.420367	0.173359	-0.0725809	-0.443935	-0.358828	-0.11364	-0.243488	-0.147849	-0.435377	-0.18608	-0.10582	NA	NA	NA	-0.064555	-0.463163	-0.140207	-0.21246	-0.222754	NA	NA	0.31317	-0.392565	-0.00329067	-0.285587	0.0826557	-0.0653154	-0.16115	-0.30836	-0.158316	0.115117	-0.310212	-0.536234	-0.0690328	-0.0784575	-0.157414	NA	NA	NA	0.00301518	-0.0644401	-0.327742
CGGA-D	C1	-0.52247	-0.284643	-0.164208	-0.111924	-0.291755	-0.212423	-0.493956	-0.299781	-0.331097	0.334697	0.0264744	-0.457236	-0.21213	-0.346625	0.41748	-0.635348	-0.385699	NA	-0.191797	-0.190621	-0.263787	0.273781	0.0189441	-0.0319419	-0.16212	-0.213289	-0.453748	-0.323782	-0.119946	-0.0723711	-0.0762423	-0.667113	-0.0368919	0.072862	-0.279066	-0.17438	-0.484061	-0.0513855	0.459963	-0.29439	-0.197255	-0.468468	NA	-0.0773399	NA	-0.459764	-0.303514	-0.181747
	C2	0.453255	0.128792	0.0956039	0.128947	0.431238	0.034777	0.496253	0.0770896	0.314532	-0.231661	-0.115672	0.368358	-0.0832086	-0.0512372	-0.584878	0.400236	0.156319	NA	0.0157324	-0.107076	0.00699404	-0.327042	0.0369926	-0.136143	-0.0419448	0.062559	0.143501	0.49903	-0.274517	-0.149731	0.0242119	0.655811	0.0414224	-0.164711	0.0675016	-0.027878	0.44023	0.00597263	-0.471597	0.338388	0.0618194	0.23819	NA	-0.0499635	NA	0.196298	0.199837	0.016058
PBCA-US	C1	-0.333471	-0.459347	-0.179936	-0.00495217	-0.432519	-0.222416	-0.815635	-0.204911	-0.393503	0.382265	-0.305813	-0.180978	-0.213415	-0.177483	0.0660558	-0.313525	-0.251621	-0.338963	-0.280031	-0.181246	-0.40737	-0.309606	-0.299627	-0.297187	-0.323239	-0.267505	-0.464264	-0.374058	-0.34603	-0.291024	-0.165009	-0.455876	-0.0847326	-0.237515	-0.272241	-0.19994	-0.367788	-0.247817	0.0380166	-0.172869	-0.23331	-0.221834	-0.324871	-0.490511	-0.439618	-0.27512	-0.237227	-0.291245
	C2	-0.185005	-0.263716	-0.320686	-0.212684	-0.206182	-0.195178	0.174008	-0.382434	-0.243692	-0.484819	-0.272626	-0.16967	-0.392539	-0.171691	-0.13701	-0.243815	-0.192152	-0.338963	-0.280031	-0.181246	-0.277202	-0.161794	-0.245606	-0.283071	-0.331158	-0.267505	-0.464264	-0.13659	-0.339917	-0.297703	-0.149599	-0.363426	-0.127157	-0.0901498	-0.272241	-0.118809	-0.335439	-0.262447	-0.514772	-0.254917	-0.23331	-0.184722	-0.324871	-0.490511	-0.439618	-0.167455	-0.229797	-0.261847
GSE16011	C1	-0.197399	-0.25724	-0.119167	0.0727874	-0.274042	-0.0840752	-0.692536	-0.275376	0.160475	NA	-0.00430568	-0.60158	0.321072	0.0666285	0.383213	-0.792916	-0.565268	-0.044441	0.0347575	-0.00310796	-0.409878	-0.155914	0.272732	-0.398258	-0.427815	0.0338864	-0.00903958	-0.291415	0.108969	-0.418256	0.211419	-0.864977	-1.99855e-05	0.309119	-0.312528	0.118092	-0.4294	0.0852394	0.12177	-0.398284	0.0431455	-0.470431	0.0679905	NA	-0.0745848	-0.289456	0.48402	0.101129
	C2	-0.111844	-0.0353935	-0.0209154	-0.0256351	0.352595	-0.145453	0.226555	-0.147826	-0.220538	NA	-0.11725	-0.08486	-0.259653	-0.254194	-0.195531	0.0845607	-0.0811237	-0.0756054	-0.0492822	-0.0919203	-0.173683	-0.396843	-0.141428	-0.14048	-0.00672515	-0.119118	-0.0196502	-0.0144895	-0.387742	-0.0332998	-0.353833	0.452761	-0.219642	-0.233135	0.00292888	-0.185881	0.0794354	-0.199274	-0.0341291	0.0967158	-0.12311	-0.201083	-0.0591179	NA	-0.174571	-0.174003	-0.219991	-0.333856
GSE13041	C1	0.132536	0.151255	0.139296	-0.422338	-0.558041	NA	NA	NA	NA	NA	NA	-0.258272	0.205603	-0.127452	0.0729935	-0.335418	-0.344533	0.084497	-0.123001	0.0914791	-0.139856	-0.141836	0.317938	-0.151227	-0.367708	0.0516483	0.0233938	-0.461991	0.137515	-0.221467	0.488903	-0.871293	-0.329509	0.0118133	NA	-0.147453	-0.132756	NA	-0.360703	NA	-0.144071	-0.329491	0.306769	NA	NA	-0.0576063	0.269561	NA
	C2	-0.235669	-0.169069	-0.222222	-0.0841518	0.0219905	NA	NA	NA	NA	NA	NA	-0.135784	-0.250441	-0.315917	-0.357982	-0.171955	-0.192338	-0.276119	-0.086382	-0.173028	0.00576737	-0.153463	-0.301306	-0.243496	-0.272416	-0.297631	-0.138807	0.0647318	-0.276243	-0.141642	-0.170493	0.0150857	-0.0452763	-0.116391	NA	-0.164383	-0.01354	NA	-0.278224	NA	-0.10443	-0.0846309	-0.178999	NA	NA	-0.163359	-0.323621	NA
GSE108474	C1	-0.0282399	0.267453	-0.00568903	0.098315	-0.203644	0.167162	-0.225736	0.329579	0.194082	-0.166292	0.152402	-0.171554	0.431146	0.239629	-0.358426	0.0176874	0.281759	-0.34283	0.266188	0.22037	0.214106	0.332313	0.153603	0.113925	0.0969369	0.253157	0.0825167	0.24586	0.243022	0.271043	0.0489999	-0.0650857	0.2507	0.234159	0.05636	0.336396	0.213822	-0.118143	0.38353	-0.142482	0.192136	0.244402	0.230482	0.0941439	0.197126	0.138325	-0.00975423	0.244657
	C2	-0.159976	-0.0322172	0.123502	0.00116722	0.373656	-0.0093209	0.131435	-0.0461841	0.0309484	-0.165744	0.106075	0.0431799	-0.232338	0.0927937	0.129007	0.282514	-0.232439	0.387106	0.207497	0.233263	0.0826343	0.324579	-0.107202	0.138743	0.120556	-0.196437	0.149936	-0.242815	0.264394	-0.0863636	0.0217661	0.277688	-0.210006	0.244419	0.139646	0.0702507	-0.230422	0.125627	-0.0707872	0.143552	-0.377019	-0.0718721	-0.0130004	0.229832	0.12256	-0.0613816	-0.0693677	-0.0710904
GSE85217	C1	-0.51306	-0.343706	NA	0.307508	-0.117253	-0.354447	0.0461709	-0.355869	-0.289886	-0.047248	-0.101508	-0.376601	-0.152074	-0.187407	-0.034196	-0.512913	-0.394596	-0.284617	-0.0929911	-0.0870883	-0.242755	-0.0951783	-0.0193249	-0.208938	-0.350173	-0.0027775	-0.233479	-0.266241	-0.102305	0.0337383	0.0072009	-0.110725	0.00270695	NA	-0.0387092	-0.427272	-0.348698	-0.252621	-0.190245	-0.375043	-0.26391	-0.540533	NA	NA	NA	-0.0697714	0.175298	-0.0827986
	C2	0.14107	-0.0357416	NA	-0.104474	-0.0909656	-0.183504	0.151781	0.0366629	-0.0857293	-0.214634	-0.161306	-0.102519	-0.125446	-0.21665	-0.22944	-0.149407	-0.162485	-0.0843416	-0.0428428	-0.150971	-0.0498428	-0.0770903	-0.0614283	-0.192541	-0.342959	-0.120423	-0.0993659	-0.00765955	-0.114692	-0.29708	-0.146286	-0.0744424	0.0837764	NA	-0.180364	0.174155	-0.104458	-0.111211	-0.145652	-0.00450749	-0.110848	0.0496158	NA	NA	NA	0.00849886	-0.150142	-0.180177
E-MTAB-3892	C1	-0.261689	-0.0927372	-0.137328	-0.157454	-0.145577	-0.176955	-0.206003	-0.182381	-0.257779	0.12616	-0.0780829	-0.331493	-0.0844253	-0.0658557	0.173105	-0.406265	-0.342093	-0.0600168	-0.0170528	-0.0747658	-0.0588102	-0.20989	0.0630696	-0.200682	-0.350181	-0.043497	-0.111219	-0.141916	-0.225959	-0.099227	-0.0293296	-0.357495	0.0636127	NA	-0.0164772	-0.0193606	-0.162712	0.014204	0.213044	-0.271299	-0.071297	-0.076188	0.084172	-0.00225148	-0.0168076	-0.26552	0.023186	-0.0159217
	C2	0.0110803	-0.119219	-0.352579	0.49637	0.238249	-0.306401	0.278656	0.211204	-0.175283	-0.774639	-0.0406529	-0.142726	0.0802106	-0.546276	-0.651445	-0.0232275	0.186609	-0.140271	-0.0836319	-0.0212603	-0.044648	-0.145384	-0.484286	0.607975	-0.459635	-0.302184	-0.118339	0.51972	-0.552004	-0.275508	-0.504533	0.263409	-0.140301	NA	-0.212402	-0.174998	0.26746	-0.139978	-0.337817	-0.378921	-0.336581	-0.536236	-0.244244	-0.222649	-0.158708	0.427671	-0.300412	-0.154159
[truncated: 30 more columns]
