# Supplementary material for: Transcriptomic Analysis Identified Two Subtypes of Brain Tumor Characterized by Distinct Immune Infiltration and Prognosis
Source: Front Oncol. 2021 Oct 15;11:734407. doi: 10.3389/fonc.2021.734407 (PMC8554158; doi:10.3389/fonc.2021.734407)
Supplement: Supplementary Figure 1 — A perspective of contrastive learning. V0, V0’ are two different views of the same sample X0. The feature encoder represents V0 and V0’ in a reduced dimensional space as R0 and R0’ . Contrastive learning algorithm trains the feature encoder by driving the maximum similarity between R0 and R0’ . [file DataSheet_1.zip › Supplementary material/Table S8.xls]

## Sheet: TCGA-LGG
Supplementary Table 8. Genomic alteration signatures of TCGA low-grade glioma and TCGA glioblastoma cohorts.
NA, not available.
Genomic alteration signatures of TCGA low-grade glioma cohort
	Nonslient mutation rate	Single nucleotide mutation neoantigen count	Indel neoantigen count	Intratumor heterogeneity	Aneuploidy score	Number of segments	Fraction altered	Homologous repair deficiency	Number of segments with loss of heterozygosity	Fraction of segments with loss of heterozygosity	Subtype
TCGA-CS-4938	0.36988	5	0	0.03	1	76	0.0694117	5	10	0.0181177	C1
TCGA-CS-4941	1.25782	23	NA	0.05	6	105	0.224149	2	17	0.0928251	C2
TCGA-CS-4942	0.627129	11	35	0	2	57	0.0936935	6	4	0.0267967	C1
TCGA-CS-4943	0.570985	13	0	0.12	4	192	0.259938	24	28	0.104833	C2
TCGA-CS-4944	0.547135	12	21	0	1	65	0.060307	7	5	0.0602594	C1
TCGA-CS-5393	0.667045	14	7	0.03	0	145	0.0577884	8	15	0.00699106	C1
TCGA-CS-5394	0.60108	6	31	0	1	61	0.0590237	3	6	0.0975018	C1
TCGA-CS-5395	1.03077	22	0	0	8	94	0.186123	9	13	0.0748164	C2
TCGA-CS-5396	0.698817	14	1	0.09	6	71	0.213354	3	6	0.0840867	C1
TCGA-CS-5397	0.891413	17	0	0.04	9	175	0.305739	10	38	0.161178	C2
TCGA-CS-6186	1.37764	25	0	0.01	7	94	0.151773	5	13	0.0734362	C1
TCGA-CS-6188	0.832174	17	0	0.03	6	109	0.180072	11	22	0.0611165	C2
TCGA-CS-6290	0.574467	11	NA	0.08	0	64	0.0574269	3	19	0.00137936	C1
TCGA-CS-6665	1.72496	NA	NA	0.07	17	98	0.670422	18	14	0.109525	C2
TCGA-CS-6666	0.938923	21	0	0.57	7	199	0.445056	28	39	0.0958292	C2
TCGA-CS-6667	0.638359	15	68	0.03	1	81	0.0667128	1	2	0.00103938	C1
TCGA-CS-6668	0.459151	12	2	0	2	63	0.170431	8	6	0.0811417	C1
TCGA-CS-6669	0	NA	NA	0	0	51	9.8908e-06	0	0	0	C1
TCGA-CS-6670	0.830114	17	2	0.04	2	73	0.144615	4	4	0.0538628	C1
TCGA-DB-5270	0.48809	6	4	0.01	2	72	0.061382	2	6	0.00744922	C1
TCGA-DB-5273	0.312121	7	NA	0.01	1	58	0.0173492	5	7	0.0124296	C2
TCGA-DB-5274	0.952625	20	271	0.13	2	45	0.278438	4	2	0.0538511	C2
TCGA-DB-5275	0.94602	13	67	0.08	3	192	0.551756	16	46	0.13718	C2
TCGA-DB-5276	0.374361	7	141	0.09	0	43	0.00302201	1	3	0.00186973	C1
TCGA-DB-5277	0.985822	17	81	0.19	8	373	0.878529	39	89	0.322552	C2
TCGA-DB-5278	0.202041	4	NA	0	2	59	0.059277	4	3	0.0538881	C1
TCGA-DB-5279	0.991705	17	2	NA	12	73	0.947122	4	3	0.0544285	C1
TCGA-DB-5280	0.511666	10	18	0	0	46	0.0285384	3	19	0.0301034	C1
TCGA-DB-5281	1.3375	17	33	0.05	6	229	0.322614	22	85	0.223479	C2
TCGA-DB-A4X9	0.743373	3	3	0	4	44	0.0957406	4	8	0.0133465	C1
TCGA-DB-A4XA	0.382652	12	0	0.16	2	74	0.269037	4	20	0.0552768	C1
TCGA-DB-A4XB	0.909565	19	32	0.05	0	69	0.073433	15	15	0.0294413	C1
TCGA-DB-A4XC	0.518236	11	4	0.01	0	82	0.0224851	10	14	0.0296123	C1
TCGA-DB-A4XD	0.90771	12	16	0.09	0	76	0.0464548	4	7	0.0101106	C1
TCGA-DB-A4XE	0.655436	15	3	0.08	5	52	0.259578	2	7	0.00109786	C2
TCGA-DB-A4XF	0.659278	12	5	0.05	0	97	0.0565042	10	17	0.0467392	C2
TCGA-DB-A4XG	0.5148	6	57	0.04	4	45	0.124358	10	17	0.105577	C1
TCGA-DB-A4XH	0.930008	13	2	0.23	2	67	0.898388	4	24	0.0566849	C1
TCGA-DB-A64L	2.05715	47	64	0.07	11	55	0.312284	11	23	0.0648969	C1
TCGA-DB-A64O	0.570269	8	16	0	6	66	0.204488	1	45	0.159596	C1
TCGA-DB-A64P	0.699229	11	2	0	3	61	0.0912798	9	15	0.0649768	C2
TCGA-DB-A64Q	0.548053	6	2	0.02	3	94	0.0881524	9	23	0.0585921	C1
TCGA-DB-A64R	0.380854	9	NA	0	2	69	0.0755574	4	15	0.0640222	C1
TCGA-DB-A64S	0.27618	3	2	0.02	0	49	8.70966e-06	0	5	0.000292402	C2
TCGA-DB-A64U	0.290607	2	3	0.03	2	65	0.0597001	6	34	0.0852768	C1
TCGA-DB-A64V	0.739587	11	103	0.01	2	83	0.077173	7	26	0.0639988	C1
TCGA-DB-A64W	1.10607	13	6	0.04	4	77	0.123796	14	36	0.139843	C2
TCGA-DB-A64X	1.74807	25	83	0.08	0	129	0.0831191	11	32	0.0371796	C1
TCGA-DB-A75K	0.973911	15	7	0	2	69	0.0705735	7	27	0.0673826	C1
TCGA-DB-A75L	0.978067	20	2	0.04	4	91	0.12521	17	23	0.0469296	C2
TCGA-DB-A75M	0.754345	14	NA	0.01	1	51	0.0157901	3	12	0.00969067	C1
TCGA-DB-A75O	0.427952	10	5	0.04	2	165	0.0983996	10	11	0.0112336	C1
TCGA-DB-A75P	0.124459	1	NA	0.01	2	65	0.0482916	0	19	7.7178e-05	C1
TCGA-DH-5140	0.630496	11	19	0.16	10	122	0.824501	3	22	0.056363	C2
TCGA-DH-5141	0.612144	11	NA	NA	2	95	0.056322	4	3	0.0544293	C1
TCGA-DH-5142	0.829527	18	1	0.21	2	82	0.14208	9	11	0.061523	C2
TCGA-DH-5143	0.633763	19	1	0.09	0	39	0.0294628	0	0	0	C1
TCGA-DH-5144	0.79739	17	NA	0.03	2	70	0.158506	7	4	0.0613056	C1
TCGA-DH-A669	0.745631	26	NA	0.31	22	321	0.586734	8	128	0.19587	C2
TCGA-DH-A66B	1.04827	12	72	0.09	10	126	0.470043	34	109	0.345655	C1
TCGA-DH-A66D	1.18181	26	9	0.12	3	67	0.205838	11	19	0.0294826	C1
TCGA-DH-A66F	0.51932	7	0	0	2	63	0.105677	4	23	0.0556581	C1
TCGA-DH-A66G	0.79425	17	0	0.25	5	72	0.234596	13	51	0.165397	C1
TCGA-DH-A7UR	1.38562	25	268	0.06	3	53	0.0960903	8	14	0.0691457	C2
TCGA-DH-A7US	0.683788	18	NA	0	2	50	0.0611697	4	17	0.0557241	C1
TCGA-DH-A7UT	0.504857	6	NA	0.21	7	63	0.20484	9	26	0.054972	C1
TCGA-DH-A7UU	1.22683	20	0	0.05	3	88	0.116967	14	23	0.090258	C2
TCGA-DH-A7UV	0.912795	20	38	0.1	2	56	0.0803964	9	13	0.021441	C1
TCGA-DU-5847	1.04133	15	0	0	4	95	0.930078	11	29	0.225624	C2
TCGA-DU-5849	0.826812	17	NA	0.03	3	79	0.104561	12	7	0.0849814	C1
TCGA-DU-5851	0.510074	NA	NA	0.05	0	57	0.0641214	12	10	0.067567	C1
TCGA-DU-5852	1.7529	29	0	0.03	4	130	0.244986	7	26	0.115528	C2
TCGA-DU-5853	0.483817	10	NA	0.06	0	60	0.100342	2	6	0.00963734	C1
TCGA-DU-5854	1.18411	14	12	0	7	118	0.165182	6	25	0.0758067	C2
TCGA-DU-5855	1.161	27	0	0.07	1	117	0.101953	17	16	0.0764737	C1
TCGA-DU-5870	0.186767	6	NA	0.08	1	55	0.0879208	7	26	0.0728787	C2
TCGA-DU-5871	0.76092	19	NA	0.16	1	89	0.216547	0	0	0	C1
TCGA-DU-5872	0.348568	14	NA	0.02	0	74	0.10068	0	8.5	0.0392406	C2
TCGA-DU-5874	1.08098	14	0	NA	2	83	0.0763732	7	7	0.0699752	C2
TCGA-DU-6392	321.725	5122	843	0.1	2	85	0.146773	3	3	0.00120874	C2
TCGA-DU-6393	0.708371	17	79	0.07	6	59	0.241588	7	6	0.121038	C2
TCGA-DU-6394	0.633936	11	247	0.01	2	103	0.0928356	7	5	0.06599	C1
TCGA-DU-6395	0.668482	13	37	0.02	3	75	0.0958342	9	9	0.0229233	C1
TCGA-DU-6396	1.01176	20	7	0.04	2	110	0.204205	22	9	0.0506936	C1
TCGA-DU-6397	0.474593	9	NA	0.05	2	93	0.141959	9	24	0.105558	C2
TCGA-DU-6399	1.31047	24	5	0.29	0	123	0.147822	11	0	0	C2
TCGA-DU-6400	1.25822	19	2	0.19	2	62	0.628362	4	7	0.0886185	C1
TCGA-DU-6401	0.702538	20	32	0.07	2	93	0.176171	13	14	0.156158	C1
TCGA-DU-6402	1.2622	19	3	0.01	5	152	0.157733	13	34	0.100934	C2
TCGA-DU-6403	1.56018	31	107	0	4	103	0.122334	11	11	0.0704703	C2
TCGA-DU-6404	0.167137	7	NA	0.01	2	54	0.1095	1	2	0.0115857	C2
TCGA-DU-6405	1.39647	26	19	0	4	115	0.138421	6	25	0.119966	C2
TCGA-DU-6406	0.122283	1	NA	0.03	8	188	0.14669	0	31	0.0539744	C2
TCGA-DU-6407	0.28999	9	NA	0.1	6	79	0.23091	12	15	0.0527127	C2
TCGA-DU-6408	0.743552	11	0	0.17	1	66	0.229583	13	4	0.0418849	C2
TCGA-DU-6410	0.982405	13	0	0	6	69	0.180658	8	7	0.117658	C1
TCGA-DU-6542	0.612361	8	0	0.15	1	287	0.160135	15	12	0.0769649	C1
TCGA-DU-7006	1.71597	19	2	0.16	6	87	0.561055	13	16	0.15087	C2
TCGA-DU-7007	0.968615	17	4	0.17	2	60	0.491702	15	8	0.100857	C1
TCGA-DU-7008	0.677804	13	3	0.12	0	110	0.140095	5	13	0.00930627	C1
TCGA-DU-7009	0.515206	11	0	0.01	4	75	0.11339	6	4	0.0818016	C1
TCGA-DU-7010	2.38327	33	38	0.18	15	272	0.845433	21	13	0.0358576	C2
TCGA-DU-7011	0.474654	8	36	0.02	2	53	0.0547165	2	2	0.0193827	C1
TCGA-DU-7012	1.36722	28	21	0	6	87	0.199718	11	15	0.153616	C2
TCGA-DU-7013	1.02583	17	2	0.08	8	127	0.212624	2	5	0.0529189	C2
TCGA-DU-7014	0	NA	NA	0.39	4	81	0.365026	4	2	0.0143584	C1
TCGA-DU-7015	0.837198	12	3	0.17	3	123	0.154325	13	9	0.0144502	C2
TCGA-DU-7018	0.958764	15	70	0.09	6	49	0.237837	5	4	0.125374	C2
TCGA-DU-7019	0.782014	13	73	0.03	1	115	0.0585494	10	13	0.030522	C1
TCGA-DU-7290	0.926713	19	0	NA	4	97	0.200639	1	15	0.130804	C2
TCGA-DU-7292	1.03205	10	0	0.06	4	97	0.121584	10	14	0.10162	C2
TCGA-DU-7294	0.627964	13	NA	0.05	4	75	0.2268	9	8	0.137066	C1
TCGA-DU-7298	1.01608	21	95	0.09	4	94	0.25608	24	11	0.146345	C2
TCGA-DU-7299	0.683284	13	117	0.08	3	122	0.0824379	7	7	0.0570117	C1
TCGA-DU-7300	1.10267	21	226	0.02	4	72	0.0809253	3	6	0.0838898	C2
TCGA-DU-7301	0.709543	11	4	0.02	0	103	0.113305	13	7	0.0727581	C2
TCGA-DU-7302	1.05775	11	29	0.04	3	75	0.856884	12	7	0.141413	C1
TCGA-DU-7304	0.380067	13	NA	0.1	3	104	0.176408	5	55.5	0.0713814	C2
TCGA-DU-7306	1.56976	16	24	0.04	1	114	0.10633	14	8	0.0344082	C1
TCGA-DU-7309	1.02334	17	0	0.17	0	67	0.0922471	8	4	0.0295904	C1
TCGA-DU-8158	1.10512	19	0	0.35	7	98	0.753184	4	27	0.309485	C2
TCGA-DU-8161	1.08132	21	1	0.02	8	108	0.26548	12	26	0.194097	C2
TCGA-DU-8162	0.585056	10	NA	0.13	3	110	0.0413024	2	5	0.000120004	C1
TCGA-DU-8163	0.390368	5	NA	0.09	2	49	0.0544215	0	2	1.992e-05	C2
TCGA-DU-8164	0.91119	13	26	0.01	2	64	0.0732559	4	4	0.0544491	C1
TCGA-DU-8165	1.79847	41	0	0.21	22	90	0.725149	2	9	0.114781	C2
TCGA-DU-8166	0.707888	14	4	0.02	3	80	0.0864355	2	6	0.016846	C1
TCGA-DU-8167	1.32576	30	9	0.23	3	104	0.196831	11	3	0.012278	C2
TCGA-DU-8168	1.24673	22	49	0.09	2	93	0.756928	10	7	0.0924028	C2
TCGA-DU-A5TP	0.721489	11	NA	0.04	1	89	0.0553802	12	13	0.0282183	C1
TCGA-DU-A5TR	1.07951	17	NA	0.11	5	65	0.0981202	10	24	0.0406458	C1
TCGA-DU-A5TS	0.955661	3	0	0.11	2	116	0.331984	12	31	0.0692216	C1
TCGA-DU-A5TT	1.19179	23	1	0.05	26	83	0.799913	7	16	0.0641646	C2
TCGA-DU-A5TU	1.02856	18	NA	0.22	3	88	0.225325	21	33	0.0997669	C1
TCGA-DU-A5TW	1.1699	18	9	0.09	4	112	0.207664	11	6	0.00694839	C1
TCGA-DU-A5TY	1.32429	32	16	0.04	11	314	0.267645	10	44	0.103177	C2
TCGA-DU-A6S2	0.389614	8	1	0	2	83	0.0600402	4	14	0.0556051	C1
TCGA-DU-A6S3	0.653451	9	31	0.07	2	61	0.19518	6	40	0.0726898	C1
TCGA-DU-A6S6	0.377275	5	13	0.04	2	83	0.146141	6	10	0.0550297	C1
TCGA-DU-A6S7	0.835795	15	11	0.49	5	56	0.236943	7	5	0.00603941	C1
TCGA-DU-A6S8	1.49942	30	78	0.91	6	95	0.947652	7	38	0.203584	C1
TCGA-DU-A76K	1.22304	15	17	0.01	8	84	0.217008	8	35	0.116554	C2
TCGA-DU-A76L	0.961939	17	NA	0	6	77	0.162557	2	34	0.0920991	C2
TCGA-DU-A76O	0.673601	7	1	0.02	2	78	0.0903219	9	7	0.01861	C2
TCGA-DU-A76R	1.15979	18	27	0.2	2	88	0.925407	8	29	0.098055	C1
TCGA-DU-A7T6	2.93564	56	60	0.11	14	62	0.826364	2	4	0.0001997	C2
TCGA-DU-A7T8	0.459485	8	3	0.11	1	83	0.140786	5	5	0.00195426	C2
TCGA-DU-A7TA	0.902687	17	215	0.05	8	204	0.327968	24	28	0.0414748	C2
TCGA-DU-A7TB	0.80212	15	1	0	1	61	0.0383809	4	5	0.00781368	C1
TCGA-DU-A7TC	0.618228	8	28	0.15	2	213	0.125622	14	35	0.0637383	C2
TCGA-DU-A7TD	1.01562	12	2	0	6	97	0.154101	0	25	0.100968	C2
TCGA-DU-A7TG	0.26503	5	1	0	2	39	0.0945104	2	2	0.000202272	C1
TCGA-DU-A7TI	0	NA	NA	0.12	1	75	0.0835239	14	6	0.00755607	C1
TCGA-DU-A7TJ	0.973422	16	NA	0.01	5	238	0.176055	16	91	0.11751	C2
TCGA-E1-5302	0.822816	14	6	0.25	1	87	0.251094	9	7	0.0325225	C2
TCGA-E1-5303	0.771911	13	3	0.1	2	61	0.0922868	9	0	0	C2
TCGA-E1-5304	0.801964	15	2	0.16	20	927	0.843054	42	126	0.152556	C2
TCGA-E1-5305	0.66415	14	2	0.03	2	92	0.164353	18	12	0.093978	C2
TCGA-E1-5307	1.689	41	91	0.28	6	108	0.278299	26	24	0.139426	C1
TCGA-E1-5311	0.413966	9	NA	0.07	2	49	0.308309	4	4	0.0830738	C1
TCGA-E1-5318	0.948114	18	3	0	2	113	0.0794378	4	3	0.0538894	C1
TCGA-E1-5319	0.887142	16	86	0	2	61	0.0606093	6	4	0.0635407	C1
TCGA-E1-5322	0.603351	15	37	0.22	2	72	0.221257	12	9	0.0607642	C2
TCGA-E1-A7YD	1.42639	17	0	0.21	17	145	0.618693	11	34	0.109905	C2
TCGA-E1-A7YE	1.82338	21	NA	0.08	3	97	0.863755	19	46	0.160879	C2
TCGA-E1-A7YH	0.714697	8	1	0.29	0	63	0.0632829	6	19	0.0527919	C1
TCGA-E1-A7YI	1.29277	19	2	0.04	3	157	0.189972	20	63	0.104003	C2
TCGA-E1-A7YJ	0.93513	16	54	0	9	134	0.165856	11	67	0.146673	C2
TCGA-E1-A7YK	1.38858	16	1	0.06	6	83	0.214958	15	2	3.96431e-05	C2
TCGA-E1-A7YL	1.40109	22	2	0.13	10	302	0.238801	7	82	0.134709	C2
TCGA-E1-A7YM	0.921179	22	77	0.02	4	63	0.186525	8	31	0.120731	C2
TCGA-E1-A7YN	1.53876	28	3	0.04	5	58	0.150086	8	23	0.104873	C2
TCGA-E1-A7YO	0.839536	17	1	0	2	64	0.0629466	4	12	0.0554875	C1
TCGA-E1-A7YQ	0.952065	11	11	0.3	23	89	0.721093	9	77	0.381003	C2
TCGA-E1-A7YS	1.35698	25	16	0.04	22	83	0.947118	8	34	0.0993126	C1
TCGA-E1-A7YU	0.562591	10	NA	0.01	0	73	0.0404115	15	15	0.0220897	C1
TCGA-E1-A7YV	1.07822	20	80	0.06	10	83	0.671253	21	27	0.0999218	C2
TCGA-E1-A7YW	0.536943	4	4	0.12	2	46	0.0704366	9	11	0.00521453	C1
TCGA-E1-A7YY	0.182396	3	1	0.07	2	47	0.0689421	9	19	0.0718818	C1
TCGA-E1-A7Z2	0.885233	19	0	0	5	203	0.229381	14	103	0.167787	C2
TCGA-E1-A7Z3	0.561402	9	32	0.12	1	62	0.0743275	5	7	0.00669613	C1
TCGA-E1-A7Z4	0.468635	9	3	0.19	1	64	0.097211	11	19	0.0406929	C1
TCGA-E1-A7Z6	0.50852	10	22	0.01	1	63	0.0259724	8	15	0.019984	C1
TCGA-EZ-7264	0.759931	15	0	0.06	5	48	0.947112	9	8	0.177298	C1
TCGA-F6-A8O3	0.600156	12	60	0	4	65	0.720527	4	39	0.126091	C1
TCGA-F6-A8O4	0.727805	10	0	0.05	0	77	0.116102	9	8	0.0131242	C1
TCGA-FG-5962	0.973342	23	3	0.31	2	81	0.51533	4	4	0.0895807	C1
TCGA-FG-5963	0.381508	16	NA	0.01	4	461	0.301126	30	174.5	0.281669	C2
TCGA-FG-5964	0.853268	8	33	0	4	72	0.175969	10	8	0.166417	C2
TCGA-FG-5965	0.517446	20	NA	0	2	87	0.0823065	14	14	0.043591	C2
TCGA-FG-6688	1.43436	29	46	0	4	57	0.137087	6	8	0.0864769	C2
TCGA-FG-6689	0.486024	7	1	0.05	3	53	0.0696657	6	3	0.0678834	C1
TCGA-FG-6690	0.80065	10	NA	0.07	0	95	0.0544117	3	5	0.00265985	C1
TCGA-FG-6691	0.320419	10	3	0.03	3	64	0.0931728	2	4	0.00132334	C1
TCGA-FG-6692	1.68865	24	21	0.02	7	98	0.175429	3	17	0.0764926	C2
TCGA-FG-7634	0.483613	9	0	0.36	2	75	0.335228	3	4	0.0555368	C2
TCGA-FG-7636	1.05868	17	55	0.25	3	135	0.241884	6	4	0.00305064	C1
TCGA-FG-7637	0.748837	15	1	NA	NA	NA	NA	NA	NA	NA	C1
TCGA-FG-7638	0.420341	9	NA	0.03	2	83	0.167287	5	4	0.053825	C1
TCGA-FG-7641	0.710089	17	NA	0.09	2	55	0.120999	4	3	0.0895833	C1
TCGA-FG-7643	1.30124	25	5	0.01	6	57	0.15728	3	3	0.0867447	C1
TCGA-FG-8181	0.0302444	0	NA	0	0	43	6.98385e-06	0	0	0	C1
TCGA-FG-8182	0.823271	12	0	0.06	2	47	0.0194814	6	3	0.0289733	C1
TCGA-FG-8185	0.887449	19	0	0.08	1	130	0.135044	11	6	0.0327655	C1
TCGA-FG-8186	0.754149	11	NA	0.01	2	66	0.0773738	6	3	0.0544291	C1
TCGA-FG-8187	0.295208	9	1	0	2	67	0.0572604	4	2	0.0538535	C1
TCGA-FG-8188	0.81427	7	4	0.11	2	61	0.0996644	10	4	0.012315	C1
TCGA-FG-8189	0.201835	5	NA	NA	NA	57	6.08176e-06	NA	NA	NA	C1
TCGA-FG-8191	0.677727	10	NA	0.12	0	54	0.0394159	3	3	0.0203486	C1
TCGA-FG-A4MT	0.232261	8	NA	0.11	1	64	0.128486	8	25	0.0692957	C1
TCGA-FG-A4MU	1.4688	33	0	NA	8	96	0.147987	2	17	0.0513795	C2
TCGA-FG-A4MW	1.73723	36	9	0.08	6	99	0.168554	6	24	0.100846	C2
TCGA-FG-A4MX	0.701228	14	67	0.14	0	94	0.0338224	8	28	0.0419906	C1
TCGA-FG-A4MY	0.80021	9	0	0.15	1	84	0.225019	22	9	0.0127472	C1
TCGA-FG-A60J	1.03456	15	NA	0.1	0	57	0.0539468	2	8	0.0480272	C1
TCGA-FG-A60K	0.603549	15	14	0	2	81	0.0898796	4	14	0.054528	C1
TCGA-FG-A60L	0.63707	13	2	0.08	2	109	0.107994	9	34	0.0601961	C1
TCGA-FG-A6IZ	1.4377	29	78	0.09	2	61	0.889428	6	39	0.114195	C1
TCGA-FG-A6J1	0.543573	11	0	0	4	59	0.168949	4	13	0.0549137	C1
TCGA-FG-A6J3	1.85116	30	1	0.08	7	289	0.759814	34	64	0.0697522	C2
TCGA-FG-A70Y	0.392944	8	0	0.02	0	74	0.0536949	8	22	0.0220558	C1
TCGA-FG-A70Z	1.27261	19	NA	0	4	189	0.143535	1	62	0.0932475	C2
TCGA-FG-A710	0.794861	17	3	0	2	79	0.0606822	4	21	0.055782	C2
TCGA-FG-A711	0.876948	22	21	0.02	1	61	0.0625144	14	15	0.0410764	C1
TCGA-FG-A713	0.70907	12	146	0.09	2	54	0.0968775	6	13	0.0550177	C1
TCGA-FG-A87N	0.65482	10	15	0.01	2	94	0.0728186	12	38	0.0695761	C2
TCGA-FG-A87Q	1.58077	33	2	0.01	7	133	0.196471	10	55	0.116624	C2
TCGA-FN-7833	0.508295	6	76	0	0	100	0.0212207	3	2	0.0207168	C2
TCGA-HT-7467	0.834889	14	39	0	4	75	0.116721	4	4	0.0544696	C1
TCGA-HT-7468	0.390456	4	0	0.07	2	80	0.212282	4	5	0.0823473	C2
TCGA-HT-7469	0.796311	14	1	0.09	4	110	0.870116	18	6	0.0875443	C2
TCGA-HT-7470	1.13601	27	11	0.12	2	163	0.0999492	14	2	0.000472799	C1
TCGA-HT-7471	0.4286	1	23	0.12	2	65	0.947653	4	5	0.0538987	C2
TCGA-HT-7472	0.511258	10	53	0.05	0	131	0.0553425	5	4	0.0184042	C1
TCGA-HT-7473	0.459087	9	1	0.04	4	149	0.146666	10	4	0.0123779	C1
TCGA-HT-7474	0.59377	9	3	0.08	2	65	0.117332	5	4	0.0233846	C1
TCGA-HT-7475	1.33199	18	60	0.03	4	128	0.184557	22	11	0.119679	C1
TCGA-HT-7476	0.639314	4	1	0.06	3	132	0.238812	8	18	0.0358687	C2
TCGA-HT-7477	1.06816	18	NA	0.44	11	543	0.86029	34	98	0.0610618	C2
TCGA-HT-7478	0.712962	16	2	0.02	2	60	0.0897087	12	6	0.0591096	C2
TCGA-HT-7479	0.583046	16	89	0	3	50	0.0651963	0	19	0.000357931	C1
TCGA-HT-7480	0.634772	11	1	0.06	2	50	0.218246	4	4	0.0831968	C1
TCGA-HT-7481	0.678685	16	1	0	2	57	0.0516857	4	7	0.0544986	C2
TCGA-HT-7482	0.402366	7	NA	0.04	3	61	0.111671	3	4	0.0509559	C1
TCGA-HT-7483	0.482272	6	NA	0.01	1	84	0.0426119	9	10	0.0214776	C2
TCGA-HT-7485	0.364308	9	NA	0.01	0	67	0.0134196	4	10	0.0137302	C1
TCGA-HT-7601	0.595759	13	5	0	1	49	0.0452831	7	6	0.0258333	C2
TCGA-HT-7602	0.325771	7	NA	0.03	0	73	0.000677627	0	19	1.31785e-05	C1
TCGA-HT-7603	0.838943	17	NA	0.01	0	86	0.0381479	8	12	0.0319393	C1
TCGA-HT-7604	1.14415	24	34	0.99	1	109	0.11138	8	13	0.0115244	C2
TCGA-HT-7605	0.65255	7	0	0.03	2	85	0.0674196	4	3	0.0544307	C1
TCGA-HT-7606	0.710734	13	0	0.09	2	94	0.966831	21	19	0.140409	C2
TCGA-HT-7607	0.805053	8	1	0	3	59	0.0843825	7	3	0.0635819	C1
TCGA-HT-7608	0.486789	9	1	NA	2	61	0.0598507	4	2	0.0544297	C1
TCGA-HT-7609	0.721737	17	NA	0.18	0	66	0.0807315	4	3	0.0252455	C1
TCGA-HT-7610	0.469028	8	NA	0.03	0	60	0.040334	6	3	0.00876524	C1
TCGA-HT-7611	0.809981	10	2	0.04	1	123	0.049405	9	20	0.0252719	C1
TCGA-HT-7616	1.11395	14	40	0.06	4	65	0.307963	6	5	0.107156	C1
TCGA-HT-7620	0.536779	8	0	0	2	70	0.0543537	3	3	0.0568915	C1
TCGA-HT-7676	0.37018	1	19	0.01	0	54	0.0359237	10	5	0.00681804	C2
TCGA-HT-7677	0.982522	15	74	0.03	2	52	0.0772996	5	2	0.0538524	C1
TCGA-HT-7680	0.0294932	1	NA	0	0	93	4.7842e-05	0	2	1.223e-05	C1
TCGA-HT-7681	0.324255	3	2	0	2	49	0.0656267	4	15	0.0559176	C1
TCGA-HT-7684	1.09782	14	23	0.03	2	39	0.0461407	0	2	0.000505272	C1
TCGA-HT-7686	0.516841	15	7	0.1	3	169	0.120513	8	17	0.0531521	C1
TCGA-HT-7687	1.01791	19	49	0.94	2	51	0.108801	4	3	0.0545081	C1
TCGA-HT-7688	2.06091	50	175	0.41	8	128	0.448432	15	3	0.0331661	C1
TCGA-HT-7689	1.27143	29	1	0.24	1	95	0.425818	11	9	0.0980675	C1
TCGA-HT-7690	0.558175	11	11	0.03	1	102	0.194025	20	26	0.12638	C2
TCGA-HT-7691	0.151187	4	NA	0	0	43	0.000794937	0	0	0	C1
TCGA-HT-7692	0.528507	6	4	0.15	4	75	0.947117	4	4	0.0826799	C1
TCGA-HT-7693	0.922288	12	4	0.07	4	72	0.0953086	7	9	0.0299054	C1
TCGA-HT-7694	0.832057	12	121	0.06	2	54	0.0517184	4	3	0.05449	C1
TCGA-HT-7695	0.387108	8	NA	0	2	52	0.0592312	5	4	0.0538419	C1
TCGA-HT-7854	0.654104	12	0	0	0	55	0.000443659	0	4	0.000456984	C1
TCGA-HT-7855	0.806785	5	38	0.16	1	60	0.114983	4	9	0.00600442	C1
TCGA-HT-7856	0.300461	3	NA	0.06	3	65	0.131429	4	6	0.000155116	C1
TCGA-HT-7857	0.340964	3	20	0.18	4	41	0.118757	18	10	0.0454401	C2
TCGA-HT-7858	0.407505	8	1	0.07	1	57	0.0163247	7	11	0.0211721	C2
TCGA-HT-7860	1.69651	32	116	0	8	76	0.171276	1	25	0.0701125	C1
TCGA-HT-7873	0.691179	12	5	0.04	2	149	0.131691	28	38	0.0879254	C1
TCGA-HT-7874	0.67674	12	0	0	2	33	0.0515632	4	15	0.063644	C1
TCGA-HT-7875	0.742134	14	212	0.04	2	47	0.0759447	7	22	0.0865121	C1
TCGA-HT-7877	0.315162	6	143	0	2	35	0.0510283	5	10	0.0661133	C1
TCGA-HT-7879	0.432653	7	6	0.03	1	77	0.0991083	9	6	0.0124465	C1
TCGA-HT-7880	0.199544	4	2	0.04	0	35	5.52505e-06	1	9	0.0101443	C1
TCGA-HT-7881	0.286651	4	0	0	2	89	0.0625546	4	12	0.0555744	C1
TCGA-HT-7882	1.22591	13	18	0.01	8	57	0.170444	5	11	0.076059	C2
TCGA-HT-7884	0.938661	9	0	0.12	2	50	0.108512	4	19	2.95896e-05	C1
TCGA-HT-7902	0.703915	15	31	0.3	3	67	0.136444	11	21	0.079128	C1
TCGA-HT-8010	0.288718	1	1	0	2	51	0.0612	4	13	0.0631142	C1
TCGA-HT-8011	1.00548	24	2	0.05	6	85	0.182032	10	26	0.0694032	C2
TCGA-HT-8012	0.427786	6	87	0	2	55	0.130087	5	24	0.0841539	C1
TCGA-HT-8013	0.748407	15	85	0.01	4	40	0.181729	2	7	0.00433617	C2
TCGA-HT-8015	0.0572356	1	NA	0	0	61	0.000226087	0	10	0.00112387	C1
TCGA-HT-8018	0.514385	9	3	0.2	3	36	0.0455962	5	9	0.015826	C2
TCGA-HT-8019	0	NA	NA	NA	NA	35	2.46628e-05	NA	NA	NA	C1
TCGA-HT-8104	1.4733	20	4	0.02	7	143	0.23667	11	28	0.11056	C2
TCGA-HT-8105	1.05328	18	242	0.16	2	41	0.0510463	5	15	0.0554311	C1
TCGA-HT-8106	0.726035	18	NA	0.26	6	41	0.0488674	24	14	0.0570762	C2
TCGA-HT-8107	0.0283749	1	NA	0	0	59	0.000114919	0	4	0.000170193	C1
TCGA-HT-8108	0.45864	4	17	0.09	0	87	0.123254	16	23	0.0513382	C1
TCGA-HT-8109	0.870319	10	1	0.05	2	58	0.102272	7	29	0.0770255	C1
TCGA-HT-8110	0.857488	12	5	0	4	65	0.139577	3	33	0.0904844	C2
TCGA-HT-8111	0.343992	8	1	0.18	4	64	0.0907583	12	4	0.0122552	C2
TCGA-HT-8113	0.493439	8	84	0.01	1	45	0.0845011	3	31	0.0560241	C1
TCGA-HT-8114	0.468728	9	1	0.03	0	65	0.0541212	8	6	0.0222283	C1
TCGA-HT-8558	0.0583105	0	NA	NA	NA	NA	NA	NA	NA	NA	C1
TCGA-HT-8563	0.625915	9	NA	0.03	2	97	0.208582	22	26	0.112152	C2
TCGA-HT-8564	11.4047	179	843	0.24	22	65	0.764949	7	52	0.254739	C2
TCGA-HT-A4DS	0.961808	10	64	0.36	13	105	0.501761	7	87	0.35194	C2
TCGA-HT-A4DV	0.420946	9	NA	NA	NA	49	0.0510417	NA	NA	NA	C1
TCGA-HT-A5R5	0.615744	16	15	0.08	3	87	0.06151	9	8	0.0193504	C1
TCGA-HT-A5R7	0.756506	15	0	0.29	1	147	0.353687	5	3	9.7921e-05	C1
TCGA-HT-A5R9	0.918148	21	15	0.02	6	83	0.170529	4	40	0.12374	C2
TCGA-HT-A5RA	1.11258	20	1	0.01	6	229	0.177529	10	70	0.20151	C2
TCGA-HT-A5RB	0.455035	13	12	0.05	0	75	0.0782081	7	18	0.0473395	C1
TCGA-HT-A5RC	1.32035	28	9	0	7	152	0.153036	6	40	0.0829862	C2
TCGA-HT-A614	0.870401	13	4	0.11	2	214	0.114264	10	89	0.0562727	C1
TCGA-HT-A615	0.871194	12	0	0.02	2	65	0.0959388	9	21	0.0745982	C1
TCGA-HT-A616	0.519543	9	0	0.05	3	62	0.101163	8	19	0.0266865	C1
TCGA-HT-A617	0.548865	13	NA	0.04	8	146	0.272102	1	4	0.000258385	C2
TCGA-HT-A618	0.489899	11	0	0.12	3	119	0.381561	10	26	0.0231738	C1
TCGA-HT-A619	NA	NA	NA	NA	NA	NA	NA	NA	NA	NA	C1
TCGA-HT-A61A	0.171512	5	NA	NA	NA	NA	NA	NA	NA	NA	C1
TCGA-HT-A61B	1.07936	17	0	NA	5	225	0.392373	16	62	0.0827787	C2
TCGA-HT-A61C	0.979639	19	1	0.02	4	89	0.187183	8	35	0.131015	C2
TCGA-HT-A74H	1.29009	18	22	0	6	98	0.182266	7	2	0.000134955	C1
TCGA-HT-A74J	0.70581	12	NA	0.06	4	75	0.146642	3	18	0.00548242	C1
TCGA-HT-A74K	0.849749	17	9	0.23	4	91	0.292843	8	19	0.0660255	C2
TCGA-HT-A74L	0.353448	8	NA	0.02	4	77	0.144634	7	24	0.0868872	C1
TCGA-HT-A74O	0.500422	10	9	0.01	1	89	0.124899	12	17	0.020442	C2
TCGA-HW-7486	0.214478	3	NA	0	2	41	0.0510259	4	2	0.0538511	C1
TCGA-HW-7487	0.391933	8	NA	0.01	4	49	0.115936	4	3	0.0538938	C1
TCGA-HW-7489	0.533595	11	0	0.12	0	89	0.0836819	9	19	0.000283019	C1
TCGA-HW-7490	1.01684	13	142	0.01	1	74	0.0459302	1	5	0.0118406	C1
TCGA-HW-7491	0.42459	8	2	0.01	6	106	0.947116	6	7	0.186091	C1
TCGA-HW-7493	0	NA	NA	0.1	0	58	0.0620773	3	19	0.00395579	C1
TCGA-HW-7495	0.444525	5	13	0.01	2	44	0.0783811	5	2	0.0538518	C1
TCGA-HW-8319	0.728037	11	NA	0.02	3	47	0.0891081	6	10	0.025606	C1
TCGA-HW-8320	0.692009	7	99	0.12	3	45	0.0363599	9	4	0.0385153	C1
TCGA-HW-8321	0.797717	16	1	0.05	0	99	0.133367	11	18	0.0471732	C1
TCGA-HW-8322	0.606277	11	151	0.03	2	45	0.115677	14	15	0.0774193	C2
TCGA-HW-A5KJ	0.801308	11	234	0.02	2	82	0.104133	8	17	0.0715017	C2
TCGA-HW-A5KK	0.99893	22	36	0.04	5	119	0.16016	6	23	0.144151	C2
TCGA-HW-A5KL	0.540777	12	1	0.07	0	49	0.0100421	2	5	0.00665525	C1
TCGA-HW-A5KM	0.370304	9	59	0.01	2	86	0.0508215	9	12	0.0170718	C1
TCGA-IK-7675	1.10963	20	0	0.12	2	148	0.846506	26	24	0.137009	C2
TCGA-IK-8125	1.42153	21	8	0.09	2	58	0.153569	4	6	0.0538655	C1
TCGA-KT-A74X	0.154751	3	0	0	2	47	0.326911	7	29	0.131593	C2
TCGA-KT-A7W1	1.09293	18	1	0	6	97	0.130744	3	26	0.057572	C2
TCGA-P5-A5EU	0.629486	15	NA	0.1	5	166	0.947534	36	77	0.223331	C2
TCGA-P5-A5EV	2.17894	51	65	0.1	3	94	0.13641	12	35	0.0994366	C1
TCGA-P5-A5EW	0.453138	4	1	0.07	0	54	0.0415868	4	5	0.0146423	C1
TCGA-P5-A5EX	0.547119	7	2	0	4	63	0.167484	9	20	0.108712	C1
TCGA-P5-A5EY	0	1	NA	0	0	73	5.35753e-05	0	3	0.000713118	C1
TCGA-P5-A5EZ	1.02906	25	13	0.39	2	184	0.349208	17	42	0.0723401	C2
TCGA-P5-A5F0	0.80154	12	18	0	4	78	0.106567	4	23	0.05611	C1
TCGA-P5-A5F1	0.487634	8	NA	0.05	2	76	0.0861059	3	8	0.000584454	C1
TCGA-P5-A5F2	0.761355	10	1	0.05	1	82	0.107984	22	29	0.0853088	C1
TCGA-P5-A5F4	0.86838	11	35	0.2	3	120	0.211406	20	11	0.0206416	C1
TCGA-P5-A5F6	0.0288564	1	NA	0.07	16	54	0.947728	2	86	0.484809	C1
TCGA-P5-A72U	1.37088	22	NA	0	6	91	0.151979	6	42	0.0832686	C2
TCGA-P5-A72W	1.09087	21	2	0.05	3	118	0.406027	12	24	0.0875135	C1
TCGA-P5-A72X	0.367361	6	34	0.01	1	65	0.0156306	1	12	0.00551314	C1
TCGA-P5-A72Z	0.756903	12	77	0	6	45	0.760291	4	20	0.133321	C1
TCGA-P5-A730	0.589266	7	NA	0	2	53	0.0599932	4	25	0.0558112	C1
TCGA-P5-A731	0.648813	9	1	0.01	0	64	0.0484142	12	33	0.0406423	C2
TCGA-P5-A733	1.05885	19	109	0.09	2	87	0.179517	11	18	0.0426132	C1
TCGA-P5-A735	0.691617	9	36	0.06	0	75	0.0304493	3	24	0.040349	C1
TCGA-P5-A736	0.710773	14	86	0.09	0	75	0.0370163	5	5	0.000318653	C1
TCGA-P5-A737	0.599576	10	1	0.08	2	41	0.483733	4	24	0.0903996	C1
TCGA-P5-A77W	0.770393	12	96	0.03	6	45	0.898285	8	17	0.0736481	C1
TCGA-P5-A77X	0.687308	9	28	0	2	57	0.10273	5	31	0.0867572	C1
TCGA-P5-A780	1.17724	23	NA	0.1	10	135	0.396539	16	17	0.023695	C1
TCGA-P5-A781	0.308225	4	NA	0.01	2	69	0.0645668	7	24	0.0687714	C1
TCGA-QH-A65R	0.930102	9	117	0	4	68	0.124376	4	33	0.0842543	C2
TCGA-QH-A65S	0.546743	6	5	0.09	5	96	0.238192	12	31	0.0531092	C1
TCGA-QH-A65V	0.568623	12	9	0	2	67	0.0511662	4	22	0.0580019	C1
TCGA-QH-A65X	0.56053	12	163	0	4	61	0.0972621	5	23	0.0638386	C2
TCGA-QH-A65Z	0.669534	14	105	0	2	67	0.134055	5	33	0.100241	C1
TCGA-QH-A6CS	0.493813	11	9	0	9	73	0.252225	2	19	9.09463e-05	C1
TCGA-QH-A6CU	0.373635	5	13	0	2	65	0.0833792	8	28	0.05742	C1
TCGA-QH-A6CV	1.36566	25	NA	0.25	29	138	0.702338	9	33	0.0845892	C2
TCGA-QH-A6CW	1.10919	20	49	0.16	0	61	0.0603162	9	9	0.0106032	C1
TCGA-QH-A6CX	0.835642	6	36	0.01	4	90	0.135369	2	19	9.36665e-05	C1
TCGA-QH-A6CY	0.381519	7	NA	0	2	43	0.0848644	3	22	0.099424	C1
TCGA-QH-A6CZ	0.97393	9	0	0.13	2	61	0.21848	4	24	0.0872127	C1
TCGA-QH-A6X3	0.645363	10	1	0.01	0	54	0.037653	9	8	0.022474	C1
TCGA-QH-A6X4	0.728601	8	13	0	3	59	0.184032	9	38	0.132673	C1
TCGA-QH-A6X5	0.584494	2	0	0.03	2	57	0.056096	4	15	0.0551346	C1
TCGA-QH-A6X8	0.690946	15	1	0	2	49	0.21297	9	33	0.157946	C1
TCGA-QH-A6X9	1.3598	29	0	0.09	1	107	0.0916193	17	22	0.0364351	C1
TCGA-QH-A6XA	0.282393	0	0	0.05	2	85	0.0943753	10	6	0.00732827	C1
TCGA-QH-A6XC	1.22399	12	10	0.03	8	88	0.144972	3	22	0.0654997	C2
TCGA-QH-A86X	0.507863	7	30	0	2	89	0.0635126	4	15	0.0562767	C1
TCGA-QH-A870	0.505804	6	137	0.01	0	65	0.0875766	16	17	0.0633832	C1
TCGA-R8-A6MK	0.650869	4	32	0	2	51	0.0834746	7	13	0.0682797	C1
TCGA-R8-A6ML	0.537692	3	0	0	2	75	0.098919	4	32	0.0561557	C1
TCGA-R8-A6MO	0.683804	16	NA	0.01	2	76	0.0600038	6	26	0.0626396	C1
TCGA-R8-A73M	NA	NA	NA	NA	NA	NA	NA	NA	NA	NA	C1
TCGA-RY-A83X	0.413617	4	48	0.01	2	66	0.194892	9	22	0.101603	C1
TCGA-RY-A83Y	0.895416	10	63	0	2	61	0.0593117	5	23	0.0563841	C1
TCGA-RY-A83Z	1.27408	29	6	0.11	4	126	0.912611	32	54	0.184296	C2
TCGA-RY-A840	0.328892	5	NA	0	3	55	0.152372	9	27	0.11593	C1
TCGA-RY-A843	0.50132	9	0	0	0	49	2.90089e-05	0	8	0.000372405	C2
TCGA-RY-A845	0.618137	10	NA	0.03	2	62	0.0555661	2	7	0.00688669	C1
TCGA-RY-A847	0.43143	7	0	0.01	2	59	0.0821423	4	13	0.0556475	C1
TCGA-S9-A6TS	1.62668	33	NA	0.28	0	83	0.227362	5	17	0.0489343	C1
TCGA-S9-A6TU	0.457513	7	NA	0.02	1	69	0.0213493	6	5	0.00702535	C1
TCGA-S9-A6TV	0.96389	14	NA	0.02	0	92	0.246414	16	40	0.111594	C2
TCGA-S9-A6TW	0.636538	17	8	0.02	10	54	0.228156	6	44	0.184337	C2
TCGA-S9-A6TX	1.02441	23	14	0.04	4	75	0.0972564	8	40	0.112718	C1
TCGA-S9-A6TY	0.488253	11	NA	0.06	8	63	0.215341	8	30	0.110444	C1
TCGA-S9-A6TZ	0.637056	16	28	0.01	1	61	0.0646655	8	24	0.0499588	C1
TCGA-S9-A6U0	1.00682	23	NA	0	4	103	0.112147	3	11	0.00185969	C2
TCGA-S9-A6U1	0.326305	4	11	0.1	2	75	0.0275624	3	7	0.0122607	C2
TCGA-S9-A6U2	0.596016	8	NA	0	2	57	0.0972266	4	19	0.0846129	C1
TCGA-S9-A6U5	0.411305	12	4	0	2	46	0.0515597	4	12	0.0556736	C1
TCGA-S9-A6U6	0.872089	16	0	0.14	1	70	0.0375878	8	13	0.0144426	C1
TCGA-S9-A6U8	0.4351	12	NA	0	0	55	2.44281e-05	2	3	0.00664632	C1
TCGA-S9-A6U9	0.521225	7	4	0.03	0	130	0.0521519	3	16	0.0104667	C1
TCGA-S9-A6UA	0.983211	11	39	0.07	5	57	0.15223	18	11	0.049627	C2
TCGA-S9-A6UB	0.525995	10	28	0.01	3	77	0.134958	9	26	0.083963	C1
TCGA-S9-A6WD	0.521163	8	55	0.57	6	69	0.190967	14	16	0.129189	C1
TCGA-S9-A6WE	0.277316	3	51	0	2	83	0.0711731	4	15	0.05628	C1
TCGA-S9-A6WG	0.495241	9	NA	0.11	0	75	0.0309827	11	4	0.000215591	C2
TCGA-S9-A6WH	1.71092	25	14	0.23	10	87	0.273019	6	11	0.0551485	C1
TCGA-S9-A6WI	0.517456	14	60	0.05	2	37	0.00528391	7	12	0.0736581	C1
TCGA-S9-A6WL	1.24027	15	29	0.04	6	46	0.181996	5	36	0.154668	C2
TCGA-S9-A6WM	1.34776	36	109	0.48	8	137	0.672846	4	48	0.183973	C2
TCGA-S9-A6WN	0.765057	15	60	0	4	52	0.0843968	6	18	0.0917756	C1
TCGA-S9-A6WO	0.736999	15	1	0.11	3	65	0.0887392	11	5	0.00677513	C1
TCGA-S9-A6WP	0.807325	12	73	0.05	3	74	0.13239	14	24	0.121872	C2
TCGA-S9-A6WQ	0.97414	16	4	0.07	1	81	0.0546385	8	17	0.0570201	C1
TCGA-S9-A7IQ	0.47263	6	0	0	4	63	0.115556	4	17	0.0631006	C1
TCGA-S9-A7IS	1.33908	28	0	0.01	2	135	0.239619	20	52	0.115727	C2
TCGA-S9-A7IX	0.727081	18	4	0.03	7	95	0.27151	10	47	0.208634	C2
TCGA-S9-A7IY	0.694387	13	65	0.04	2	65	0.0592936	3	9	0.0565248	C1
TCGA-S9-A7IZ	0.773186	16	63	0.03	2	146	0.240388	20	30	0.0397924	C1
TCGA-S9-A7J0	1.04492	22	10	0.35	6	145	0.524985	35	42	0.110983	C2
TCGA-S9-A7J1	0.589251	8	26	0.02	2	61	0.0680109	10	20	0.0803295	C1
TCGA-S9-A7J2	0.239732	5	37	0.01	2	47	0.0716161	4	13	0.0549807	C1
TCGA-S9-A7J3	0.652652	14	5	0.03	2	81	0.110709	6	21	0.0705129	C1
TCGA-S9-A7QW	0.804271	8	0	0.03	2	85	0.230686	13	19	0.0145083	C1
TCGA-S9-A7QX	0.722218	15	1	0.1	1	111	0.167576	14	21	0.0277361	C1
TCGA-S9-A7QY	0.92727	18	NA	0.04	5	104	0.191987	10	31	0.12939	C1
TCGA-S9-A7QZ	1.27062	22	111	0.04	2	43	0.110219	6	9	0.0552474	C1
TCGA-S9-A7R1	0.495386	9	1	0.06	6	47	0.161526	15	26	0.0767456	C1
TCGA-S9-A7R2	1.01893	19	NA	0.04	4	95	0.146151	7	46	0.0989323	C1
TCGA-S9-A7R3	0.671264	18	4	0.02	0	179	0.0624373	12	70	0.0414502	C1
TCGA-S9-A7R4	0.580266	9	NA	0.03	0	70	0.00243465	5	13	0.0142343	C1
TCGA-S9-A7R7	0.548383	10	13	0.08	3	87	0.101551	19	32	0.0928352	C1
TCGA-S9-A7R8	0.82093	11	0	0.02	1	62	0.0965704	12	19	0.0729747	C2
TCGA-S9-A89V	1.15391	23	118	0.09	7	97	0.251498	15	15	0.0353717	C1
TCGA-S9-A89Z	1.73185	24	3	0.21	5	111	0.448496	20	40	0.116009	C2
TCGA-TM-A7C3	1.60725	34	0	0.12	6	161	0.305377	4	47	0.0564933	C2
TCGA-TM-A7C4	1.1095	26	0	0.01	1	72	0.0929165	12	22	0.0718827	C1
TCGA-TM-A7C5	0.723527	6	NA	0.08	4	45	0.786176	5	34	0.152867	C1
TCGA-TM-A7CA	0.824003	12	173	0.05	1	37	0.0570482	8	9	0.0183764	C1
TCGA-TM-A7CF	0.492437	14	NA	0.31	2	283	0.125903	9	78	0.0738262	C1
TCGA-TM-A84B	0.872082	14	0	0.03	6	230	0.204143	10	83	0.0964081	C2
TCGA-TM-A84C	0.440493	13	0	0	0	51	7.96834e-06	0	2	0.000230195	C1
TCGA-TM-A84F	0.484236	13	9	0.04	0	51	0.0486622	5	12	0.0429148	C2
TCGA-TM-A84G	0.778812	10	16	0.05	2	71	0.130182	7	33	0.119445	C1
TCGA-TM-A84H	1.16477	27	36	0.04	3	96	0.237271	19	16	0.048278	C1
TCGA-TM-A84I	0.889657	20	3	0.15	10	580	0.598005	15	85	0.0350238	C2
TCGA-TM-A84J	0.963655	16	0	0.17	6	193	0.214539	2	22	0.0505449	C2
TCGA-TM-A84L	0.614816	7	5	0	0	80	0.0396535	6	21	0.0363201	C1
TCGA-TM-A84M	0.741907	13	0	0.07	2	84	0.141163	6	23	0.0557531	C1
TCGA-TM-A84O	0.757102	8	0	0	2	47	0.0592353	4	12	0.0557101	C1
TCGA-TM-A84Q	0.781221	11	5	0.22	2	106	0.197603	14	23	0.0157219	C1
TCGA-TM-A84R	0.239142	6	NA	0.07	2	51	0.0853192	5	22	0.0564291	C1
TCGA-TM-A84S	0.393516	5	NA	0	2	59	0.104482	5	21	0.0988769	C1
TCGA-TM-A84T	0.591906	9	51	0.07	0	78	0.145572	11	24	0.0273561	C1
TCGA-TQ-A7RF	0.553453	17	18	0.09	1	99	0.127582	20	23	0.0896501	C1
TCGA-TQ-A7RG	0.603767	9	0	0	2	59	0.0645451	4	19	0.0551856	C1
TCGA-TQ-A7RH	0.922892	17	66	0.1	5	151	0.255346	22	68	0.16104	C1
TCGA-TQ-A7RI	0.638239	7	23	0.03	5	57	0.140044	7	23	0.0806291	C1
TCGA-TQ-A7RJ	0.841623	25	1	0.14	0	67	0.0715242	8	10	0.00542813	C1
TCGA-TQ-A7RK	0.233162	10	NA	0.06	1	97	0.112391	14	24	0.0425513	C2
TCGA-TQ-A7RM	1.43236	35	5	0.16	9	177	0.390385	39	69	0.162128	C2
TCGA-TQ-A7RN	0.660403	18	NA	0.13	2	51	0.106778	5	16	0.0555066	C1
TCGA-TQ-A7RO	0.409998	14	NA	0.03	3	76	0.174856	9	14	0.0551681	C1
TCGA-TQ-A7RP	1.13189	25	NA	0.04	8	47	0.169202	2	2	4.4845e-05	C1
TCGA-TQ-A7RQ	0.621309	15	70	0	4	43	0.110425	4	14	0.054869	C1
TCGA-TQ-A7RR	0.670902	12	2	0.07	5	67	0.246808	16	13	0.0540924	C1
TCGA-TQ-A7RU	0.698442	13	NA	0.08	2	49	0.186489	4	10	0.0550697	C1
TCGA-TQ-A7RV	0.319768	8	NA	0.11	1	135	0.0530441	9	29	0.0197544	C1
TCGA-TQ-A7RW	0.930652	19	0	0.19	4	169	0.211289	20	39	0.0995322	C2
TCGA-TQ-A8XE	0.536836	13	NA	0.03	2	135	0.143596	17	42.5	0.0803623	C1
TCGA-VM-A8C8	0.885738	17	NA	0.05	10	133	0.330578	18	78	0.234677	C1
TCGA-VM-A8C9	0.122293	4	NA	0.01	2	59	0.0627027	0	5	0.000989895	C1
TCGA-VM-A8CA	0.697846	12	4	0.03	18	45	0.43255	4	25	0.0836655	C1
TCGA-VM-A8CB	0.703789	13	2	0.02	2	68	0.240282	6	31	0.0984707	C1
TCGA-VM-A8CD	0.596545	8	1	0	5	119	0.920747	5	67	0.217254	C2
TCGA-VM-A8CE	0.303746	11	NA	0.01	2	57	0.0598635	4	13	0.0576034	C1
TCGA-VM-A8CF	0.950848	9	0	0.09	6	115	0.376062	13	9	0.0173588	C1
TCGA-VM-A8CH	0.209018	5	0	0.01	1	49	0.0171432	1	7	0.0030979	C1
TCGA-VV-A829	0.84221	14	2	0.01	3	76	0.287357	6	26	0.122197	C1
TCGA-VV-A86M	0.370158	5	2	0.05	0	62	0.131487	10	20	0.0444698	C1
TCGA-VW-A7QS	0.819399	22	55	0	2	103	0.135449	10	21	0.0712138	C1
TCGA-VW-A8FI	1.42637	24	1	0.11	4	125	0.191009	3	18	0.0683293	C2
TCGA-W9-A837	0.767413	10	18	0.03	2	56	0.100359	4	17	0.0635634	C1
TCGA-WH-A86K	1.05046	16	64	0.14	1	169	0.166567	4	42	0.0407625	C1
TCGA-WY-A858	0.791542	10	3	0.05	1	55	0.120068	4	15	0.0375051	C2
TCGA-WY-A859	0.802338	6	0	0.04	2	149	0.252994	19	84	0.134651	C1
TCGA-WY-A85A	0.367966	5	5	0.03	1	85	0.0638861	1	17	0.0123203	C1
TCGA-WY-A85B	0.356482	4	NA	0.15	0	122	0.231276	4	12	0.010328	C2
TCGA-WY-A85C	0.786849	14	145	0	0	135	0.0527101	9	23	0.0367481	C1
TCGA-WY-A85D	0.91328	13	0	0.05	0	69	0.095478	18	29	0.0718125	C1
TCGA-WY-A85E	1.59512	29	3	0.2	5	290	0.210365	29	67	0.0880651	C1

## Sheet: TCGA-GBM
Genomic alteration signatures of TCGA glioblastoma cohort
	Nonsilent mutation rate	Single nucleotide mutation neoantigen count	Indel neoantigen count	Intratumor heterogeneity	Aneuploidy score	Number of segments	Fraction altered	Homologous repair deficiency	Number of segments with loss of heterozygosity	Fraction of segments with loss of heterozygosity	Subtype
TCGA-02-0047_0	1.62828	31	93	0.14	1	68	0.0977446	7	6	0.0272955	C1
TCGA-02-0055_1	1.303	NA	NA	0.69	18	63	0.558871	3	13	0.200045	C2
TCGA-02-2483_2	1.03957	20	48	0.4	4	213	0.320232	22	33	0.175221	C2
TCGA-02-2485_3	1.35773	20	2	0.03	8	215	0.188346	3	7	0.0501174	C2
TCGA-02-2486_4	1.5514	19	0	0	7	192	0.239364	9	24	0.157241	C1
TCGA-06-0125_5	0.835942	26	NA	0	6	231	0.155486	7	15.5	0.0700233	C1
TCGA-06-0125_6	0.835942	26	NA	0	6	231	0.155486	7	15.5	0.0700233	C1
TCGA-06-0129_7	1.03536	12	12	0.09	5	860	0.203772	11	109	0.0464044	C1
TCGA-06-0130_8	0.71394	18	5	0.3	25	86	0.411656	9	22	0.280777	C2
TCGA-06-0132_9	0.453005	10	8	0.05	6	73	0.149049	3	25	0.136629	C1
TCGA-06-0138_10	NA	NA	NA	NA	NA	121	0.56427	NA	NA	NA	C2
TCGA-06-0141_11	0.462545	10	NA	0.31	1	85	0.0543342	2	0	0	C2
TCGA-06-0152_12	0.692132	19	NA	0.03	8	162	0.667136	4	22	0.076532	C2
TCGA-06-0156_13	NA	NA	NA	NA	NA	NA	NA	NA	NA	NA	C2
TCGA-06-0156_14	NA	NA	NA	NA	NA	NA	NA	NA	NA	NA	C2
TCGA-06-0157_15	1.29517	26	8	0.03	5	108	0.150094	3	20	0.0597012	C2
TCGA-06-0158_16	1.17217	23	11	0.07	7	117	0.210799	8	42	0.107726	C1
TCGA-06-0168_17	0.996052	21	6	0.01	7	79	0.260024	11	53	0.140754	C2
TCGA-06-0171_18	0.718104	NA	NA	0.09	8	108	0.321019	5	35	0.127562	C1
TCGA-06-0174_19	1.63267	35	46	0.17	6	120	0.263521	2	36	0.0587569	C2
TCGA-06-0178_20	0	NA	NA	NA	NA	41	0.000292609	NA	NA	NA	C2
TCGA-06-0184_21	1.28684	17	65	0.9	12	167	0.603606	7	32	0.31017	C1
TCGA-06-0187_22	1.09491	22	0	0.08	6	182	0.223903	11	41	0.112735	C1
TCGA-06-0190_23	0.696905	27	NA	0.1	5	126	0.244584	11	40.5	0.204726	C2
TCGA-06-0190_24	0.696905	27	NA	0.1	5	126	0.244584	11	40.5	0.204726	C2
TCGA-06-0210_25	0.733816	32	NA	0	6	78	0.154967	3	31.5	0.10663	C1
TCGA-06-0210_26	0.733816	32	NA	0	6	78	0.154967	3	31.5	0.10663	C2
TCGA-06-0211_27	0.717971	25	NA	0.13	9	116	0.272763	2	28	0.0643099	C2
TCGA-06-0211_28	0.717971	25	NA	0.13	9	116	0.272763	2	28	0.0643099	C1
TCGA-06-0211_29	0.717971	25	NA	0.13	9	116	0.272763	2	28	0.0643099	C2
TCGA-06-0219_30	1.0166	14	NA	0.06	2	149	0.810374	15	49	0.173736	C2
TCGA-06-0221_31	0.354786	8	NA	0.27	1	178	0.373265	18	27.5	0.0618899	C1
TCGA-06-0238_32	1.0469	19	1	0.08	4	91	0.194827	5	8	0.097282	C2
TCGA-06-0644_33	1.26604	26	23	0.39	8	97	0.297542	4	14	0.102346	C2
TCGA-06-0645_34	1.35285	37	NA	0.3	10	106	0.328486	7	13	0.0467803	C2
TCGA-06-0646_35	0.759766	13	1	0.05	4	151	0.209244	2	22	0.145154	C2
TCGA-06-0649_36	2.19131	51	85	0.36	5	192	0.471421	8	37	0.15753	C1
TCGA-06-0686_37	1.45695	26	75	0.31	4	162	0.389267	4	28	0.0591839	C2
TCGA-06-0743_38	2.26613	43	6	0.31	8	154	0.338172	4	28	0.0641355	C1
TCGA-06-0744_39	1.71064	46	0	0.08	7	201	0.206249	11	36	0.0951474	C1
TCGA-06-0745_40	1.20746	23	0	0.03	7	139	0.294484	21	27	0.161884	C2
TCGA-06-0747_41	1.75395	23	45	0.03	7	85	0.167392	12	13	0.186305	C1
TCGA-06-0749_42	1.1836	18	46	0	6	119	0.156272	9	17	0.120169	C1
TCGA-06-0750_43	0.936875	16	NA	0	6	93	0.192515	7	14	0.144719	C1
TCGA-06-0878_44	0.959812	25	54	0	6	130	0.219207	8	25	0.157583	C2
TCGA-06-0882_45	0.864089	16	0	0.03	7	148	0.166484	7	30	0.13149	C1
TCGA-06-1804_46	1.88275	29	NA	0.31	4	336	0.195302	4	42	0.200559	C1
TCGA-06-2557_47	0.96582	23	4	0.45	9	158	0.488113	9	11	0.145062	C2
TCGA-06-2558_48	1.80958	39	NA	0.05	4	190	0.454896	15	37	0.158261	C2
TCGA-06-2559_49	1.27906	27	0	0.01	4	175	0.121888	6	8	0.0607678	C2
TCGA-06-2561_50	0.993726	13	0	0.05	12	172	0.386474	6	29	0.22262	C1
TCGA-06-2562_51	1.51363	19	141	0.01	7	150	0.198868	10	18	0.122277	C1
TCGA-06-2563_52	1.82568	NA	NA	0.01	8	139	0.177238	13	22	0.0685891	C1
TCGA-06-2564_53	1.523	34	0	0	4	178	0.113357	0	17	0.0586264	C1
TCGA-06-2565_54	1.12746	23	49	0	7	229	0.140574	11	34	0.141757	C1
TCGA-06-2567_55	1.24991	16	8	0.05	4	98	0.187936	5	11	0.100993	C2
TCGA-06-2569_56	0.776957	13	2	0.22	11	330	0.59978	31	42	0.397241	C1
TCGA-06-2570_57	0.874832	18	100	0	1	127	0.0939333	9	8	0.0389491	C1
TCGA-06-5408_58	1.06704	20	0	0.27	5	110	0.576643	10	19	0.135118	C1
TCGA-06-5410_59	0.571606	6	NA	NA	NA	46	0.164236	NA	NA	NA	C2
TCGA-06-5411_60	0.756177	13	NA	0.11	4	79	0.228431	3	10	0.166475	C2
TCGA-06-5412_61	1.46996	24	185	0.11	6	56	0.185223	0	7	0.167064	C2
TCGA-06-5413_62	1.16718	28	2	0.05	5	166	0.180426	8	47	0.132921	C2
TCGA-06-5414_63	0.878261	22	0	0.04	8	81	0.186464	3	14	0.0609084	C1
TCGA-06-5415_64	1.19461	25	77	0.04	9	208	0.260674	13	22	0.117747	C1
TCGA-06-5416_65	330.035	6243	154	NA	5	111	0.781714	8	7	0.0153849	C2
TCGA-06-5417_66	1.29688	19	52	NA	NA	NA	NA	NA	NA	NA	C1
TCGA-06-5418_67	0.961389	18	1	0.06	6	138	0.183526	8	15	0.112382	C1
TCGA-06-5856_68	1.50731	30	0	0.48	8	303	0.852491	12	61	0.315289	C2
TCGA-06-5858_69	4.23898	66	0	0.51	3	50	0.0799893	1	27	0.915678	C2
TCGA-06-5859_70	1.19154	16	2	0.08	9	201	0.945505	37	48	0.285331	C1
TCGA-08-0386_71	0.254255	7	NA	0.36	6	184	0.868004	16	31	0.1345	C1
TCGA-12-0616_72	0.903344	19	2	0.97	4	209	0.341551	12	15	0.110236	C2
TCGA-12-0618_73	1.03196	25	23	0.03	6	125	0.196454	7	7	0.119326	C1
TCGA-12-0619_74	1.41819	32	NA	0.56	7	270	0.596242	5	47	0.168527	C2
TCGA-12-0821_75	1.48195	26	9	0.1	6	167	0.693729	7	27	0.169572	C2
TCGA-12-1597_76	1.61835	25	20	NA	NA	NA	NA	NA	NA	NA	C2
TCGA-12-3650_77	1.13736	27	NA	0	6	157	0.129701	0	14	0.0559855	C2
TCGA-12-3652_78	1.3921	NA	NA	0.02	8	200	0.775589	7	47	0.122814	C2
TCGA-12-3653_79	0.73926	12	2	0.06	21	144	0.947696	12	22	0.181463	C1
TCGA-12-5295_80	1.76711	35	62	0.01	5	103	0.278369	14	20	0.174733	C2
TCGA-12-5299_81	0.796668	19	NA	0	6	59	0.163054	5	7	0.101489	C2
TCGA-14-0736_82	0.807014	26	NA	0.16	8	277	0.944164	8	24.5	0.281004	C1
TCGA-14-0781_83	0.762039	20	141	0.24	4	84	0.102132	1	3	0.0504472	C1
TCGA-14-0787_84	0.781549	20	4	0	7	203	0.212963	13	24	0.134637	C2
TCGA-14-0789_85	1.46198	28	89	0	6	81	0.126184	0	10	0.0536376	C1
TCGA-14-0790_86	1.38144	28	6	0.2	6	146	0.199409	9	27	0.0894771	C1
TCGA-14-0817_87	1.6481	37	100	0.68	7	146	0.729049	10	20	0.155904	C2
TCGA-14-0871_88	1.37063	34	0	0.35	21	400	0.725538	31	62	0.180819	C1
TCGA-14-1034_89	0.976156	36	NA	0.03	10	96	0.283372	8	26.5	0.224135	C2
TCGA-14-1034_90	0.976156	36	NA	0.03	10	96	0.283372	8	26.5	0.224135	C1
TCGA-14-1402_91	NA	NA	NA	NA	7	320	0.131439	10	43	0.117897	C2
TCGA-14-1823_92	1.4344	34	NA	0.23	21	196	0.863052	2	27	0.118371	C1
TCGA-14-1825_93	1.22968	16	NA	0.11	7	228	0.281383	7	41	0.0833417	C2
TCGA-14-1829_94	1.174	27	NA	0.03	7	175	0.20023	3	22	0.0928902	C2
TCGA-14-2554_95	1.72849	24	0	0.01	10	210	0.213505	8	18	0.0731813	C1
TCGA-15-0742_96	1.73377	35	0	0.18	7	136	0.612191	11	21	0.155906	C1
TCGA-15-1444_97	0	NA	NA	0.15	2	146	0.12343	8	23	0.0987245	C1
TCGA-16-0846_98	1.569	30	1	0.55	16	165	0.485291	9	28	0.073826	C1
TCGA-16-1045_99	1.77275	43	15	0.09	10	180	0.824181	6	32	0.171003	C1
TCGA-19-0957_100	3.85313	59	38	0.07	6	134	0.205215	4	26	0.0703139	C1
TCGA-19-1389_101	9.68145	121	27	0	5	113	0.190525	7	29	0.143553	C2
TCGA-19-1390_102	2.60085	43	0	0.19	16	251	0.87565	13	23	0.108842	C1
TCGA-19-1787_103	15.5289	272	339	0.12	6	128	0.985164	11	38	0.8364	C2
TCGA-19-2619_104	1.21694	22	19	0.04	3	316	0.275339	22	31	0.168531	C1
TCGA-19-2620_105	1.75567	35	4	0.08	5	159	0.175204	8	23	0.161316	C1
TCGA-19-2624_106	0.997983	28	NA	0.01	4	140	0.107262	2	18	0.0543234	C2
TCGA-19-2625_107	1.4465	19	22	0.1	3	247	0.532731	12	26	0.171009	C1
TCGA-19-2629_108	2.11753	28	86	0.5	25	112	0.798251	20	15	0.124834	C1
TCGA-19-4065_109	0.612966	29	NA	0.24	11	136	0.604593	8	17.5	0.236185	C2
TCGA-19-4065_110	0.612966	29	NA	0.24	11	136	0.604593	8	17.5	0.236185	C2
TCGA-19-5960_111	1.09533	22	19	0.06	8	222	0.934988	11	49	0.308694	C1
TCGA-26-1442_112	1.14609	24	0	0.07	1	167	0.106594	8	3	0.0210582	C1
TCGA-26-5132_113	1.10588	14	0	0.01	5	151	0.254969	8	21	0.119293	C2
TCGA-26-5133_114	0.875189	22	115	0.1	8	243	0.943299	16	23	0.249396	C1
TCGA-26-5134_115	1.2203	31	3	0	2	130	0.0805274	1	14	0.082692	C2
TCGA-26-5135_116	1.21983	24	1	0	4	187	0.107628	0	28	0.0538744	C2
TCGA-26-5136_117	1.14051	28	8	0.1	10	122	0.373776	8	10	0.169591	C2
TCGA-26-5139_118	0.863617	13	0	0	5	121	0.129636	1	7	0.0624709	C1
TCGA-27-1830_119	0.990474	17	NA	0.19	7	225	0.410201	5	50	0.199141	C1
TCGA-27-1831_120	1.34122	33	7	0.04	3	133	0.100198	5	20	0.0444467	C2
TCGA-27-1832_121	0.767339	12	14	0.22	6	264	0.257597	9	82	0.189066	C2
TCGA-27-1834_122	1.17335	29	0	0.45	4	166	0.583467	2	40	0.257956	C1
TCGA-27-1835_123	1.66095	19	42	0.01	8	555	0.195934	8	85	0.101842	C1
TCGA-27-1837_124	0.945735	20	8	0	4	143	0.102648	2	18	0.071942	C1
TCGA-27-2519_125	1.10051	22	5	0	7	148	0.337242	7	24	0.204019	C2
TCGA-27-2521_126	1.43637	29	37	0.34	4	246	0.59964	30	50	0.146654	C1
TCGA-27-2523_127	1.0851	28	0	0	3	177	0.129318	16	40	0.0687058	C2
TCGA-27-2524_128	1.01563	22	0	0.04	9	170	0.893509	15	36	0.221223	C2
TCGA-27-2526_129	1.13165	23	34	0	7	217	0.181627	7	41	0.0791556	C1
TCGA-27-2528_130	1.32852	9	32	0.01	5	184	0.113234	7	12	0.0592593	C2
TCGA-28-1747_131	1.12556	23	47	0	3	244	0.109183	6	45	0.0764266	C1
TCGA-28-1753_132	1.1878	25	0	0	5	143	0.127154	4	12	0.0660503	C2
TCGA-28-2509_133	1.32575	22	186	0.58	26	91	0.786887	1	12	0.217699	C2
TCGA-28-2513_134	2.11014	29	15	0.06	8	88	0.170993	9	11	0.079319	C1
TCGA-28-2514_135	1.24041	22	10	0.15	5	238	0.719857	7	40	0.126155	C1
TCGA-28-5204_136	0.949688	15	1	0.06	9	316	0.435515	16	86	0.187435	C2
TCGA-28-5207_137	1.15521	20	20	0.45	4	150	0.324655	7	19	0.105816	C1
TCGA-28-5208_138	1.43305	30	0	0.02	5	67	0.118701	6	9	0.0825997	C2
TCGA-28-5209_139	2.115	46	225	0.1	8	126	0.224182	5	13	0.105283	C1
TCGA-28-5213_140	1.15001	25	NA	0.01	8	137	0.240248	9	25	0.190223	C2
TCGA-28-5215_141	0.665716	15	NA	0.53	4	81	0.553322	3	13	0.124847	C2
TCGA-28-5216_142	1.20088	21	32	0.61	6	180	0.526763	2	31	0.141191	C2
TCGA-28-5218_143	0.563169	7	77	0	24	66	0.947731	2	16	0.545444	C2
TCGA-28-5220_144	0.855264	17	0	0.04	7	193	0.933266	11	35	0.233327	C1
TCGA-32-1970_145	1.90502	50	1	0.28	6	266	0.287611	8	30	0.183484	C1
TCGA-32-1980_146	0.368021	6	NA	0.3	4	73	0.122046	0	4	0.153408	C1
TCGA-32-1982_147	1.71052	34	0	0	6	86	0.131541	1	12	0.0583256	C1
TCGA-32-2615_148	0.778455	9	4	0.41	3	216	0.705565	9	23	0.182189	C2
TCGA-32-2616_149	26.5371	NA	NA	0.02	4	122	0.168322	8	14	0.167873	C2
TCGA-32-2632_150	2.27657	33	NA	0.55	18	123	0.706218	9	8	0.030966	C2
TCGA-32-2634_151	1.14522	11	2	0.02	6	123	0.914023	11	23	0.261138	C2
TCGA-32-2638_152	1.22458	NA	NA	0.03	6	169	0.153047	2	20	0.0592793	C1
TCGA-32-4213_153	1.30855	32	55	0.02	4	109	0.120655	5	14	0.181995	C2
TCGA-32-5222_154	1.41362	41	42	0.08	14	151	0.3073	4	29	0.0643965	C2
TCGA-41-2571_155	1.13525	15	0	0.01	6	135	0.192358	11	22	0.174964	C1
TCGA-41-2572_156	1.08311	21	NA	0.04	10	160	0.294459	11	22	0.138563	C1
TCGA-41-3915_157	0.824306	21	4	0.38	4	205	0.487514	6	29	0.178759	C2
TCGA-41-4097_158	0.845392	28	3	0.35	4	152	0.509443	5	18	0.205628	C1
TCGA-41-5651_159	2.18497	50	NA	0.17	7	161	0.325932	16	25	0.128493	C2
TCGA-76-4925_160	1.47175	27	2	0.1	10	187	0.56639	16	59	0.167738	C2
TCGA-76-4926_161	1.44228	23	44	0.02	4	165	0.120578	0	16	0.0658323	C1
TCGA-76-4927_162	1.04412	19	NA	NA	NA	NA	NA	NA	NA	NA	C2
TCGA-76-4928_163	1.86009	36	7	0.11	6	93	0.209187	5	7	0.0842483	C2
TCGA-76-4929_164	1.33741	32	29	0.07	27	193	0.817679	6	37	0.219245	C1
TCGA-76-4931_165	0.987131	13	NA	0.12	5	168	0.478212	5	19	0.103026	C1
TCGA-76-4932_166	1.32339	32	48	NA	NA	NA	NA	NA	NA	NA	C1
