# Supplementary material for: Transcriptomic Analysis Identified Two Subtypes of Brain Tumor Characterized by Distinct Immune Infiltration and Prognosis
Source: Front Oncol. 2021 Oct 15;11:734407. doi: 10.3389/fonc.2021.734407 (PMC8554158; doi:10.3389/fonc.2021.734407)
Supplement: Supplementary Figure 1 — A perspective of contrastive learning. V0, V0’ are two different views of the same sample X0. The feature encoder represents V0 and V0’ in a reduced dimensional space as R0 and R0’ . Contrastive learning algorithm trains the feature encoder by driving the maximum similarity between R0 and R0’ . [file DataSheet_1.zip › Supplementary material/Table S9.xls]

## Sheet: sheet1
Supplementary Table 9. Detail clinical characteristics of collected datasets.
	Micorvascular proliferation	Karnofsky scores	Relapse	Laterality	Tumor location	Supratentorial localization	Seizure history	Headache history	Mental status changes	Visual changes	Sensory changes	Motor movement changes	Necrosis	Seizure	Family cancer history	Dataset
TCGA-CS-4938		90		Right	Supratentorial, frontal lobe	Cerebral cortex	Yes	No	No	No	No	No		Yes	Yes	TCGA-LGG
TCGA-CS-4941		90		Right	Supratentorial, frontal lobe	Cerebral cortex		Yes								TCGA-LGG
TCGA-CS-4942		90		Right	Supratentorial, frontal lobe	White matter	Yes	No	Yes	No	Yes	Yes		Yes	No	TCGA-LGG
TCGA-CS-4943		50		Left	Supratentorial, frontal lobe	Cerebral cortex	Yes	Yes						Yes		TCGA-LGG
TCGA-CS-4944		90		Right	Supratentorial, temporal lobe	Cerebral cortex		No	Yes	No	No	No				TCGA-LGG
TCGA-CS-5393		100		Left	Supratentorial, temporal lobe	Cerebral cortex	No	Yes	No	No	No	No		No		TCGA-LGG
TCGA-CS-5394				Left	Supratentorial, frontal lobe	Cerebral cortex	Yes	No	No	No	No	No		Yes		TCGA-LGG
TCGA-CS-5395		90		Right	Supratentorial, parietal lobe	Cerebral cortex										TCGA-LGG
TCGA-CS-5396		90		Right	Supratentorial, frontal lobe	Cerebral cortex	No	Yes	No			No		No	Yes	TCGA-LGG
TCGA-CS-5397		80		Left	Supratentorial, temporal lobe	Cerebral cortex	No	No	No	No	Yes	Yes		No	Yes	TCGA-LGG
TCGA-CS-6186		90		Right	Supratentorial, frontal lobe	Cerebral cortex	Yes	No	No	No	No	No		Yes	No	TCGA-LGG
TCGA-CS-6188		90		Right	Supratentorial, temporal lobe	Cerebral cortex	Yes	No	No	No	No	No		Yes	Yes	TCGA-LGG
TCGA-CS-6290		90		Left	Supratentorial, temporal lobe	Cerebral cortex	Yes	No	No	No	No	No		Yes	Yes	TCGA-LGG
TCGA-CS-6665		90		Right	Supratentorial, temporal lobe	Cerebral cortex	Yes	No	No	No	No	No		Yes	No	TCGA-LGG
TCGA-CS-6666		90		Right	Supratentorial, parietal lobe	Cerebral cortex	No	Yes	No	No	No	No		No	Yes	TCGA-LGG
TCGA-CS-6667		90		Left	Supratentorial, parietal lobe	Cerebral cortex	No	No	No	No	Yes	Yes		No	Yes	TCGA-LGG
TCGA-CS-6668		90		Left	Supratentorial, frontal lobe	Cerebral cortex	Yes	No	No	No	No	Yes		Yes	Yes	TCGA-LGG
TCGA-CS-6669		90		Right	Supratentorial, temporal lobe	Cerebral cortex	Yes	Yes	No	No	No	No		Yes	Yes	TCGA-LGG
TCGA-CS-6670																TCGA-LGG
TCGA-DB-5270																TCGA-LGG
TCGA-DB-5273				Right	Supratentorial, frontal lobe	Cerebral cortex	Yes	No	No	No	No	Yes		Yes	No	TCGA-LGG
TCGA-DB-5274		80		Left	Supratentorial, frontal lobe	Cerebral cortex	No	Yes	No	No	No	No		No	No	TCGA-LGG
TCGA-DB-5275				Right	Supratentorial, temporal lobe	Cerebral cortex	No	Yes	Yes	No	No	No		No	No	TCGA-LGG
TCGA-DB-5276				Left	Supratentorial, frontal lobe	Cerebral cortex	Yes	No	No	No	No	No		Yes	No	TCGA-LGG
TCGA-DB-5277				Left	Supratentorial, frontal lobe	Cerebral cortex	Yes	Yes	No	No	No	No		Yes	Yes	TCGA-LGG
TCGA-DB-5278				Left	Supratentorial, frontal lobe	Cerebral cortex	Yes	No	Yes	No	No	Yes		Yes	No	TCGA-LGG
TCGA-DB-5279				Right	Supratentorial, frontal lobe	Cerebral cortex	Yes	No	No	No	No	No		Yes	No	TCGA-LGG
TCGA-DB-5280				Right	Supratentorial, frontal lobe	Cerebral cortex	Yes	No	No	No	No	No		Yes	No	TCGA-LGG
TCGA-DB-5281				Left	Supratentorial, frontal lobe	Deep gray (e.g.basal ganglia, thalamus)	Yes	No	Yes	No	No	No		Yes	No	TCGA-LGG
TCGA-DB-A4X9				Left	Supratentorial, temporal lobe	Cerebral cortex	Yes	No	No	No	No	No		Yes	Yes	TCGA-LGG
TCGA-DB-A4XA				Left	Supratentorial, parietal lobe	Cerebral cortex	Yes	No	No	No	No	No		Yes	No	TCGA-LGG
TCGA-DB-A4XB				Left	Supratentorial, parietal lobe	Cerebral cortex	Yes	No	No	No	No	No		Yes	No	TCGA-LGG
TCGA-DB-A4XC				Left	Supratentorial, temporal lobe	Cerebral cortex	Yes	No	No	No	No	No		Yes	Yes	TCGA-LGG
TCGA-DB-A4XD				Right	Supratentorial, temporal lobe	Cerebral cortex	No	No	No	No	No	No		No	No	TCGA-LGG
TCGA-DB-A4XE		90		Left	Supratentorial, temporal lobe	Cerebral cortex	Yes	No	No	No	No	No		Yes	No	TCGA-LGG
TCGA-DB-A4XF				Right	Supratentorial, frontal lobe	Cerebral cortex	Yes	Yes	No	No	No	No		Yes	Yes	TCGA-LGG
TCGA-DB-A4XG				Right	Supratentorial, frontal lobe	Cerebral cortex	Yes	No	No	No	No	No		Yes	No	TCGA-LGG
TCGA-DB-A4XH				Left	Supratentorial, frontal lobe	Cerebral cortex	Yes	No	No	No	No	No		Yes	No	TCGA-LGG
TCGA-DB-A64L		70		Right	Supratentorial, frontal lobe	Cerebral cortex	Yes	No	No	No	No	No		Yes	Yes	TCGA-LGG
TCGA-DB-A64O				Left	Supratentorial, temporal lobe	Cerebral cortex	No	No	No	No	No	Yes		No	Yes	TCGA-LGG
TCGA-DB-A64P				Left	Supratentorial, frontal lobe	Cerebral cortex	Yes	No	No	No	No	No		Yes	Yes	TCGA-LGG
TCGA-DB-A64Q		90		Left	Supratentorial, frontal lobe	Cerebral cortex	Yes	No	No	No	No	No		Yes	No	TCGA-LGG
TCGA-DB-A64R		90		Right	Supratentorial, frontal lobe	Cerebral cortex	Yes	No	No	No	No	No		Yes	No	TCGA-LGG
TCGA-DB-A64S		100			Supratentorial, frontal lobe	Cerebral cortex	No	No	No	No	No	No		No	No	TCGA-LGG
TCGA-DB-A64U		90		Right	Supratentorial, frontal lobe	Cerebral cortex	No	No	No	No	No	No		No	No	TCGA-LGG
TCGA-DB-A64V		90		Left	Supratentorial, frontal lobe	Cerebral cortex	Yes	No	No	No	No	No		Yes	Yes	TCGA-LGG
TCGA-DB-A64W		90		Right	Supratentorial, frontal lobe	Cerebral cortex	Yes	No	No	No	No	No		Yes		TCGA-LGG
TCGA-DB-A64X		90		Right	Supratentorial, frontal lobe	Cerebral cortex	No	No	No	No	No	Yes		No	Yes	TCGA-LGG
TCGA-DB-A75K																TCGA-LGG
TCGA-DB-A75L																TCGA-LGG
TCGA-DB-A75M																TCGA-LGG
TCGA-DB-A75O																TCGA-LGG
TCGA-DB-A75P																TCGA-LGG
TCGA-DH-5140		90		Left	Supratentorial, temporal lobe	Cerebral cortex	No	Yes	No	No	No	No		No	Yes	TCGA-LGG
TCGA-DH-5141				Left	Supratentorial, frontal lobe	Cerebral cortex	No	Yes	Yes	No	No	No		No	Yes	TCGA-LGG
TCGA-DH-5142		90		Left	Supratentorial, frontal lobe	Cerebral cortex	Yes	No	No	No	No	No		Yes		TCGA-LGG
TCGA-DH-5143		80		Left	Supratentorial, temporal lobe	Cerebral cortex	Yes	No	Yes	No				Yes		TCGA-LGG
TCGA-DH-5144		100		Right	Supratentorial, frontal lobe	Cerebral cortex	Yes	No	No	No	No	No		Yes		TCGA-LGG
TCGA-DH-A669																TCGA-LGG
TCGA-DH-A66B		90		Left	Supratentorial, temporal lobe	Not listed in medical record	No	No	Yes	No	No	No		No	Yes	TCGA-LGG
TCGA-DH-A66D																TCGA-LGG
TCGA-DH-A66F		90		Left	Supratentorial, frontal lobe	Not listed in medical record	Yes	No	No	No	No	No		Yes	No	TCGA-LGG
TCGA-DH-A66G																TCGA-LGG
TCGA-DH-A7UR																TCGA-LGG
TCGA-DH-A7US																TCGA-LGG
TCGA-DH-A7UT																TCGA-LGG
TCGA-DH-A7UU																TCGA-LGG
TCGA-DH-A7UV																TCGA-LGG
TCGA-DU-5847				Right	Supratentorial, frontal lobe	White matter	Yes	No	No	No	No	No		Yes	No	TCGA-LGG
TCGA-DU-5849				Left	Supratentorial, frontal lobe	White matter	Yes	No	No	No	No	No		Yes		TCGA-LGG
TCGA-DU-5851		90		Right	Supratentorial, temporal lobe	Cerebral cortex	Yes	No	No	No	Yes	No		Yes		TCGA-LGG
TCGA-DU-5852		80		Left	Supratentorial, temporal lobe	White matter	Yes	No	No	No	No	Yes		Yes		TCGA-LGG
TCGA-DU-5853		100		Left	Supratentorial, frontal lobe	Not listed in medical record	Yes	No	No	No	No	No		Yes	Yes	TCGA-LGG
TCGA-DU-5854		90		Right	Supratentorial, frontal lobe	Not listed in medical record	No	No	No	No	Yes	Yes		No	Yes	TCGA-LGG
TCGA-DU-5855		100		Right	Supratentorial, frontal lobe	Not listed in medical record	No	Yes	Yes	No	No	No		No	No	TCGA-LGG
TCGA-DU-5870		70		Right	Supratentorial, temporal lobe	Not listed in medical record	No	Yes	Yes	No	Yes	No		No	No	TCGA-LGG
TCGA-DU-5871		100		Left	Supratentorial, frontal lobe	White matter	Yes	No	No	No	No	No		Yes	Yes	TCGA-LGG
TCGA-DU-5872				Left	Supratentorial, frontal lobe	Not listed in medical record	No	Yes	No	No	No	No		No	No	TCGA-LGG
TCGA-DU-5874		100		Left	Supratentorial, frontal lobe	Not listed in medical record	Yes	No	No	No	No	No		Yes		TCGA-LGG
TCGA-DU-6392				Right	Supratentorial, parietal lobe	White matter	Yes							Yes		TCGA-LGG
TCGA-DU-6393				Left	Supratentorial, occipital lobe	White matter										TCGA-LGG
TCGA-DU-6394				Midline	Supratentorial, frontal lobe	White matter										TCGA-LGG
TCGA-DU-6395				Left	Supratentorial, frontal lobe	Not listed in medical record	Yes	No	No	No	No	No		Yes	No	TCGA-LGG
TCGA-DU-6396		90		Right	Supratentorial, frontal lobe	White matter	No	Yes	No	No	Yes	Yes		No	No	TCGA-LGG
TCGA-DU-6397				Right	Supratentorial, temporal lobe	Not listed in medical record	No	Yes	Yes	Yes				No	Yes	TCGA-LGG
TCGA-DU-6399				Right	Supratentorial, temporal lobe	White matter	No	No	No	No	No	No		No		TCGA-LGG
TCGA-DU-6400				Left	Supratentorial, temporal lobe	Not listed in medical record	No	Yes	Yes	No	No	Yes		No		TCGA-LGG
TCGA-DU-6401				Left	Supratentorial, frontal lobe	Not listed in medical record	No	Yes	No	Yes	No	No		No		TCGA-LGG
TCGA-DU-6402				Right	Supratentorial, frontal lobe	Not listed in medical record	Yes							Yes		TCGA-LGG
TCGA-DU-6403		90		Right	Supratentorial, temporal lobe	Not listed in medical record	No	Yes	No	No	No	No		No		TCGA-LGG
TCGA-DU-6404		100		Right	Supratentorial, frontal lobe	Not listed in medical record	Yes	No	No	No	No	No		Yes	Yes	TCGA-LGG
TCGA-DU-6405		90		Right	Supratentorial, frontal lobe	Not listed in medical record	Yes							Yes		TCGA-LGG
TCGA-DU-6406				Left	Supratentorial, frontal lobe	Not listed in medical record	No	No	No	Yes	Yes	Yes		No		TCGA-LGG
TCGA-DU-6407		90		Right	Supratentorial, temporal lobe	Not listed in medical record	Yes	No	No	No	No	No		Yes	No	TCGA-LGG
TCGA-DU-6408		90		Right	Supratentorial, frontal lobe	Not listed in medical record	Yes	No	Yes	No	No	Yes		Yes		TCGA-LGG
TCGA-DU-6410		50		Midline	Supratentorial, frontal lobe	Not listed in medical record			Yes							TCGA-LGG
TCGA-DU-6542				Right	Supratentorial, temporal lobe	Not listed in medical record	No	Yes	No	Yes	No	No		No		TCGA-LGG
TCGA-DU-7006				Left	Supratentorial, temporal lobe	Cerebral cortex	Yes	No	No	No	No	No		Yes		TCGA-LGG
TCGA-DU-7007				Right	Supratentorial, frontal lobe	Not listed in medical record	No	Yes	No	No	Yes	No		No		TCGA-LGG
TCGA-DU-7008				Right	Supratentorial, frontal lobe	Not listed in medical record	Yes	Yes	No	No	No	No		Yes		TCGA-LGG
TCGA-DU-7009				Left	Supratentorial, frontal lobe	Cerebral cortex	No	No	No	No	Yes	No		No	No	TCGA-LGG
TCGA-DU-7010				Left	Supratentorial, frontal lobe	Not listed in medical record	Yes	No	No	No	No	No		Yes		TCGA-LGG
TCGA-DU-7011																TCGA-LGG
TCGA-DU-7012				Left	Supratentorial, temporal lobe	Not listed in medical record	Yes	No	Yes	No	No	No		Yes		TCGA-LGG
TCGA-DU-7013		80		Left	Supratentorial, temporal lobe	White matter	Yes	No	No	No	No	No		Yes		TCGA-LGG
TCGA-DU-7014		100		Right	Supratentorial, frontal lobe	White matter	Yes	Yes	No	No	No	No		Yes		TCGA-LGG
TCGA-DU-7015		90		Right	Supratentorial, temporal lobe	Cerebral cortex	Yes	No	No	No	No	No		Yes	Yes	TCGA-LGG
TCGA-DU-7018		90		Right	Supratentorial, frontal lobe	Not listed in medical record	Yes	No	Yes	No	No	No		Yes		TCGA-LGG
TCGA-DU-7019		100		Right	Supratentorial, temporal lobe	Cerebral cortex	No	Yes	No	Yes	No	No		No		TCGA-LGG
TCGA-DU-7290				Right	Supratentorial, temporal lobe	Cerebral cortex	No	Yes	No	Yes	Yes	No		No		TCGA-LGG
TCGA-DU-7292				Left	Supratentorial, temporal lobe	Not listed in medical record	Yes	No	No	No	No	No		Yes		TCGA-LGG
TCGA-DU-7294		100		Right	Supratentorial, frontal lobe	Not listed in medical record	No	No	No	No	No	No		No		TCGA-LGG
TCGA-DU-7298		80		Left	Supratentorial, temporal lobe	Cerebral cortex	No	Yes	No	Yes	No	No		No		TCGA-LGG
TCGA-DU-7299		90		Left	Supratentorial, parietal lobe	Not listed in medical record	Yes	No	No	No	No	No		Yes	No	TCGA-LGG
TCGA-DU-7300		90		Right	Supratentorial, frontal lobe	Not listed in medical record	Yes	No	No	No	No	No		Yes	No	TCGA-LGG
TCGA-DU-7301		100		Left	Supratentorial, temporal lobe	Not listed in medical record	Yes	No	No	No	Yes	No		Yes		TCGA-LGG
TCGA-DU-7302		90		Left	Supratentorial, frontal lobe	Not listed in medical record	Yes	No	No	No	No	No		Yes		TCGA-LGG
TCGA-DU-7304		80		Left	Supratentorial, frontal lobe	Not listed in medical record	Yes	No	No	No	No	No		Yes	No	TCGA-LGG
TCGA-DU-7306		100		Right	Supratentorial, temporal lobe	Not listed in medical record	Yes	No	No	No	No	No		Yes		TCGA-LGG
TCGA-DU-7309		90		Left	Supratentorial, frontal lobe	Cerebral cortex	Yes	Yes	No	Yes	Yes	Yes		Yes	Yes	TCGA-LGG
TCGA-DU-8158		80		Left	Supratentorial, frontal lobe				Yes							TCGA-LGG
TCGA-DU-8161		70		Left	Supratentorial, not otherwise sp	Not listed in medical record	No	No	No	No	Yes	No		No		TCGA-LGG
TCGA-DU-8162		80		Right	Supratentorial, temporal lobe	Not listed in medical record	No	Yes	No	No	No	No		No	Yes	TCGA-LGG
TCGA-DU-8163		90		Left	Supratentorial, temporal lobe	Not listed in medical record	Yes	No	No	No	No	No		Yes	No	TCGA-LGG
TCGA-DU-8164				Right	Supratentorial, frontal lobe	Cerebral cortex	Yes	No	No	No	No	No		Yes	No	TCGA-LGG
TCGA-DU-8165		90		Left	Supratentorial, temporal lobe	Not listed in medical record	Yes	No	No	No	No	No		Yes	Yes	TCGA-LGG
TCGA-DU-8166				Left	Supratentorial, frontal lobe	Cerebral cortex	Yes	No	No	No	No	No		Yes	No	TCGA-LGG
TCGA-DU-8167		100		Right	Supratentorial, frontal lobe	Not listed in medical record	Yes	No	No	No	No	No		Yes		TCGA-LGG
TCGA-DU-8168		70		Right	Supratentorial, frontal lobe	Not listed in medical record	No	Yes	No	No	No	No		No	Yes	TCGA-LGG
TCGA-DU-A5TP		70		Right	Supratentorial, parietal lobe	Not listed in medical record	Yes	No	No	No	No	No		Yes	Yes	TCGA-LGG
TCGA-DU-A5TR		90		Left	Supratentorial, temporal lobe	Not listed in medical record	Yes	No	Yes	No	No	No		Yes	Yes	TCGA-LGG
TCGA-DU-A5TS		100		Right	Supratentorial, frontal lobe	Not listed in medical record	No	Yes	No	No	No	No		No	Yes	TCGA-LGG
TCGA-DU-A5TT				Left	Supratentorial, frontal lobe	Not listed in medical record	Yes	No	No	No	No	No		Yes	Yes	TCGA-LGG
TCGA-DU-A5TU		50		Left	Supratentorial, frontal lobe	Cerebral cortex	No	No	Yes	No	No	No		No	Yes	TCGA-LGG
TCGA-DU-A5TW		100		Right	Supratentorial, frontal lobe	Not listed in medical record	Yes	No	Yes	No	No	No		Yes		TCGA-LGG
TCGA-DU-A5TY				Left	Supratentorial, parietal lobe	Not listed in medical record	Yes	No	Yes	No	No	No		Yes	No	TCGA-LGG
TCGA-DU-A6S2																TCGA-LGG
TCGA-DU-A6S3																TCGA-LGG
TCGA-DU-A6S6																TCGA-LGG
TCGA-DU-A6S7																TCGA-LGG
TCGA-DU-A6S8																TCGA-LGG
TCGA-DU-A76K																TCGA-LGG
TCGA-DU-A76L																TCGA-LGG
TCGA-DU-A76O																TCGA-LGG
TCGA-DU-A76R																TCGA-LGG
TCGA-DU-A7T6																TCGA-LGG
TCGA-DU-A7T8																TCGA-LGG
TCGA-DU-A7TA																TCGA-LGG
TCGA-DU-A7TB																TCGA-LGG
TCGA-DU-A7TC																TCGA-LGG
TCGA-DU-A7TD																TCGA-LGG
TCGA-DU-A7TG																TCGA-LGG
TCGA-DU-A7TI																TCGA-LGG
TCGA-DU-A7TJ																TCGA-LGG
TCGA-E1-5302		100		Left	Supratentorial, frontal lobe	Not listed in medical record	Yes	No	No	No	No	No		Yes	Yes	TCGA-LGG
TCGA-E1-5303		80		Left	Supratentorial, frontal lobe	Not listed in medical record	Yes	No	No	No	No	No		Yes	Yes	TCGA-LGG
TCGA-E1-5304		90		Right	Supratentorial, frontal lobe	Not listed in medical record	No	Yes	No	No	Yes	No		No	Yes	TCGA-LGG
TCGA-E1-5305		100		Right	Supratentorial, frontal lobe	Not listed in medical record	Yes	No	No	No	No	No		Yes	Yes	TCGA-LGG
TCGA-E1-5307		80		Left	Supratentorial, temporal lobe	Not listed in medical record	No	Yes	Yes	No	No	No		No		TCGA-LGG
TCGA-E1-5311		100		Right	Supratentorial, temporal lobe	Not listed in medical record	No	Yes	No	No	No	No		No	No	TCGA-LGG
TCGA-E1-5318		100		Left	Supratentorial, frontal lobe	Not listed in medical record	No	Yes	No	No	No	No		No	Yes	TCGA-LGG
TCGA-E1-5319		100		Right	Supratentorial, frontal lobe	Not listed in medical record	No	No	No	Yes	No	No		No	Yes	TCGA-LGG
TCGA-E1-5322		90		Right	Supratentorial, temporal lobe	Not listed in medical record	Yes							Yes	No	TCGA-LGG
TCGA-E1-A7YD																TCGA-LGG
TCGA-E1-A7YE																TCGA-LGG
TCGA-E1-A7YH																TCGA-LGG
TCGA-E1-A7YI																TCGA-LGG
TCGA-E1-A7YJ																TCGA-LGG
TCGA-E1-A7YK																TCGA-LGG
TCGA-E1-A7YL																TCGA-LGG
TCGA-E1-A7YM																TCGA-LGG
TCGA-E1-A7YN																TCGA-LGG
TCGA-E1-A7YO																TCGA-LGG
TCGA-E1-A7YQ																TCGA-LGG
TCGA-E1-A7YS																TCGA-LGG
TCGA-E1-A7YU																TCGA-LGG
TCGA-E1-A7YV																TCGA-LGG
TCGA-E1-A7YW																TCGA-LGG
TCGA-E1-A7YY																TCGA-LGG
TCGA-E1-A7Z2																TCGA-LGG
TCGA-E1-A7Z3																TCGA-LGG
TCGA-E1-A7Z4																TCGA-LGG
TCGA-E1-A7Z6																TCGA-LGG
TCGA-EZ-7264				Right	Supratentorial, frontal lobe	White matter	Yes	No	Yes	No	No	No		Yes	No	TCGA-LGG
TCGA-F6-A8O3																TCGA-LGG
TCGA-F6-A8O4																TCGA-LGG
TCGA-FG-5962				Left	Supratentorial, occipital lobe	White matter	No	No	No	Yes	No	No		No	Yes	TCGA-LGG
TCGA-FG-5963		90		Right	Supratentorial, frontal lobe	White matter	Yes	No	Yes	No	No	No		Yes	Yes	TCGA-LGG
TCGA-FG-5964				Left	Supratentorial, parietal lobe	White matter	Yes	No	No	No	No	No		Yes	Yes	TCGA-LGG
TCGA-FG-5965		90		Right	Supratentorial, frontal lobe	White matter	Yes	Yes	No	Yes	No	No		Yes	Yes	TCGA-LGG
TCGA-FG-6688		80		Left	Supratentorial, parietal lobe	Not listed in medical record	Yes	No	No	Yes	Yes	No		Yes	Yes	TCGA-LGG
TCGA-FG-6689		70		Right	Supratentorial, frontal lobe	Not listed in medical record	No	Yes	Yes	Yes	No	No		No	Yes	TCGA-LGG
TCGA-FG-6690		90		Left	Supratentorial, frontal lobe	Not listed in medical record	Yes	No	No	No	No	No		Yes	No	TCGA-LGG
TCGA-FG-6691		100		Right	Supratentorial, temporal lobe	White matter	No	Yes	No	No	No	No		No	No	TCGA-LGG
TCGA-FG-6692				Right	Supratentorial, frontal lobe	Not listed in medical record	Yes	No	Yes	No	No	No		Yes	Yes	TCGA-LGG
TCGA-FG-7634				Left	Supratentorial, frontal lobe	Not listed in medical record	Yes	No	No	No	No	No		Yes	Yes	TCGA-LGG
TCGA-FG-7636		90		Left	Supratentorial, frontal lobe	Not listed in medical record	Yes	Yes	Yes	No	Yes	Yes		Yes	No	TCGA-LGG
TCGA-FG-7637				Right	Supratentorial, temporal lobe	Not listed in medical record	Yes	No	Yes	No	No	No		Yes	Yes	TCGA-LGG
TCGA-FG-7638		100		Left	Supratentorial, frontal lobe	Not listed in medical record	Yes	Yes	No	No	No	Yes		Yes	No	TCGA-LGG
TCGA-FG-7641				Left	Supratentorial, frontal lobe	Not listed in medical record	No	Yes	No	Yes	No	No		No	No	TCGA-LGG
TCGA-FG-7643				Right	Supratentorial, frontal lobe	Cerebral cortex	Yes	No	No	No	No	No		Yes	Yes	TCGA-LGG
TCGA-FG-8181		90		Left	Supratentorial, frontal lobe	Not listed in medical record										TCGA-LGG
TCGA-FG-8182				Left	Supratentorial, frontal lobe	Not listed in medical record	Yes	No	No	No	No	No		Yes	No	TCGA-LGG
TCGA-FG-8185		90		Right	Supratentorial, frontal lobe	White matter	No	Yes	No	Yes	No	No		No	No	TCGA-LGG
TCGA-FG-8186		70		Right	Supratentorial, frontal lobe	Not listed in medical record	Yes	Yes	No	No	No	No		Yes	Yes	TCGA-LGG
TCGA-FG-8187		90		Right	Supratentorial, frontal lobe	Not listed in medical record										TCGA-LGG
TCGA-FG-8188		90		Left	Supratentorial, temporal lobe	Not listed in medical record	No	No	Yes	No	No	No		No	No	TCGA-LGG
TCGA-FG-8189		70		Right	Supratentorial, temporal lobe	Not listed in medical record	Yes	No	No	No	No	No		Yes	No	TCGA-LGG
TCGA-FG-8191				Right	Supratentorial, frontal lobe	Not listed in medical record	No	No	No	No	Yes	No		No	No	TCGA-LGG
TCGA-FG-A4MT		100		Left	Supratentorial, temporal lobe	Not listed in medical record	Yes	Yes	No	No	No	No		Yes	No	TCGA-LGG
TCGA-FG-A4MU				Right	Supratentorial, temporal lobe	Not listed in medical record	No	Yes	Yes	Yes	No	No		No	No	TCGA-LGG
TCGA-FG-A4MW		80		Right	Supratentorial, frontal lobe	Not listed in medical record	Yes	No	No	No	No	No		Yes	Yes	TCGA-LGG
TCGA-FG-A4MX		100		Right	Supratentorial, frontal lobe	Not listed in medical record	No	No	No	No	No	Yes		No	No	TCGA-LGG
TCGA-FG-A4MY				Right	Supratentorial, parietal lobe	Not listed in medical record	Yes	Yes	Yes	No	No	No		Yes	No	TCGA-LGG
TCGA-FG-A60J		90		Left	Supratentorial, frontal lobe	Not listed in medical record	Yes	No	No	No	No	No		Yes	No	TCGA-LGG
TCGA-FG-A60K				Right	Supratentorial, frontal lobe	Not listed in medical record	No	No	Yes	No	No	No		No	Yes	TCGA-LGG
TCGA-FG-A60L																TCGA-LGG
TCGA-FG-A6IZ																TCGA-LGG
TCGA-FG-A6J1																TCGA-LGG
TCGA-FG-A6J3																TCGA-LGG
TCGA-FG-A70Y																TCGA-LGG
TCGA-FG-A70Z																TCGA-LGG
TCGA-FG-A710																TCGA-LGG
TCGA-FG-A711																TCGA-LGG
TCGA-FG-A713																TCGA-LGG
TCGA-FG-A87N																TCGA-LGG
TCGA-FG-A87Q																TCGA-LGG
TCGA-FN-7833				Midline	Supratentorial, frontal lobe	Not listed in medical record	Yes	No	Yes	No	No	Yes		Yes		TCGA-LGG
TCGA-HT-7467				Right	Supratentorial, parietal lobe	White matter	No	No	No	Yes	Yes	Yes		No	Yes	TCGA-LGG
TCGA-HT-7468		80		Right	Supratentorial, parietal lobe	White matter	Yes	Yes	No	No	No	No		Yes	No	TCGA-LGG
TCGA-HT-7469				Left	Supratentorial, temporal lobe	Cerebral cortex		Yes				Yes			Yes	TCGA-LGG
TCGA-HT-7470		90		Right	Supratentorial, temporal lobe	White matter	Yes	Yes	No	Yes	Yes	No		Yes	No	TCGA-LGG
TCGA-HT-7471				Left	Supratentorial, temporal lobe	Not listed in medical record	Yes	No	No	No	No	Yes		Yes		TCGA-LGG
TCGA-HT-7472				Right	Supratentorial, frontal lobe	Cerebral cortex	Yes	No	No	No	No	No		Yes	No	TCGA-LGG
TCGA-HT-7473				Right	Supratentorial, temporal lobe	White matter	No	Yes	No	No	No	Yes		No	No	TCGA-LGG
TCGA-HT-7474				Right	Supratentorial, frontal lobe	Not listed in medical record	Yes	No	No	No	No	Yes		Yes	Yes	TCGA-LGG
TCGA-HT-7475		70		Right	Supratentorial, frontal lobe	White matter	Yes	No	No	No	No	No		Yes	Yes	TCGA-LGG
TCGA-HT-7476				Left	Supratentorial, temporal lobe	Cerebral cortex	Yes	Yes	Yes	No	Yes	No		Yes	Yes	TCGA-LGG
TCGA-HT-7477		80		Left	Supratentorial, frontal lobe	Not listed in medical record	Yes	No	No	No	No	Yes		Yes	No	TCGA-LGG
TCGA-HT-7478				Left	Supratentorial, frontal lobe	White matter	Yes	Yes	Yes	No	Yes	Yes		Yes		TCGA-LGG
TCGA-HT-7479				Right	Supratentorial, frontal lobe	White matter	No	Yes	No	No	No	No		No	Yes	TCGA-LGG
TCGA-HT-7480				Right	Supratentorial, frontal lobe	Cerebral cortex	Yes	No	No	No	No	Yes		Yes	Yes	TCGA-LGG
TCGA-HT-7481				Right	Supratentorial, frontal lobe	White matter	Yes	Yes	No	No	No	Yes		Yes	No	TCGA-LGG
TCGA-HT-7482				Left	Supratentorial, frontal lobe	Not listed in medical record	Yes	No	No	No	No	No		Yes	No	TCGA-LGG
TCGA-HT-7483				Right	Supratentorial, frontal lobe	White matter	Yes	Yes	Yes	No	No	Yes		Yes	Yes	TCGA-LGG
TCGA-HT-7485		100		Right	Supratentorial, parietal lobe	White matter	No	Yes	No	No	Yes	Yes		No	No	TCGA-LGG
TCGA-HT-7601				Left	Supratentorial, frontal lobe	White matter	Yes	No	No	No	No	Yes		Yes	No	TCGA-LGG
TCGA-HT-7602				Right	Supratentorial, frontal lobe	White matter	No	Yes	No	No	No	No		No	No	TCGA-LGG
TCGA-HT-7603					Supratentorial, frontal lobe	White matter	No	Yes	No	Yes	No	No		No	No	TCGA-LGG
TCGA-HT-7604				Left	Supratentorial, frontal lobe	Not listed in medical record	Yes	Yes	Yes	No	No	Yes		Yes	No	TCGA-LGG
TCGA-HT-7605				Right	Supratentorial, frontal lobe	White matter	No	No	No	No	No	Yes		No	Yes	TCGA-LGG
TCGA-HT-7606				Left	Supratentorial, frontal lobe	Not listed in medical record	No	Yes	No	No	No	No		No	No	TCGA-LGG
TCGA-HT-7607		70		Left	Supratentorial, frontal lobe	White matter	Yes	Yes	Yes	No	No	No		Yes	No	TCGA-LGG
TCGA-HT-7608				Right	Supratentorial, temporal lobe	White matter	Yes	No	No	No	No	Yes		Yes	No	TCGA-LGG
TCGA-HT-7609		90		Right	Supratentorial, frontal lobe	White matter	No	Yes	Yes	No	No	No		No	No	TCGA-LGG
TCGA-HT-7610				Left	Supratentorial, temporal lobe	White matter	Yes	Yes	No	No	No	No		Yes	No	TCGA-LGG
TCGA-HT-7611		90		Right	Supratentorial, frontal lobe	Not listed in medical record	No	No	No	No	No	No		No	No	TCGA-LGG
TCGA-HT-7616				Right	Supratentorial, frontal lobe	Not listed in medical record	Yes	No	Yes	No	No	Yes		Yes	No	TCGA-LGG
TCGA-HT-7620				Left	Supratentorial, frontal lobe	White matter	No	Yes	No	Yes	Yes	Yes		No	No	TCGA-LGG
TCGA-HT-7676				Left	Supratentorial, frontal lobe	Not listed in medical record	Yes	Yes	No	No	No	No		Yes		TCGA-LGG
TCGA-HT-7677				Left	Supratentorial, frontal lobe	White matter	No	No	Yes	No	No	Yes		No	No	TCGA-LGG
TCGA-HT-7680				Midline	Posterior fossa, cerebellum	White matter	No	Yes	No	No	No	Yes		No	No	TCGA-LGG
TCGA-HT-7681				Right	Supratentorial, frontal lobe	Not listed in medical record										TCGA-LGG
TCGA-HT-7684				Left	Supratentorial, frontal lobe	White matter	No	Yes	Yes	No	Yes	No		No	No	TCGA-LGG
TCGA-HT-7686				Left	Supratentorial, parietal lobe	Not listed in medical record	No	Yes	No	Yes	No	No		No		TCGA-LGG
TCGA-HT-7687				Right	Supratentorial, frontal lobe	Not listed in medical record	No	No	No	Yes	Yes	No		No	Yes	TCGA-LGG
TCGA-HT-7688				Left	Supratentorial, frontal lobe	White matter	Yes	Yes	No	Yes	No	Yes		Yes	Yes	TCGA-LGG
TCGA-HT-7689		60		Left	Supratentorial, frontal lobe	Not listed in medical record	No	No	Yes	No	No	Yes		No	No	TCGA-LGG
TCGA-HT-7690				Right	Supratentorial, frontal lobe	White matter	No	Yes	Yes	No	No	No		No	No	TCGA-LGG
TCGA-HT-7691				Right	Supratentorial, not otherwise sp	Not listed in medical record	No	Yes	No	Yes	No	No		No	No	TCGA-LGG
TCGA-HT-7692		100		Left	Supratentorial, frontal lobe		Yes	Yes	Yes	No	No	No		Yes	Yes	TCGA-LGG
TCGA-HT-7693		90		Right	Supratentorial, frontal lobe		Yes	Yes	No	No	No	Yes		Yes	Yes	TCGA-LGG
TCGA-HT-7694		90		Right	Supratentorial, frontal lobe	White matter	No	No	Yes	No	No	Yes		No	Yes	TCGA-LGG
TCGA-HT-7695				Left	Supratentorial, frontal lobe	White matter	Yes	No	No	No	No	No		Yes	Yes	TCGA-LGG
TCGA-HT-7854		100		Left	Supratentorial, temporal lobe	White matter	No	Yes	Yes	Yes	No	No		No	No	TCGA-LGG
TCGA-HT-7855				Left	Supratentorial, parietal lobe	Cerebral cortex	No	Yes	Yes	No	No	Yes		No	No	TCGA-LGG
TCGA-HT-7856				Left	Supratentorial, frontal lobe	White matter	No	Yes	Yes	No	No	Yes		No	No	TCGA-LGG
TCGA-HT-7857				Left	Supratentorial, not otherwise sp	Not listed in medical record	No	Yes	No	Yes	No	Yes		No		TCGA-LGG
TCGA-HT-7858				Right	Supratentorial, frontal lobe	White matter	No	Yes	No	No	No	No		No	No	TCGA-LGG
TCGA-HT-7860				Left	Supratentorial, frontal lobe	White matter	Yes	No	No	No	No	Yes		Yes		TCGA-LGG
TCGA-HT-7873				Right	Supratentorial, frontal lobe	White matter	No	Yes	Yes	Yes	No	Yes		No	No	TCGA-LGG
TCGA-HT-7874				Right	Supratentorial, frontal lobe	Not listed in medical record	Yes	Yes	Yes	No	No	No		Yes	Yes	TCGA-LGG
TCGA-HT-7875		80		Left	Supratentorial, frontal lobe	White matter	Yes	No	No	No	No	No		Yes	Yes	TCGA-LGG
TCGA-HT-7877				Left	Supratentorial, frontal lobe	White matter	No	Yes	No	No	No	Yes		No	No	TCGA-LGG
TCGA-HT-7879				Right	Supratentorial, temporal lobe		Yes	Yes	No	Yes	No	No		Yes	No	TCGA-LGG
TCGA-HT-7880				Right	Supratentorial, parietal lobe	White matter	Yes	Yes	No	No	Yes	No		Yes	No	TCGA-LGG
TCGA-HT-7881				Left	Supratentorial, temporal lobe	Not listed in medical record	Yes	No	No	No	No	No		Yes	Yes	TCGA-LGG
TCGA-HT-7882				Left	Supratentorial, frontal lobe	Not listed in medical record	Yes	No	Yes	No	No	Yes		Yes	No	TCGA-LGG
TCGA-HT-7884		80		Left	Supratentorial, frontal lobe	White matter	Yes	Yes	Yes	Yes	No	No		Yes	No	TCGA-LGG
TCGA-HT-7902				Right	Supratentorial, frontal lobe	Cerebral cortex	No	Yes	No	Yes	No	No		No	Yes	TCGA-LGG
TCGA-HT-8010				Right	Supratentorial, frontal lobe	Not listed in medical record	No	Yes	No	No	No	Yes		No	Yes	TCGA-LGG
TCGA-HT-8011				Right	Supratentorial, temporal lobe	Not listed in medical record	Yes	Yes	No	No	No	No		Yes	Yes	TCGA-LGG
TCGA-HT-8012				Right	Supratentorial, temporal lobe	Not listed in medical record	Yes	No	No	No	No	No		Yes	No	TCGA-LGG
TCGA-HT-8013				Left	Supratentorial, frontal lobe	Cerebral cortex	Yes	No	Yes	No	No	No		Yes	No	TCGA-LGG
TCGA-HT-8015				Left	Supratentorial, temporal lobe	Deep gray (e.g.basal ganglia, thalamus)										TCGA-LGG
TCGA-HT-8018				Left	Supratentorial, temporal lobe	White matter	Yes	Yes	No	No	No	Yes		Yes	No	TCGA-LGG
TCGA-HT-8019				Right	Supratentorial, frontal lobe	White matter	Yes	Yes	No	No	No	No		Yes	Yes	TCGA-LGG
TCGA-HT-8104				Left	Supratentorial, frontal lobe	White matter	No	No	No	No	No	Yes		No	No	TCGA-LGG
TCGA-HT-8105				Right	Supratentorial, frontal lobe	Not listed in medical record	Yes	No	Yes	No	No	Yes		Yes	No	TCGA-LGG
TCGA-HT-8106				Midline	Supratentorial, frontal lobe	Not listed in medical record	Yes	No	No	No	No	No		Yes	No	TCGA-LGG
TCGA-HT-8107				Left	Supratentorial, parietal lobe	Not listed in medical record	Yes	No	Yes	No	No	No		Yes	No	TCGA-LGG
TCGA-HT-8108				Left	Supratentorial, parietal lobe	White matter	No	Yes	No	Yes	No	No		No	Yes	TCGA-LGG
TCGA-HT-8109				Right	Supratentorial, frontal lobe	White matter	No	No	Yes	No	No	No		No	No	TCGA-LGG
TCGA-HT-8110				Right	Supratentorial, parietal lobe	White matter	No	Yes	Yes	Yes	No	No		No	Yes	TCGA-LGG
TCGA-HT-8111				Left	Supratentorial, frontal lobe	White matter	Yes	Yes	Yes	No	No	No		Yes		TCGA-LGG
TCGA-HT-8113				Left	Supratentorial, frontal lobe	White matter	Yes	Yes	No	No	No	No		Yes	No	TCGA-LGG
TCGA-HT-8114				Left	Supratentorial, parietal lobe	White matter	No	Yes	Yes	Yes	No	Yes		No	No	TCGA-LGG
TCGA-HT-8558				Left	Supratentorial, temporal lobe	Not listed in medical record	Yes	Yes	No	No	No	No		Yes		TCGA-LGG
TCGA-HT-8563				Right	Supratentorial, frontal lobe	Cerebral cortex	No	Yes	No	Yes	No	No		No		TCGA-LGG
TCGA-HT-8564		80		Left	Supratentorial, temporal lobe	Not listed in medical record	No	No	Yes	No	No	No		No	No	TCGA-LGG
TCGA-HT-A4DS				Right	Supratentorial, temporal lobe	Not listed in medical record	Yes	No	No	No	Yes	No		Yes	Yes	TCGA-LGG
TCGA-HT-A4DV		90		Left	Supratentorial, frontal lobe	White matter	Yes	No	No	Yes	No	No		Yes	Yes	TCGA-LGG
TCGA-HT-A5R5				Left	Supratentorial, temporal lobe	Not listed in medical record	Yes		No	No	No	Yes		Yes	No	TCGA-LGG
TCGA-HT-A5R7																TCGA-LGG
TCGA-HT-A5R9				Right	Supratentorial, frontal lobe	Not listed in medical record	Yes	No	No	No	No	No		Yes	No	TCGA-LGG
TCGA-HT-A5RA		70		Right	Supratentorial, temporal lobe	Not listed in medical record	Yes	No	No	No	No	No		Yes	Yes	TCGA-LGG
TCGA-HT-A5RB				Right	Supratentorial, frontal lobe	Not listed in medical record	Yes	No	No	No	No	No		Yes	No	TCGA-LGG
TCGA-HT-A5RC		40		Left	Supratentorial, frontal lobe	Not listed in medical record	No	No	Yes	No	No	Yes		No	No	TCGA-LGG
TCGA-HT-A614				Right	Supratentorial, not otherwise sp	Not listed in medical record	Yes	Yes	Yes	No	Yes	Yes		Yes		TCGA-LGG
TCGA-HT-A615		90		Left	Supratentorial, temporal lobe	Not listed in medical record	Yes	No	No	No	No	No		Yes	Yes	TCGA-LGG
TCGA-HT-A616				Left	Supratentorial, frontal lobe	Not listed in medical record	Yes	No	No	No	No	No		Yes	Yes	TCGA-LGG
TCGA-HT-A617		60		Right	Supratentorial, not otherwise sp	Not listed in medical record	Yes	No	No	No	No	No		Yes	No	TCGA-LGG
TCGA-HT-A618		80			Supratentorial, temporal lobe	Not listed in medical record		No	Yes	No	Yes	Yes			No	TCGA-LGG
TCGA-HT-A619																TCGA-LGG
TCGA-HT-A61A		80		Left	Supratentorial, temporal lobe	Not listed in medical record	Yes	No	No	No	No	No		Yes		TCGA-LGG
TCGA-HT-A61B																TCGA-LGG
TCGA-HT-A61C																TCGA-LGG
TCGA-HT-A74H																TCGA-LGG
TCGA-HT-A74J																TCGA-LGG
TCGA-HT-A74K																TCGA-LGG
TCGA-HT-A74L																TCGA-LGG
TCGA-HT-A74O																TCGA-LGG
TCGA-HW-7486				Right	Supratentorial, frontal lobe	White matter	Yes							Yes		TCGA-LGG
TCGA-HW-7487				Left	Supratentorial, frontal lobe	White matter	Yes							Yes		TCGA-LGG
TCGA-HW-7489				Right	Supratentorial, frontal lobe	White matter	Yes							Yes		TCGA-LGG
TCGA-HW-7490				Left	Supratentorial, occipital lobe	White matter	No							No		TCGA-LGG
TCGA-HW-7491				Right	Supratentorial, frontal lobe	White matter	No							No		TCGA-LGG
TCGA-HW-7493				Right	Supratentorial, temporal lobe	White matter	Yes							Yes		TCGA-LGG
TCGA-HW-7495				Right	Supratentorial, frontal lobe	White matter	Yes							Yes		TCGA-LGG
TCGA-HW-8319				Left	Supratentorial, frontal lobe		No							No		TCGA-LGG
TCGA-HW-8320				Right	Supratentorial, parietal lobe		Yes							Yes		TCGA-LGG
TCGA-HW-8321				Left	Supratentorial, frontal lobe		No							No		TCGA-LGG
TCGA-HW-8322				Left	Supratentorial, frontal lobe		Yes							Yes		TCGA-LGG
TCGA-HW-A5KJ				Right	Supratentorial, frontal lobe	White matter	No							No		TCGA-LGG
TCGA-HW-A5KK				Right	Supratentorial, temporal lobe	White matter	Yes							Yes		TCGA-LGG
TCGA-HW-A5KL				Right	Supratentorial, temporal lobe	White matter	Yes							Yes		TCGA-LGG
TCGA-HW-A5KM				Left	Supratentorial, frontal lobe	White matter	Yes							Yes		TCGA-LGG
TCGA-IK-7675		90		Right	Supratentorial, frontal lobe	White matter	No	Yes	No	No	No	Yes		No	No	TCGA-LGG
TCGA-IK-8125				Left	Supratentorial, frontal lobe		Yes	No	No	No	No	No		Yes	Yes	TCGA-LGG
TCGA-KT-A74X																TCGA-LGG
TCGA-KT-A7W1																TCGA-LGG
TCGA-P5-A5EU		60		Right	Supratentorial, frontal lobe	Not listed in medical record		Yes		Yes	Yes	No				TCGA-LGG
TCGA-P5-A5EV		60		Left	Supratentorial, temporal lobe	Not listed in medical record	Yes	Yes	Yes	Yes	Yes	Yes		Yes		TCGA-LGG
TCGA-P5-A5EW		80		Right	Supratentorial, frontal lobe	Not listed in medical record		Yes								TCGA-LGG
TCGA-P5-A5EX		80		Right	Supratentorial, frontal lobe	Not listed in medical record	No	Yes	No	No	Yes	No		No		TCGA-LGG
TCGA-P5-A5EY				Right	Supratentorial, temporal lobe	Not listed in medical record	Yes							Yes		TCGA-LGG
TCGA-P5-A5EZ				Left	Supratentorial, frontal lobe	Not listed in medical record	Yes	Yes						Yes		TCGA-LGG
TCGA-P5-A5F0		80		Right	Supratentorial, frontal lobe	Not listed in medical record	Yes	Yes	No	Yes	Yes	Yes		Yes		TCGA-LGG
TCGA-P5-A5F1				Left	Supratentorial, temporal lobe	Not listed in medical record						Yes				TCGA-LGG
TCGA-P5-A5F2		80		Right	Supratentorial, frontal lobe	Not listed in medical record	Yes	Yes	No	No	No	No		Yes		TCGA-LGG
TCGA-P5-A5F4		70		Right	Supratentorial, temporal lobe	Not listed in medical record		Yes		Yes	Yes					TCGA-LGG
TCGA-P5-A5F6		70		Left	Supratentorial, frontal lobe	Not listed in medical record		Yes								TCGA-LGG
TCGA-P5-A72U																TCGA-LGG
TCGA-P5-A72W																TCGA-LGG
TCGA-P5-A72X																TCGA-LGG
TCGA-P5-A72Z																TCGA-LGG
TCGA-P5-A730																TCGA-LGG
TCGA-P5-A731																TCGA-LGG
TCGA-P5-A733																TCGA-LGG
TCGA-P5-A735																TCGA-LGG
TCGA-P5-A736																TCGA-LGG
TCGA-P5-A737																TCGA-LGG
TCGA-P5-A77W																TCGA-LGG
TCGA-P5-A77X																TCGA-LGG
TCGA-P5-A780																TCGA-LGG
TCGA-P5-A781																TCGA-LGG
TCGA-QH-A65R																TCGA-LGG
TCGA-QH-A65S		90		Left	Supratentorial, frontal lobe	White matter	Yes	No	Yes	No	No	No		Yes	Yes	TCGA-LGG
TCGA-QH-A65V		90		Right	Supratentorial, temporal lobe	White matter	Yes	No	No	No	No	No		Yes	No	TCGA-LGG
TCGA-QH-A65X																TCGA-LGG
TCGA-QH-A65Z		90		Right	Supratentorial, frontal lobe	White matter	Yes	No	No	No	Yes	Yes		Yes	Yes	TCGA-LGG
TCGA-QH-A6CS																TCGA-LGG
TCGA-QH-A6CU																TCGA-LGG
TCGA-QH-A6CV																TCGA-LGG
TCGA-QH-A6CW																TCGA-LGG
TCGA-QH-A6CX																TCGA-LGG
TCGA-QH-A6CY																TCGA-LGG
TCGA-QH-A6CZ																TCGA-LGG
TCGA-QH-A6X3																TCGA-LGG
TCGA-QH-A6X4																TCGA-LGG
TCGA-QH-A6X5																TCGA-LGG
TCGA-QH-A6X8																TCGA-LGG
TCGA-QH-A6X9																TCGA-LGG
TCGA-QH-A6XA																TCGA-LGG
TCGA-QH-A6XC																TCGA-LGG
TCGA-QH-A86X																TCGA-LGG
TCGA-QH-A870																TCGA-LGG
TCGA-R8-A6MK																TCGA-LGG
TCGA-R8-A6ML																TCGA-LGG
TCGA-R8-A6MO																TCGA-LGG
TCGA-R8-A73M																TCGA-LGG
TCGA-RY-A83X																TCGA-LGG
TCGA-RY-A83Y																TCGA-LGG
TCGA-RY-A83Z																TCGA-LGG
TCGA-RY-A840																TCGA-LGG
TCGA-RY-A843																TCGA-LGG
TCGA-RY-A845																TCGA-LGG
TCGA-RY-A847																TCGA-LGG
TCGA-S9-A6TS																TCGA-LGG
TCGA-S9-A6TU																TCGA-LGG
TCGA-S9-A6TV																TCGA-LGG
TCGA-S9-A6TW																TCGA-LGG
TCGA-S9-A6TX																TCGA-LGG
TCGA-S9-A6TY																TCGA-LGG
TCGA-S9-A6TZ																TCGA-LGG
TCGA-S9-A6U0																TCGA-LGG
TCGA-S9-A6U1																TCGA-LGG
TCGA-S9-A6U2																TCGA-LGG
TCGA-S9-A6U5																TCGA-LGG
TCGA-S9-A6U6																TCGA-LGG
TCGA-S9-A6U8																TCGA-LGG
TCGA-S9-A6U9																TCGA-LGG
TCGA-S9-A6UA																TCGA-LGG
TCGA-S9-A6UB																TCGA-LGG
TCGA-S9-A6WD																TCGA-LGG
TCGA-S9-A6WE																TCGA-LGG
TCGA-S9-A6WG																TCGA-LGG
TCGA-S9-A6WH																TCGA-LGG
TCGA-S9-A6WI																TCGA-LGG
TCGA-S9-A6WL																TCGA-LGG
TCGA-S9-A6WM																TCGA-LGG
TCGA-S9-A6WN																TCGA-LGG
TCGA-S9-A6WO																TCGA-LGG
TCGA-S9-A6WP																TCGA-LGG
TCGA-S9-A6WQ																TCGA-LGG
TCGA-S9-A7IQ																TCGA-LGG
TCGA-S9-A7IS																TCGA-LGG
TCGA-S9-A7IX																TCGA-LGG
TCGA-S9-A7IY																TCGA-LGG
TCGA-S9-A7IZ																TCGA-LGG
TCGA-S9-A7J0																TCGA-LGG
TCGA-S9-A7J1																TCGA-LGG
TCGA-S9-A7J2																TCGA-LGG
TCGA-S9-A7J3																TCGA-LGG
TCGA-S9-A7QW																TCGA-LGG
TCGA-S9-A7QX																TCGA-LGG
TCGA-S9-A7QY																TCGA-LGG
TCGA-S9-A7QZ																TCGA-LGG
TCGA-S9-A7R1																TCGA-LGG
TCGA-S9-A7R2																TCGA-LGG
TCGA-S9-A7R3																TCGA-LGG
TCGA-S9-A7R4																TCGA-LGG
TCGA-S9-A7R7																TCGA-LGG
TCGA-S9-A7R8																TCGA-LGG
TCGA-S9-A89V																TCGA-LGG
TCGA-S9-A89Z																TCGA-LGG
TCGA-TM-A7C3																TCGA-LGG
TCGA-TM-A7C4																TCGA-LGG
TCGA-TM-A7C5																TCGA-LGG
TCGA-TM-A7CA																TCGA-LGG
TCGA-TM-A7CF																TCGA-LGG
TCGA-TM-A84B																TCGA-LGG
TCGA-TM-A84C																TCGA-LGG
TCGA-TM-A84F																TCGA-LGG
TCGA-TM-A84G																TCGA-LGG
TCGA-TM-A84H																TCGA-LGG
TCGA-TM-A84I																TCGA-LGG
TCGA-TM-A84J																TCGA-LGG
TCGA-TM-A84L																TCGA-LGG
TCGA-TM-A84M																TCGA-LGG
TCGA-TM-A84O																TCGA-LGG
TCGA-TM-A84Q																TCGA-LGG
TCGA-TM-A84R																TCGA-LGG
TCGA-TM-A84S																TCGA-LGG
TCGA-TM-A84T																TCGA-LGG
TCGA-TQ-A7RF																TCGA-LGG
TCGA-TQ-A7RG																TCGA-LGG
TCGA-TQ-A7RH																TCGA-LGG
TCGA-TQ-A7RI																TCGA-LGG
TCGA-TQ-A7RJ																TCGA-LGG
TCGA-TQ-A7RK																TCGA-LGG
TCGA-TQ-A7RM																TCGA-LGG
TCGA-TQ-A7RN																TCGA-LGG
TCGA-TQ-A7RO																TCGA-LGG
TCGA-TQ-A7RP																TCGA-LGG
TCGA-TQ-A7RQ																TCGA-LGG
TCGA-TQ-A7RR																TCGA-LGG
TCGA-TQ-A7RU																TCGA-LGG
TCGA-TQ-A7RV																TCGA-LGG
TCGA-TQ-A7RW																TCGA-LGG
TCGA-TQ-A8XE																TCGA-LGG
TCGA-VM-A8C8																TCGA-LGG
TCGA-VM-A8C9																TCGA-LGG
TCGA-VM-A8CA																TCGA-LGG
TCGA-VM-A8CB																TCGA-LGG
TCGA-VM-A8CD																TCGA-LGG
TCGA-VM-A8CE																TCGA-LGG
TCGA-VM-A8CF																TCGA-LGG
TCGA-VM-A8CH																TCGA-LGG
TCGA-VV-A829																TCGA-LGG
TCGA-VV-A86M																TCGA-LGG
TCGA-VW-A7QS																TCGA-LGG
TCGA-VW-A8FI																TCGA-LGG
TCGA-W9-A837																TCGA-LGG
TCGA-WH-A86K																TCGA-LGG
TCGA-WY-A858																TCGA-LGG
TCGA-WY-A859																TCGA-LGG
TCGA-WY-A85A																TCGA-LGG
TCGA-WY-A85B																TCGA-LGG
TCGA-WY-A85C																TCGA-LGG
TCGA-WY-A85D																TCGA-LGG
TCGA-WY-A85E																TCGA-LGG
TCGA-02-0047-01A-01R-1849-01																TCGA-GBM
TCGA-02-0055-01A-01R-1849-01																TCGA-GBM
TCGA-02-2483-01A-01R-1849-01																TCGA-GBM
TCGA-02-2485-01A-01R-1849-01																TCGA-GBM
TCGA-02-2486-01A-01R-1849-01																TCGA-GBM
TCGA-06-0125-01A-01R-1849-01																TCGA-GBM
TCGA-06-0125-02A-11R-2005-01																TCGA-GBM
TCGA-06-0129-01A-01R-1849-01																TCGA-GBM
TCGA-06-0130-01A-01R-1849-01																TCGA-GBM
TCGA-06-0132-01A-02R-1849-01																TCGA-GBM
TCGA-06-0138-01A-02R-1849-01																TCGA-GBM
TCGA-06-0141-01A-01R-1849-01																TCGA-GBM
TCGA-06-0152-02A-01R-2005-01																TCGA-GBM
TCGA-06-0156-01A-02R-1849-01																TCGA-GBM
TCGA-06-0156-01A-03R-1849-01																TCGA-GBM
TCGA-06-0157-01A-01R-1849-01																TCGA-GBM
TCGA-06-0158-01A-01R-1849-01																TCGA-GBM
TCGA-06-0168-01A-01R-1849-01																TCGA-GBM
TCGA-06-0171-02A-11R-2005-01																TCGA-GBM
TCGA-06-0174-01A-01R-1849-01																TCGA-GBM
TCGA-06-0178-01A-01R-1849-01																TCGA-GBM
TCGA-06-0184-01A-01R-1849-01																TCGA-GBM
TCGA-06-0187-01A-01R-1849-01																TCGA-GBM
TCGA-06-0190-01A-01R-1849-01																TCGA-GBM
TCGA-06-0190-02A-01R-2005-01																TCGA-GBM
TCGA-06-0210-01A-01R-1849-01																TCGA-GBM
TCGA-06-0210-02A-01R-2005-01																TCGA-GBM
TCGA-06-0211-01A-01R-1849-01																TCGA-GBM
TCGA-06-0211-01B-01R-1849-01																TCGA-GBM
TCGA-06-0211-02A-02R-2005-01																TCGA-GBM
TCGA-06-0219-01A-01R-1849-01																TCGA-GBM
TCGA-06-0221-02A-11R-2005-01																TCGA-GBM
TCGA-06-0238-01A-02R-1849-01																TCGA-GBM
TCGA-06-0644-01A-02R-1849-01																TCGA-GBM
TCGA-06-0645-01A-01R-1849-01																TCGA-GBM
TCGA-06-0646-01A-01R-1849-01																TCGA-GBM
TCGA-06-0649-01B-01R-1849-01																TCGA-GBM
TCGA-06-0686-01A-01R-1849-01																TCGA-GBM
TCGA-06-0743-01A-01R-1849-01																TCGA-GBM
TCGA-06-0744-01A-01R-1849-01																TCGA-GBM
TCGA-06-0745-01A-01R-1849-01																TCGA-GBM
TCGA-06-0747-01A-01R-1849-01																TCGA-GBM
TCGA-06-0749-01A-01R-1849-01																TCGA-GBM
TCGA-06-0750-01A-01R-1849-01																TCGA-GBM
TCGA-06-0878-01A-01R-1849-01																TCGA-GBM
TCGA-06-0882-01A-01R-1849-01																TCGA-GBM
TCGA-06-1804-01A-01R-1849-01																TCGA-GBM
TCGA-06-2557-01A-01R-1849-01																TCGA-GBM
TCGA-06-2558-01A-01R-1849-01																TCGA-GBM
TCGA-06-2559-01A-01R-1849-01																TCGA-GBM
TCGA-06-2561-01A-02R-1849-01																TCGA-GBM
TCGA-06-2562-01A-01R-1849-01																TCGA-GBM
TCGA-06-2563-01A-01R-1849-01																TCGA-GBM
TCGA-06-2564-01A-01R-1849-01																TCGA-GBM
TCGA-06-2565-01A-01R-1849-01																TCGA-GBM
TCGA-06-2567-01A-01R-1849-01																TCGA-GBM
TCGA-06-2569-01A-01R-1849-01																TCGA-GBM
TCGA-06-2570-01A-01R-1849-01																TCGA-GBM
TCGA-06-5408-01A-01R-1849-01																TCGA-GBM
TCGA-06-5410-01A-01R-1849-01																TCGA-GBM
TCGA-06-5411-01A-01R-1849-01																TCGA-GBM
TCGA-06-5412-01A-01R-1849-01																TCGA-GBM
TCGA-06-5413-01A-01R-1849-01																TCGA-GBM
TCGA-06-5414-01A-01R-1849-01																TCGA-GBM
TCGA-06-5415-01A-01R-1849-01																TCGA-GBM
TCGA-06-5416-01A-01R-1849-01																TCGA-GBM
TCGA-06-5417-01A-01R-1849-01																TCGA-GBM
TCGA-06-5418-01A-01R-1849-01																TCGA-GBM
TCGA-06-5856-01A-01R-1849-01																TCGA-GBM
TCGA-06-5858-01A-01R-1849-01																TCGA-GBM
TCGA-06-5859-01A-01R-1849-01																TCGA-GBM
TCGA-08-0386-01A-01R-1849-01																TCGA-GBM
TCGA-12-0616-01A-01R-1849-01																TCGA-GBM
TCGA-12-0618-01A-01R-1849-01																TCGA-GBM
TCGA-12-0619-01A-01R-1849-01																TCGA-GBM
TCGA-12-0821-01A-01R-1849-01																TCGA-GBM
TCGA-12-1597-01B-01R-1849-01																TCGA-GBM
TCGA-12-3650-01A-01R-1849-01																TCGA-GBM
TCGA-12-3652-01A-01R-1849-01																TCGA-GBM
TCGA-12-3653-01A-01R-1849-01																TCGA-GBM
TCGA-12-5295-01A-01R-1849-01																TCGA-GBM
TCGA-12-5299-01A-02R-1849-01																TCGA-GBM
TCGA-14-0736-02A-01R-2005-01																TCGA-GBM
TCGA-14-0781-01B-01R-1849-01																TCGA-GBM
TCGA-14-0787-01A-01R-1849-01																TCGA-GBM
TCGA-14-0789-01A-01R-1849-01																TCGA-GBM
TCGA-14-0790-01B-01R-1849-01																TCGA-GBM
TCGA-14-0817-01A-01R-1849-01																TCGA-GBM
TCGA-14-0871-01A-01R-1849-01																TCGA-GBM
TCGA-14-1034-01A-01R-1849-01																TCGA-GBM
TCGA-14-1034-02B-01R-2005-01																TCGA-GBM
TCGA-14-1402-02A-01R-2005-01																TCGA-GBM
TCGA-14-1823-01A-01R-1849-01																TCGA-GBM
TCGA-14-1825-01A-01R-1850-01																TCGA-GBM
TCGA-14-1829-01A-01R-1850-01																TCGA-GBM
TCGA-14-2554-01A-01R-1850-01																TCGA-GBM
TCGA-15-0742-01A-01R-1850-01																TCGA-GBM
TCGA-15-1444-01A-02R-1850-01																TCGA-GBM
TCGA-16-0846-01A-01R-1850-01																TCGA-GBM
TCGA-16-1045-01B-01R-1850-01																TCGA-GBM
TCGA-19-0957-02A-11R-2005-01																TCGA-GBM
TCGA-19-1389-02A-21R-2005-01																TCGA-GBM
TCGA-19-1390-01A-01R-1850-01																TCGA-GBM
TCGA-19-1787-01B-01R-1850-01																TCGA-GBM
TCGA-19-2619-01A-01R-1850-01																TCGA-GBM
TCGA-19-2620-01A-01R-1850-01																TCGA-GBM
TCGA-19-2624-01A-01R-1850-01																TCGA-GBM
TCGA-19-2625-01A-01R-1850-01																TCGA-GBM
TCGA-19-2629-01A-01R-1850-01																TCGA-GBM
TCGA-19-4065-01A-01R-2005-01																TCGA-GBM
TCGA-19-4065-02A-11R-2005-01																TCGA-GBM
TCGA-19-5960-01A-11R-1850-01																TCGA-GBM
TCGA-26-1442-01A-01R-1850-01																TCGA-GBM
TCGA-26-5132-01A-01R-1850-01																TCGA-GBM
TCGA-26-5133-01A-01R-1850-01																TCGA-GBM
TCGA-26-5134-01A-01R-1850-01																TCGA-GBM
TCGA-26-5135-01A-01R-1850-01																TCGA-GBM
TCGA-26-5136-01B-01R-1850-01																TCGA-GBM
TCGA-26-5139-01A-01R-1850-01																TCGA-GBM
TCGA-27-1830-01A-01R-1850-01																TCGA-GBM
TCGA-27-1831-01A-01R-1850-01																TCGA-GBM
TCGA-27-1832-01A-01R-1850-01																TCGA-GBM
TCGA-27-1834-01A-01R-1850-01																TCGA-GBM
TCGA-27-1835-01A-01R-1850-01																TCGA-GBM
TCGA-27-1837-01A-01R-1850-01																TCGA-GBM
TCGA-27-2519-01A-01R-1850-01																TCGA-GBM
TCGA-27-2521-01A-01R-1850-01																TCGA-GBM
TCGA-27-2523-01A-01R-1850-01																TCGA-GBM
TCGA-27-2524-01A-01R-1850-01																TCGA-GBM
TCGA-27-2526-01A-01R-1850-01																TCGA-GBM
TCGA-27-2528-01A-01R-1850-01																TCGA-GBM
TCGA-28-1747-01C-01R-1850-01																TCGA-GBM
TCGA-28-1753-01A-01R-1850-01																TCGA-GBM
TCGA-28-2509-01A-01R-1850-01																TCGA-GBM
TCGA-28-2513-01A-01R-1850-01																TCGA-GBM
TCGA-28-2514-01A-02R-1850-01																TCGA-GBM
TCGA-28-5204-01A-01R-1850-01																TCGA-GBM
TCGA-28-5207-01A-01R-1850-01																TCGA-GBM
TCGA-28-5208-01A-01R-1850-01																TCGA-GBM
TCGA-28-5209-01A-01R-1850-01																TCGA-GBM
TCGA-28-5213-01A-01R-1850-01																TCGA-GBM
TCGA-28-5215-01A-01R-1850-01																TCGA-GBM
TCGA-28-5216-01A-01R-1850-01																TCGA-GBM
TCGA-28-5218-01A-01R-1850-01																TCGA-GBM
TCGA-28-5220-01A-01R-1850-01																TCGA-GBM
TCGA-32-1970-01A-01R-1850-01																TCGA-GBM
TCGA-32-1980-01A-01R-1850-01																TCGA-GBM
TCGA-32-1982-01A-01R-1850-01																TCGA-GBM
TCGA-32-2615-01A-01R-1850-01																TCGA-GBM
TCGA-32-2616-01A-01R-1850-01																TCGA-GBM
TCGA-32-2632-01A-01R-1850-01																TCGA-GBM
TCGA-32-2634-01A-01R-1850-01																TCGA-GBM
TCGA-32-2638-01A-01R-1850-01																TCGA-GBM
TCGA-32-4213-01A-01R-1850-01																TCGA-GBM
TCGA-32-5222-01A-01R-1850-01																TCGA-GBM
TCGA-41-2571-01A-01R-1850-01																TCGA-GBM
TCGA-41-2572-01A-01R-1850-01																TCGA-GBM
TCGA-41-3915-01A-01R-1850-01																TCGA-GBM
TCGA-41-4097-01A-01R-1850-01																TCGA-GBM
TCGA-41-5651-01A-01R-1850-01																TCGA-GBM
TCGA-76-4925-01A-01R-1850-01																TCGA-GBM
TCGA-76-4926-01B-01R-1850-01																TCGA-GBM
TCGA-76-4927-01A-01R-1850-01																TCGA-GBM
TCGA-76-4928-01B-01R-1850-01																TCGA-GBM
TCGA-76-4929-01A-01R-1850-01																TCGA-GBM
TCGA-76-4931-01A-01R-1850-01																TCGA-GBM
TCGA-76-4932-01A-01R-1850-01																TCGA-GBM
CGGA_1002_B																CGGA-B
CGGA_1003_B																CGGA-B
CGGA_1010_B																CGGA-B
CGGA_1012_B																CGGA-B
CGGA_1014_B																CGGA-B
CGGA_1017_B																CGGA-B
CGGA_1018_B																CGGA-B
CGGA_103_B																CGGA-B
CGGA_1030_B																CGGA-B
CGGA_1032_B																CGGA-B
CGGA_1033_B																CGGA-B
CGGA_1036_B																CGGA-B
CGGA_1037_B																CGGA-B
CGGA_1041_B																CGGA-B
CGGA_1048_B																CGGA-B
CGGA_1051_B																CGGA-B
CGGA_1055_B																CGGA-B
CGGA_1057_B																CGGA-B
CGGA_1058_B																CGGA-B
CGGA_106_B																CGGA-B
CGGA_1065_B																CGGA-B
CGGA_1066_B																CGGA-B
CGGA_107_B																CGGA-B
CGGA_1075_B																CGGA-B
CGGA_108_B																CGGA-B
CGGA_1086_B																CGGA-B
CGGA_1087_B																CGGA-B
CGGA_1097_B																CGGA-B
CGGA_1100_B																CGGA-B
CGGA_1101_B																CGGA-B
CGGA_1103_B																CGGA-B
CGGA_1106_B																CGGA-B
CGGA_1108_B																CGGA-B
CGGA_1111_B																CGGA-B
CGGA_112_B																CGGA-B
CGGA_1120_B																CGGA-B
CGGA_1121_B																CGGA-B
CGGA_1126_B																CGGA-B
CGGA_1127_B																CGGA-B
CGGA_1130_B																CGGA-B
CGGA_1131_B																CGGA-B
CGGA_1132_B																CGGA-B
CGGA_1134_B																CGGA-B
CGGA_1135_B																CGGA-B
CGGA_1137_B																CGGA-B
CGGA_1138_B																CGGA-B
CGGA_1141_B																CGGA-B
CGGA_1142_B																CGGA-B
CGGA_1144_B																CGGA-B
CGGA_1147_B																CGGA-B
CGGA_1148_B																CGGA-B
CGGA_1152_B																CGGA-B
CGGA_1154_B																CGGA-B
CGGA_1155_B																CGGA-B
CGGA_1156_B																CGGA-B
CGGA_1157_B																CGGA-B
CGGA_1158_B																CGGA-B
CGGA_1159_B																CGGA-B
CGGA_1161_B																CGGA-B
CGGA_1162_B																CGGA-B
CGGA_1164_B																CGGA-B
CGGA_1169_B																CGGA-B
CGGA_1172_B																CGGA-B
CGGA_1178_B																CGGA-B
CGGA_1181_B																CGGA-B
CGGA_1183_B																CGGA-B
CGGA_1184_B																CGGA-B
CGGA_1185_B																CGGA-B
CGGA_1191_B																CGGA-B
CGGA_1192_B																CGGA-B
CGGA_1195_B																CGGA-B
CGGA_1198_B																CGGA-B
CGGA_120_B																CGGA-B
CGGA_1204_B																CGGA-B
CGGA_1205_B																CGGA-B
CGGA_1207_B																CGGA-B
CGGA_1208_B																CGGA-B
CGGA_1211_B																CGGA-B
CGGA_1212_B																CGGA-B
CGGA_1223_B																CGGA-B
CGGA_1226_B																CGGA-B
CGGA_1228_B																CGGA-B
CGGA_1232_B																CGGA-B
CGGA_1235_B																CGGA-B
CGGA_1236_B																CGGA-B
CGGA_1238_B																CGGA-B
CGGA_1239_B																CGGA-B
CGGA_1248_B																CGGA-B
CGGA_1255_B																CGGA-B
CGGA_1256_B																CGGA-B
CGGA_1257_B																CGGA-B
CGGA_1260_B																CGGA-B
CGGA_1262_B																CGGA-B
CGGA_1264_B																CGGA-B
CGGA_1269_B																CGGA-B
CGGA_1273_B																CGGA-B
CGGA_1282_B																CGGA-B
CGGA_1286_B																CGGA-B
CGGA_1291_B																CGGA-B
CGGA_1295_B																CGGA-B
CGGA_1300_B																CGGA-B
CGGA_1303_B																CGGA-B
CGGA_1305_B																CGGA-B
CGGA_1309_B																CGGA-B
CGGA_1311_B																CGGA-B
CGGA_1317_B																CGGA-B
CGGA_1318_B																CGGA-B
CGGA_1319_B																CGGA-B
CGGA_1321_B																CGGA-B
CGGA_1326_B																CGGA-B
CGGA_1334_B																CGGA-B
CGGA_1335_B																CGGA-B
CGGA_1337_B																CGGA-B
CGGA_1339_B																CGGA-B
CGGA_1345_B																CGGA-B
CGGA_135_B																CGGA-B
CGGA_1350_B																CGGA-B
CGGA_1353_B																CGGA-B
CGGA_1354_B																CGGA-B
CGGA_1356_B																CGGA-B
CGGA_1359_B																CGGA-B
CGGA_1361_B																CGGA-B
CGGA_1362_B																CGGA-B
CGGA_1365_B																CGGA-B
CGGA_1368_B																CGGA-B
CGGA_1369_B																CGGA-B
CGGA_1371_B																CGGA-B
CGGA_1377_B																CGGA-B
CGGA_1378_B																CGGA-B
CGGA_1380_B																CGGA-B
CGGA_1382_B																CGGA-B
CGGA_1383_B																CGGA-B
CGGA_1386_B																CGGA-B
CGGA_1387_B																CGGA-B
CGGA_1389_B																CGGA-B
CGGA_139_B																CGGA-B
CGGA_1390_B																CGGA-B
CGGA_1391_B																CGGA-B
CGGA_1392_B																CGGA-B
CGGA_1398_B																CGGA-B
CGGA_1400_B																CGGA-B
CGGA_1401_B																CGGA-B
CGGA_1402_B																CGGA-B
CGGA_1403_B																CGGA-B
CGGA_1404_B																CGGA-B
CGGA_1407_B																CGGA-B
CGGA_1410_B																CGGA-B
CGGA_1413_B																CGGA-B
CGGA_1415_B																CGGA-B
CGGA_1416_B																CGGA-B
CGGA_1417_B																CGGA-B
CGGA_1418_B																CGGA-B
CGGA_1419_B																CGGA-B
CGGA_1420_B																CGGA-B
CGGA_1421_B																CGGA-B
CGGA_1422_B																CGGA-B
CGGA_1424_B																CGGA-B
CGGA_1425_B																CGGA-B
CGGA_1426_B																CGGA-B
CGGA_1427_B																CGGA-B
CGGA_1429_B																CGGA-B
CGGA_1430_B																CGGA-B
CGGA_1431_B																CGGA-B
CGGA_1433_B																CGGA-B
CGGA_1434_B																CGGA-B
CGGA_1435_B																CGGA-B
CGGA_1437_B																CGGA-B
CGGA_1440_B																CGGA-B
CGGA_1441_B																CGGA-B
CGGA_1443_B																CGGA-B
CGGA_1444_B																CGGA-B
CGGA_1445_B																CGGA-B
CGGA_1446_B																CGGA-B
CGGA_1447_B																CGGA-B
CGGA_1451_B																CGGA-B
CGGA_1452_B																CGGA-B
CGGA_1454_B																CGGA-B
CGGA_1455_B																CGGA-B
CGGA_1457_B																CGGA-B
CGGA_1458_B																CGGA-B
CGGA_1459_B																CGGA-B
CGGA_1461_B																CGGA-B
CGGA_1462_B																CGGA-B
CGGA_1463_B																CGGA-B
CGGA_1467_B																CGGA-B
CGGA_1469_B																CGGA-B
CGGA_1471_B																CGGA-B
CGGA_1472_B																CGGA-B
CGGA_1473_B																CGGA-B
CGGA_1474_B																CGGA-B
CGGA_1476_B																CGGA-B
CGGA_1477_B																CGGA-B
CGGA_1478_B																CGGA-B
CGGA_1480_B																CGGA-B
CGGA_1481_B																CGGA-B
CGGA_1482_B																CGGA-B
CGGA_1486_B																CGGA-B
CGGA_1487_B																CGGA-B
CGGA_1488_B																CGGA-B
CGGA_1491_B																CGGA-B
CGGA_1492_B																CGGA-B
CGGA_1494_B																CGGA-B
CGGA_1496_B																CGGA-B
CGGA_1497_B																CGGA-B
CGGA_1500_B																CGGA-B
CGGA_1501_B																CGGA-B
CGGA_1502_B																CGGA-B
CGGA_1503_B																CGGA-B
CGGA_1504_B																CGGA-B
CGGA_1505_B																CGGA-B
CGGA_1507_B																CGGA-B
CGGA_1508_B																CGGA-B
CGGA_1510_B																CGGA-B
CGGA_1513_B																CGGA-B
CGGA_1514_B																CGGA-B
CGGA_1516_B																CGGA-B
CGGA_1517_B																CGGA-B
CGGA_1518_B																CGGA-B
CGGA_1520_B																CGGA-B
CGGA_1521_B																CGGA-B
CGGA_1523_B																CGGA-B
CGGA_1524_B																CGGA-B
CGGA_1525_B																CGGA-B
CGGA_1526_B																CGGA-B
CGGA_1527_B																CGGA-B
CGGA_1528_B																CGGA-B
CGGA_1529_B																CGGA-B
CGGA_1530_B																CGGA-B
CGGA_1533_B																CGGA-B
CGGA_1534_B																CGGA-B
CGGA_1535_B																CGGA-B
CGGA_1536_B																CGGA-B
CGGA_1537_B																CGGA-B
CGGA_1538_B																CGGA-B
CGGA_1539_B																CGGA-B
CGGA_1541_B																CGGA-B
CGGA_1542_B																CGGA-B
CGGA_1543_B																CGGA-B
CGGA_1544_B																CGGA-B
CGGA_1546_B																CGGA-B
CGGA_1548_B																CGGA-B
CGGA_1551_B																CGGA-B
CGGA_1552_B																CGGA-B
CGGA_1553_B																CGGA-B
CGGA_1554_B																CGGA-B
CGGA_1557_B																CGGA-B
CGGA_1558_B																CGGA-B
CGGA_1559_B																CGGA-B
CGGA_1560_B																CGGA-B
CGGA_1562_B																CGGA-B
CGGA_1563_B																CGGA-B
CGGA_1564_B																CGGA-B
CGGA_1565_B																CGGA-B
CGGA_1566_B																CGGA-B
CGGA_1567_B																CGGA-B
CGGA_1568_B																CGGA-B
CGGA_1569_B																CGGA-B
CGGA_157_B																CGGA-B
CGGA_1571_B																CGGA-B
CGGA_1572_B																CGGA-B
CGGA_1575_B																CGGA-B
CGGA_1579_B																CGGA-B
CGGA_1580_B																CGGA-B
CGGA_1583_B																CGGA-B
CGGA_1586_B																CGGA-B
CGGA_1587_B																CGGA-B
CGGA_1588_B																CGGA-B
CGGA_1589_B																CGGA-B
CGGA_1591_B																CGGA-B
CGGA_1592_B																CGGA-B
CGGA_1594_B																CGGA-B
CGGA_1595_B																CGGA-B
CGGA_1596_B																CGGA-B
CGGA_1597_B																CGGA-B
CGGA_1598_B																CGGA-B
CGGA_1601_B																CGGA-B
CGGA_1603_B																CGGA-B
CGGA_1604_B																CGGA-B
CGGA_1605_B																CGGA-B
CGGA_1606_B																CGGA-B
CGGA_1607_B																CGGA-B
CGGA_1608_B																CGGA-B
CGGA_1610_B																CGGA-B
CGGA_1611_B																CGGA-B
CGGA_1612_B																CGGA-B
CGGA_1613_B																CGGA-B
CGGA_1614_B																CGGA-B
CGGA_1615_B																CGGA-B
CGGA_1617_B																CGGA-B
CGGA_1618_B																CGGA-B
CGGA_1619_B																CGGA-B
CGGA_1620_B																CGGA-B
CGGA_1621_B																CGGA-B
CGGA_1623_B																CGGA-B
CGGA_1624_B																CGGA-B
CGGA_1626_B																CGGA-B
CGGA_1627_B																CGGA-B
CGGA_1630_B																CGGA-B
CGGA_1631_B																CGGA-B
CGGA_1634_B																CGGA-B
CGGA_1635_B																CGGA-B
CGGA_1640_B																CGGA-B
CGGA_1641_B																CGGA-B
CGGA_1642_B																CGGA-B
CGGA_1644_B																CGGA-B
CGGA_1645_B																CGGA-B
CGGA_1647_B																CGGA-B
CGGA_1648_B																CGGA-B
CGGA_1649_B																CGGA-B
CGGA_165_B																CGGA-B
CGGA_1650_B																CGGA-B
CGGA_1651_B																CGGA-B
CGGA_1653_B																CGGA-B
CGGA_1655_B																CGGA-B
CGGA_1656_B																CGGA-B
CGGA_1657_B																CGGA-B
CGGA_1658_B																CGGA-B
CGGA_1659_B																CGGA-B
CGGA_1661_B																CGGA-B
CGGA_1662_B																CGGA-B
CGGA_1663_B																CGGA-B
CGGA_1664_B																CGGA-B
CGGA_1666_B																CGGA-B
CGGA_1667_B																CGGA-B
CGGA_1669_B																CGGA-B
CGGA_1670_B																CGGA-B
CGGA_1671_B																CGGA-B
CGGA_1673_B																CGGA-B
CGGA_1675_B																CGGA-B
CGGA_1678_B																CGGA-B
CGGA_1679_B																CGGA-B
CGGA_1680_B																CGGA-B
CGGA_1681_B																CGGA-B
CGGA_1682_B																CGGA-B
CGGA_1685_B																CGGA-B
CGGA_1686_B																CGGA-B
CGGA_1687_B																CGGA-B
CGGA_1688_B																CGGA-B
CGGA_1689_B																CGGA-B
CGGA_1690_B																CGGA-B
CGGA_1693_B																CGGA-B
CGGA_1694_B																CGGA-B
CGGA_1695_B																CGGA-B
CGGA_1696_B																CGGA-B
CGGA_1697_B																CGGA-B
CGGA_1698_B																CGGA-B
CGGA_1699_B																CGGA-B
CGGA_1700_B																CGGA-B
CGGA_1701_B																CGGA-B
CGGA_1702_B																CGGA-B
CGGA_1703_B																CGGA-B
CGGA_1704_B																CGGA-B
CGGA_1706_B																CGGA-B
CGGA_1708_B																CGGA-B
CGGA_1709_B																CGGA-B
CGGA_1713_B																CGGA-B
CGGA_1714_B																CGGA-B
CGGA_1715_B																CGGA-B
CGGA_1716_B																CGGA-B
CGGA_1718_B																CGGA-B
CGGA_1720_B																CGGA-B
CGGA_1721_B																CGGA-B
CGGA_1722_B																CGGA-B
CGGA_1723_B																CGGA-B
CGGA_1725_B																CGGA-B
CGGA_1727_B																CGGA-B
CGGA_1728_B																CGGA-B
CGGA_1729_B																CGGA-B
CGGA_1731_B																CGGA-B
CGGA_1735_B																CGGA-B
CGGA_1736_B																CGGA-B
CGGA_1737_B																CGGA-B
CGGA_1738_B																CGGA-B
CGGA_1739_B																CGGA-B
CGGA_1740_B																CGGA-B
CGGA_1743_B																CGGA-B
CGGA_1744_B																CGGA-B
CGGA_1745_B																CGGA-B
CGGA_1747_B																CGGA-B
CGGA_1749_B																CGGA-B
CGGA_1750_B																CGGA-B
CGGA_1758_B																CGGA-B
CGGA_1760_B																CGGA-B
CGGA_1764_B																CGGA-B
CGGA_1767_B																CGGA-B
CGGA_1769_B																CGGA-B
CGGA_1770_B																CGGA-B
CGGA_1771_B																CGGA-B
CGGA_1773_B																CGGA-B
CGGA_1776_B																CGGA-B
CGGA_1780_B																CGGA-B
CGGA_1785_B																CGGA-B
CGGA_1786_B																CGGA-B
CGGA_1791_B																CGGA-B
CGGA_1807_B																CGGA-B
CGGA_1809_B																CGGA-B
CGGA_1811_B																CGGA-B
CGGA_1812_B																CGGA-B
CGGA_1814_B																CGGA-B
CGGA_1815_B																CGGA-B
CGGA_1817_B																CGGA-B
CGGA_1819_B																CGGA-B
CGGA_1820_B																CGGA-B
CGGA_1826_B																CGGA-B
CGGA_1829_B																CGGA-B
CGGA_1833_B																CGGA-B
CGGA_1840_B																CGGA-B
CGGA_1850_B																CGGA-B
CGGA_1854_B																CGGA-B
CGGA_1857_B																CGGA-B
CGGA_1862_B																CGGA-B
CGGA_1863_B																CGGA-B
CGGA_1865_B																CGGA-B
CGGA_1866_B																CGGA-B
CGGA_1870_B																CGGA-B
CGGA_1875_B																CGGA-B
CGGA_1880_B																CGGA-B
CGGA_1882_B																CGGA-B
CGGA_1886_B																CGGA-B
CGGA_1899_B																CGGA-B
CGGA_1901_B																CGGA-B
CGGA_1902_B																CGGA-B
CGGA_1903_B																CGGA-B
CGGA_1906_B																CGGA-B
CGGA_1908_B																CGGA-B
CGGA_1911_B																CGGA-B
CGGA_1912_B																CGGA-B
CGGA_194_B																CGGA-B
CGGA_1946_B																CGGA-B
CGGA_1953_B																CGGA-B
CGGA_1955_B																CGGA-B
CGGA_1972_B																CGGA-B
CGGA_1976_B																CGGA-B
CGGA_1985_B																CGGA-B
CGGA_1994_B																CGGA-B
CGGA_2002_B																CGGA-B
CGGA_2003_B																CGGA-B
CGGA_2006_B																CGGA-B
CGGA_2008_B																CGGA-B
CGGA_2013_B																CGGA-B
CGGA_2024_B																CGGA-B
CGGA_2039_B																CGGA-B
CGGA_2046_B																CGGA-B
CGGA_2047_B																CGGA-B
CGGA_2053_B																CGGA-B
CGGA_2056_B																CGGA-B
CGGA_2062_B																CGGA-B
CGGA_2075_B																CGGA-B
CGGA_2078_B																CGGA-B
CGGA_2079_B																CGGA-B
CGGA_2081_B																CGGA-B
CGGA_2082_B																CGGA-B
CGGA_2106_B																CGGA-B
CGGA_2115_B																CGGA-B
CGGA_2121_B																CGGA-B
CGGA_2129_B																CGGA-B
CGGA_265_B																CGGA-B
CGGA_279_B																CGGA-B
CGGA_28_B																CGGA-B
CGGA_288_B																CGGA-B
CGGA_290_B																CGGA-B
CGGA_320_B																CGGA-B
CGGA_336_B																CGGA-B
CGGA_358_B																CGGA-B
CGGA_369_B																CGGA-B
CGGA_406_B																CGGA-B
CGGA_42_B																CGGA-B
CGGA_420_B																CGGA-B
CGGA_457_B																CGGA-B
CGGA_474_B																CGGA-B
CGGA_482_B																CGGA-B
CGGA_487_B																CGGA-B
CGGA_492_B																CGGA-B
CGGA_503_B																CGGA-B
CGGA_507_B																CGGA-B
CGGA_509_B																CGGA-B
CGGA_521_B																CGGA-B
CGGA_530_B																CGGA-B
CGGA_554_B																CGGA-B
CGGA_568_B																CGGA-B
CGGA_583_B																CGGA-B
CGGA_619_B																CGGA-B
CGGA_625_B																CGGA-B
CGGA_634_B																CGGA-B
CGGA_652_B																CGGA-B
CGGA_663_B																CGGA-B
CGGA_703_B																CGGA-B
CGGA_705_B																CGGA-B
CGGA_707_B																CGGA-B
CGGA_720_B																CGGA-B
CGGA_721_B																CGGA-B
CGGA_724_B																CGGA-B
CGGA_730_B																CGGA-B
CGGA_763_B																CGGA-B
CGGA_777_B																CGGA-B
CGGA_780_B																CGGA-B
CGGA_799_B																CGGA-B
CGGA_809_B																CGGA-B
CGGA_810_B																CGGA-B
CGGA_825_B																CGGA-B
CGGA_831_B																CGGA-B
CGGA_846_B																CGGA-B
CGGA_852_B																CGGA-B
CGGA_861_B																CGGA-B
CGGA_863_B																CGGA-B
CGGA_867_B																CGGA-B
CGGA_869_B																CGGA-B
CGGA_881_B																CGGA-B
CGGA_882_B																CGGA-B
CGGA_888_B																CGGA-B
CGGA_889_B																CGGA-B
CGGA_890_B																CGGA-B
CGGA_901_B																CGGA-B
CGGA_903_B																CGGA-B
CGGA_D19_B																CGGA-B
CGGA_D28_B																CGGA-B
CGGA_D50_B																CGGA-B
CGGA_J50_B																CGGA-B
CGGA_J73_B																CGGA-B
CGGA_P100_B																CGGA-B
CGGA_P102_B																CGGA-B
CGGA_P103_B																CGGA-B
CGGA_P104_B																CGGA-B
CGGA_P106_B																CGGA-B
CGGA_P108_B																CGGA-B
CGGA_P109_B																CGGA-B
CGGA_P110_B																CGGA-B
CGGA_P111_B																CGGA-B
CGGA_P112_B																CGGA-B
CGGA_P113_B																CGGA-B
CGGA_P115_B																CGGA-B
CGGA_P116_B																CGGA-B
CGGA_P121_B																CGGA-B
CGGA_P122_B																CGGA-B
CGGA_P128_B																CGGA-B
CGGA_P13_B																CGGA-B
CGGA_P131_B																CGGA-B
CGGA_P132_B																CGGA-B
CGGA_P136_B																CGGA-B
CGGA_P137_B																CGGA-B
CGGA_P142_B																CGGA-B
CGGA_P143_B																CGGA-B
CGGA_P144_B																CGGA-B
CGGA_P145_B																CGGA-B
CGGA_P147_B																CGGA-B
CGGA_P15_B																CGGA-B
CGGA_P151_B																CGGA-B
CGGA_P153_B																CGGA-B
CGGA_P155_B																CGGA-B
CGGA_P156_B																CGGA-B
CGGA_P157_B																CGGA-B
CGGA_P158_B																CGGA-B
CGGA_P159_B																CGGA-B
CGGA_P160_B																CGGA-B
CGGA_P163_B																CGGA-B
CGGA_P164_B																CGGA-B
CGGA_P165_B																CGGA-B
CGGA_P17_B																CGGA-B
CGGA_P172_B																CGGA-B
CGGA_P173_B																CGGA-B
CGGA_P174_B																CGGA-B
CGGA_P175_B																CGGA-B
CGGA_P176_B																CGGA-B
CGGA_P177_B																CGGA-B
CGGA_P178_B																CGGA-B
CGGA_P179_B																CGGA-B
CGGA_P18_B																CGGA-B
CGGA_P180_B																CGGA-B
CGGA_P181_B																CGGA-B
CGGA_P182_B																CGGA-B
CGGA_P183_B																CGGA-B
CGGA_P185_B																CGGA-B
CGGA_P19_B																CGGA-B
CGGA_P199_B																CGGA-B
CGGA_P20_B																CGGA-B
CGGA_P205_B																CGGA-B
CGGA_P21_B																CGGA-B
CGGA_P22_B																CGGA-B
CGGA_P23_B																CGGA-B
CGGA_P25_B																CGGA-B
CGGA_P265_B																CGGA-B
CGGA_P266_B																CGGA-B
CGGA_P269_B																CGGA-B
CGGA_P27_B																CGGA-B
CGGA_P271_B																CGGA-B
CGGA_P279_B																CGGA-B
CGGA_P28_B																CGGA-B
CGGA_P280_B																CGGA-B
CGGA_P283_B																CGGA-B
CGGA_P286_B																CGGA-B
CGGA_P29_B																CGGA-B
CGGA_P295_B																CGGA-B
CGGA_P3_B																CGGA-B
CGGA_P30_B																CGGA-B
CGGA_P306_B																CGGA-B
CGGA_P308_B																CGGA-B
CGGA_P31_B																CGGA-B
CGGA_P310_B																CGGA-B
CGGA_P311_B																CGGA-B
CGGA_P314_B																CGGA-B
CGGA_P315_B																CGGA-B
CGGA_P316_B																CGGA-B
CGGA_P319_B																CGGA-B
CGGA_P326_B																CGGA-B
CGGA_P328_B																CGGA-B
CGGA_P335_B																CGGA-B
CGGA_P337_B																CGGA-B
CGGA_P338_B																CGGA-B
CGGA_P346_B																CGGA-B
CGGA_P356_B																CGGA-B
CGGA_P358_B																CGGA-B
CGGA_P364_B																CGGA-B
CGGA_P385_B																CGGA-B
CGGA_P388_B																CGGA-B
CGGA_P392_B																CGGA-B
CGGA_P399_B																CGGA-B
CGGA_P401_B																CGGA-B
CGGA_P411_B																CGGA-B
CGGA_P415_B																CGGA-B
CGGA_P416_B																CGGA-B
CGGA_P421_B																CGGA-B
CGGA_P422_B																CGGA-B
CGGA_P437_B																CGGA-B
CGGA_P438_B																CGGA-B
CGGA_P439_B																CGGA-B
CGGA_P446_B																CGGA-B
CGGA_P461_B																CGGA-B
CGGA_P468_B																CGGA-B
CGGA_P483_B																CGGA-B
CGGA_P492_B																CGGA-B
CGGA_P5_B																CGGA-B
CGGA_P500_B																CGGA-B
CGGA_P501_B																CGGA-B
CGGA_P505_B																CGGA-B
CGGA_P508_B																CGGA-B
CGGA_P510_B																CGGA-B
CGGA_P512_B																CGGA-B
CGGA_P520_B																CGGA-B
CGGA_P568_B																CGGA-B
CGGA_P585_B																CGGA-B
CGGA_P594_B																CGGA-B
CGGA_P596_B																CGGA-B
CGGA_P604_B																CGGA-B
CGGA_P609_B																CGGA-B
CGGA_P610_B																CGGA-B
CGGA_P619_B																CGGA-B
CGGA_P625_B																CGGA-B
CGGA_P633_B																CGGA-B
CGGA_P7_B																CGGA-B
CGGA_P83_B																CGGA-B
CGGA_P84_B																CGGA-B
CGGA_P86_B																CGGA-B
CGGA_P87_B																CGGA-B
CGGA_P89_B																CGGA-B
CGGA_P93_B																CGGA-B
CGGA_P98_B																CGGA-B
CGGA_P99_B																CGGA-B
CGGA_1001_C																CGGA-C
CGGA_1006_C																CGGA-C
CGGA_1007_C																CGGA-C
CGGA_1011_C																CGGA-C
CGGA_1015_C																CGGA-C
CGGA_1019_C																CGGA-C
CGGA_1022_C																CGGA-C
CGGA_1023_C																CGGA-C
CGGA_1024_C																CGGA-C
CGGA_1026_C																CGGA-C
CGGA_1034_C																CGGA-C
CGGA_1035_C																CGGA-C
CGGA_1039_C																CGGA-C
CGGA_1045_C																CGGA-C
CGGA_1049_C																CGGA-C
CGGA_1072_C																CGGA-C
CGGA_1077_C																CGGA-C
CGGA_1078_C																CGGA-C
CGGA_1079_C																CGGA-C
CGGA_1081_C																CGGA-C
CGGA_1083_C																CGGA-C
CGGA_1091_C																CGGA-C
CGGA_1109_C																CGGA-C
CGGA_1124_C																CGGA-C
CGGA_1139_C																CGGA-C
CGGA_1140_C																CGGA-C
CGGA_1145_C																CGGA-C
CGGA_1171_C																CGGA-C
CGGA_1177_C																CGGA-C
CGGA_1180_C																CGGA-C
CGGA_1188_C																CGGA-C
CGGA_1214_C																CGGA-C
CGGA_1216_C																CGGA-C
CGGA_1218_C																CGGA-C
CGGA_1224_C																CGGA-C
CGGA_1234_C																CGGA-C
CGGA_1237_C																CGGA-C
CGGA_1240_C																CGGA-C
CGGA_1251_C																CGGA-C
CGGA_1258_C																CGGA-C
CGGA_1263_C																CGGA-C
CGGA_1270_C																CGGA-C
CGGA_1271_C																CGGA-C
CGGA_1272_C																CGGA-C
CGGA_1280_C																CGGA-C
CGGA_1281_C																CGGA-C
CGGA_1283_C																CGGA-C
CGGA_1284_C																CGGA-C
CGGA_1285_C																CGGA-C
CGGA_1292_C																CGGA-C
CGGA_1299_C																CGGA-C
CGGA_1301_C																CGGA-C
CGGA_1313_C																CGGA-C
CGGA_1320_C																CGGA-C
CGGA_1332_C																CGGA-C
CGGA_1338_C																CGGA-C
CGGA_1340_C																CGGA-C
CGGA_1342_C																CGGA-C
CGGA_1343_C																CGGA-C
CGGA_1346_C																CGGA-C
CGGA_1370_C																CGGA-C
CGGA_1393_C																CGGA-C
CGGA_1408_C																CGGA-C
CGGA_1411_C																CGGA-C
CGGA_235_C																CGGA-C
CGGA_269_C																CGGA-C
CGGA_272_C																CGGA-C
CGGA_274_C																CGGA-C
CGGA_276_C																CGGA-C
CGGA_309_C																CGGA-C
CGGA_318_C																CGGA-C
CGGA_323_C																CGGA-C
CGGA_330_C																CGGA-C
CGGA_413_C																CGGA-C
CGGA_426_C																CGGA-C
CGGA_448_C																CGGA-C
CGGA_483_C																CGGA-C
CGGA_488_C																CGGA-C
CGGA_493_C																CGGA-C
CGGA_494_C																CGGA-C
CGGA_495_C																CGGA-C
CGGA_499_C																CGGA-C
CGGA_525_C																CGGA-C
CGGA_541_C																CGGA-C
CGGA_564_C																CGGA-C
CGGA_565_C																CGGA-C
CGGA_578_C																CGGA-C
CGGA_599_C																CGGA-C
CGGA_604_C																CGGA-C
CGGA_616_C																CGGA-C
CGGA_624_C																CGGA-C
CGGA_630_C																CGGA-C
CGGA_633_C																CGGA-C
CGGA_638_C																CGGA-C
CGGA_643_C																CGGA-C
CGGA_658_C																CGGA-C
CGGA_659_C																CGGA-C
CGGA_669_C																CGGA-C
CGGA_676_C																CGGA-C
CGGA_678_C																CGGA-C
CGGA_679_C																CGGA-C
CGGA_680_C																CGGA-C
CGGA_681_C																CGGA-C
CGGA_700_C																CGGA-C
CGGA_727_C																CGGA-C
CGGA_731_C																CGGA-C
CGGA_766_C																CGGA-C
CGGA_773_C																CGGA-C
CGGA_782_C																CGGA-C
CGGA_789_C																CGGA-C
CGGA_791_C																CGGA-C
CGGA_796_C																CGGA-C
CGGA_802_C																CGGA-C
CGGA_804_C																CGGA-C
CGGA_807_C																CGGA-C
CGGA_808_C																CGGA-C
CGGA_837_C																CGGA-C
CGGA_842_C																CGGA-C
CGGA_848_C																CGGA-C
CGGA_850_C																CGGA-C
CGGA_859_C																CGGA-C
CGGA_871_C																CGGA-C
CGGA_876_C																CGGA-C
CGGA_878_C																CGGA-C
CGGA_902_C																CGGA-C
CGGA_D02_C																CGGA-C
CGGA_D03_C																CGGA-C
CGGA_D09_C																CGGA-C
CGGA_D11_C																CGGA-C
CGGA_D16_C																CGGA-C
CGGA_D26_C																CGGA-C
CGGA_D32_C																CGGA-C
CGGA_D35_C																CGGA-C
CGGA_D36_C																CGGA-C
CGGA_D37_C																CGGA-C
CGGA_D44_C																CGGA-C
CGGA_D51_C																CGGA-C
CGGA_D57_C																CGGA-C
CGGA_D58_C																CGGA-C
CGGA_342_C																CGGA-C
CGGA_719_C																CGGA-C
CGGA_J030_C																CGGA-C
CGGA_J130_C																CGGA-C
CGGA_1005_C																CGGA-C
CGGA_1013_C																CGGA-C
CGGA_1020_C																CGGA-C
CGGA_1027_C																CGGA-C
CGGA_1031_C																CGGA-C
CGGA_1046_C																CGGA-C
CGGA_1060_C																CGGA-C
CGGA_1061_C																CGGA-C
CGGA_1068_C																CGGA-C
CGGA_1094_C																CGGA-C
CGGA_1105_C																CGGA-C
CGGA_1113_C																CGGA-C
CGGA_1129_C																CGGA-C
CGGA_1136_C																CGGA-C
CGGA_1146_C																CGGA-C
CGGA_1160_C																CGGA-C
CGGA_1170_C																CGGA-C
CGGA_1175_C																CGGA-C
CGGA_1189_C																CGGA-C
CGGA_1190_C																CGGA-C
CGGA_1215_C																CGGA-C
CGGA_1219_C																CGGA-C
CGGA_1227_C																CGGA-C
CGGA_1231_C																CGGA-C
CGGA_1287_C																CGGA-C
CGGA_1307_C																CGGA-C
CGGA_1314_C																CGGA-C
CGGA_1322_C																CGGA-C
CGGA_1324_C																CGGA-C
CGGA_1329_C																CGGA-C
CGGA_1330_C																CGGA-C
CGGA_1374_C																CGGA-C
CGGA_1375_C																CGGA-C
CGGA_1381_C																CGGA-C
CGGA_1384_C																CGGA-C
CGGA_1388_C																CGGA-C
CGGA_1394_C																CGGA-C
CGGA_1406_C																CGGA-C
CGGA_1409_C																CGGA-C
CGGA_1412_C																CGGA-C
CGGA_236_C																CGGA-C
CGGA_241_C																CGGA-C
CGGA_245_C																CGGA-C
CGGA_251_C																CGGA-C
CGGA_252_C																CGGA-C
CGGA_254_C																CGGA-C
CGGA_256_C																CGGA-C
CGGA_261_C																CGGA-C
CGGA_267_C																CGGA-C
CGGA_273_C																CGGA-C
CGGA_283_C																CGGA-C
CGGA_300_C																CGGA-C
CGGA_314_C																CGGA-C
CGGA_333_C																CGGA-C
CGGA_337_C																CGGA-C
CGGA_374_C																CGGA-C
CGGA_400_C																CGGA-C
CGGA_431_C																CGGA-C
CGGA_446_C																CGGA-C
CGGA_458_C																CGGA-C
CGGA_479_C																CGGA-C
CGGA_485_C																CGGA-C
CGGA_490_C																CGGA-C
CGGA_491_C																CGGA-C
CGGA_501_C																CGGA-C
CGGA_502_C																CGGA-C
CGGA_510_C																CGGA-C
CGGA_543_C																CGGA-C
CGGA_545_C																CGGA-C
CGGA_551_C																CGGA-C
CGGA_560_C																CGGA-C
CGGA_580_C																CGGA-C
CGGA_591_C																CGGA-C
CGGA_598_C																CGGA-C
CGGA_601_C																CGGA-C
CGGA_603_C																CGGA-C
CGGA_605_C																CGGA-C
CGGA_607_C																CGGA-C
CGGA_632_C																CGGA-C
CGGA_635_C																CGGA-C
CGGA_641_C																CGGA-C
CGGA_642_C																CGGA-C
CGGA_655_C																CGGA-C
CGGA_662_C																CGGA-C
CGGA_666_C																CGGA-C
CGGA_671_C																CGGA-C
CGGA_675_C																CGGA-C
CGGA_685_C																CGGA-C
CGGA_689_C																CGGA-C
CGGA_694_C																CGGA-C
CGGA_698_C																CGGA-C
CGGA_704_C																CGGA-C
CGGA_710_C																CGGA-C
CGGA_715_C																CGGA-C
CGGA_725_C																CGGA-C
CGGA_747_C																CGGA-C
CGGA_752_C																CGGA-C
CGGA_757_C																CGGA-C
CGGA_760_C																CGGA-C
CGGA_761_C																CGGA-C
CGGA_762_C																CGGA-C
CGGA_785_C																CGGA-C
CGGA_812_C																CGGA-C
CGGA_815_C																CGGA-C
CGGA_818_C																CGGA-C
CGGA_822_C																CGGA-C
CGGA_834_C																CGGA-C
CGGA_835_C																CGGA-C
CGGA_838_C																CGGA-C
CGGA_843_C																CGGA-C
CGGA_856_C																CGGA-C
CGGA_858_C																CGGA-C
CGGA_864_C																CGGA-C
CGGA_884_C																CGGA-C
CGGA_892_C																CGGA-C
CGGA_893_C																CGGA-C
CGGA_898_C																CGGA-C
CGGA_899_C																CGGA-C
CGGA_904_C																CGGA-C
CGGA_905_C																CGGA-C
CGGA_908_C																CGGA-C
CGGA_909_C																CGGA-C
CGGA_D04_C																CGGA-C
CGGA_D07_C																CGGA-C
CGGA_D15_C																CGGA-C
CGGA_D20_C																CGGA-C
CGGA_D21_C																CGGA-C
CGGA_D24_C																CGGA-C
CGGA_D27_C																CGGA-C
CGGA_D29_C																CGGA-C
CGGA_D33_C																CGGA-C
CGGA_D34_C																CGGA-C
CGGA_D38_C																CGGA-C
CGGA_D40_C																CGGA-C
CGGA_D45_C																CGGA-C
CGGA_D46_C																CGGA-C
CGGA_D47_C																CGGA-C
CGGA_D48_C																CGGA-C
CGGA_D52_C																CGGA-C
CGGA_D56_C																CGGA-C
CGGA_277_C																CGGA-C
CGGA_518_C																CGGA-C
CGGA_J023_C																CGGA-C
CGGA_J024_C																CGGA-C
CGGA_J042_C																CGGA-C
CGGA_1004_C																CGGA-C
CGGA_1008_C																CGGA-C
CGGA_1053_C																CGGA-C
CGGA_1059_C																CGGA-C
CGGA_1070_C																CGGA-C
CGGA_1071_C																CGGA-C
CGGA_1073_C																CGGA-C
CGGA_1074_C																CGGA-C
CGGA_1095_C																CGGA-C
CGGA_1099_C																CGGA-C
CGGA_1114_C																CGGA-C
CGGA_1116_C																CGGA-C
CGGA_1118_C																CGGA-C
CGGA_1119_C																CGGA-C
CGGA_1197_C																CGGA-C
CGGA_1246_C																CGGA-C
CGGA_1275_C																CGGA-C
CGGA_1450_C																CGGA-C
CGGA_1460_C																CGGA-C
CGGA_1475_C																CGGA-C
CGGA_243_C																CGGA-C
CGGA_247_C																CGGA-C
CGGA_738_C																CGGA-C
CGGA_759_C																CGGA-C
CGGA_D30_C																CGGA-C
CGGA_11_D																CGGA-D
CGGA_124_D																CGGA-D
CGGA_126_D																CGGA-D
CGGA_168_D																CGGA-D
CGGA_172_D																CGGA-D
CGGA_195_D																CGGA-D
CGGA_203_D																CGGA-D
CGGA_221_D																CGGA-D
CGGA_225_D																CGGA-D
CGGA_240_D																CGGA-D
CGGA_287_D																CGGA-D
CGGA_292_D																CGGA-D
CGGA_342_D																CGGA-D
CGGA_370_D																CGGA-D
CGGA_373_D																CGGA-D
CGGA_375_D																CGGA-D
CGGA_377_D																CGGA-D
CGGA_380_D																CGGA-D
CGGA_419_D																CGGA-D
CGGA_437_D																CGGA-D
CGGA_439_D																CGGA-D
CGGA_442_D																CGGA-D
CGGA_444_D																CGGA-D
CGGA_451_D																CGGA-D
CGGA_454_D																CGGA-D
CGGA_483_D																CGGA-D
CGGA_491_D																CGGA-D
CGGA_495_D																CGGA-D
CGGA_499_D																CGGA-D
CGGA_512_D																CGGA-D
CGGA_527_D																CGGA-D
CGGA_547_D																CGGA-D
CGGA_549_D																CGGA-D
CGGA_557_D																CGGA-D
CGGA_570_D																CGGA-D
CGGA_573_D																CGGA-D
CGGA_575_D																CGGA-D
CGGA_588_D																CGGA-D
CGGA_593_D																CGGA-D
CGGA_594_D																CGGA-D
CGGA_597_D																CGGA-D
CGGA_606_D																CGGA-D
CGGA_609_D																CGGA-D
CGGA_612_D																CGGA-D
CGGA_640_D																CGGA-D
CGGA_646_D																CGGA-D
CGGA_649_D																CGGA-D
CGGA_654_D																CGGA-D
CGGA_664_D																CGGA-D
CGGA_676_D																CGGA-D
CGGA_679_D																CGGA-D
CGGA_683_D																CGGA-D
CGGA_684_D																CGGA-D
CGGA_686_D																CGGA-D
CGGA_693_D																CGGA-D
CGGA_699_D																CGGA-D
CGGA_700_D																CGGA-D
CGGA_709_D																CGGA-D
CGGA_713_D																CGGA-D
CGGA_714_D																CGGA-D
CGGA_729_D																CGGA-D
CGGA_731_D																CGGA-D
CGGA_741_D																CGGA-D
CGGA_747_D																CGGA-D
CGGA_761_D																CGGA-D
CGGA_764_D																CGGA-D
CGGA_775_D																CGGA-D
CGGA_778_D																CGGA-D
CGGA_782_D																CGGA-D
CGGA_802_D																CGGA-D
CGGA_848_D																CGGA-D
CGGA_859_D																CGGA-D
CGGA_902_D																CGGA-D
CGGA_907_D																CGGA-D
CGGA_253_D																CGGA-D
CGGA_256_D																CGGA-D
CGGA_258_D																CGGA-D
CGGA_267_D																CGGA-D
CGGA_271_D																CGGA-D
CGGA_281_D																CGGA-D
CGGA_285_D																CGGA-D
CGGA_316_D																CGGA-D
CGGA_317_D																CGGA-D
CGGA_357_D																CGGA-D
CGGA_365_D																CGGA-D
CGGA_379_D																CGGA-D
CGGA_396_D																CGGA-D
CGGA_399_D																CGGA-D
CGGA_402_D																CGGA-D
CGGA_407_D																CGGA-D
CGGA_434_D																CGGA-D
CGGA_441_D																CGGA-D
CGGA_447_D																CGGA-D
CGGA_459_D																CGGA-D
CGGA_461_D																CGGA-D
CGGA_469_D																CGGA-D
CGGA_502_D																CGGA-D
CGGA_505_D																CGGA-D
CGGA_522_D																CGGA-D
CGGA_544_D																CGGA-D
CGGA_552_D																CGGA-D
CGGA_566_D																CGGA-D
CGGA_583_D																CGGA-D
CGGA_590_D																CGGA-D
CGGA_592_D																CGGA-D
CGGA_601_D																CGGA-D
CGGA_626_D																CGGA-D
CGGA_648_D																CGGA-D
CGGA_663_D																CGGA-D
CGGA_688_D																CGGA-D
CGGA_708_D																CGGA-D
CGGA_711_D																CGGA-D
CGGA_718_D																CGGA-D
CGGA_736_D																CGGA-D
CGGA_743_D																CGGA-D
CGGA_746_D																CGGA-D
CGGA_753_D																CGGA-D
CGGA_767_D																CGGA-D
CGGA_770_D																CGGA-D
CGGA_776_D																CGGA-D
CGGA_792_D																CGGA-D
CGGA_898_D																CGGA-D
CGGA_1005_D																CGGA-D
CGGA_1046-1_D																CGGA-D
CGGA_249_D																CGGA-D
CGGA_331_D																CGGA-D
CGGA_334_D																CGGA-D
CGGA_353_D																CGGA-D
CGGA_354_D																CGGA-D
CGGA_405_D																CGGA-D
CGGA_412_D																CGGA-D
CGGA_476_D																CGGA-D
CGGA_564_D																CGGA-D
CGGA_260_D																CGGA-D
CGGA_277_D																CGGA-D
CGGA_364_D																CGGA-D
CGGA_403_D																CGGA-D
CGGA_489_D																CGGA-D
CGGA_490_D																CGGA-D
CGGA_508_D																CGGA-D
CGGA_558_D																CGGA-D
CGGA_598_D																CGGA-D
CGGA_231_D																CGGA-D
CGGA_329_D																CGGA-D
CGGA_330_D																CGGA-D
CGGA_351_D																CGGA-D
CGGA_352_D																CGGA-D
CGGA_391_D																CGGA-D
CGGA_393_D																CGGA-D
CGGA_438_D																CGGA-D
CGGA_498_D																CGGA-D
CGGA_513_D																CGGA-D
CGGA_560_D																CGGA-D
CGGA_562_D																CGGA-D
CGGA_577_D																CGGA-D
CGGA_578_D																CGGA-D
CGGA_596_D																CGGA-D
CGGA_643_D																CGGA-D
CGGA_1027_D																CGGA-D
CGGA_156_D																CGGA-D
CGGA_178_D																CGGA-D
CGGA_205_D																CGGA-D
CGGA_210_D																CGGA-D
CGGA_218_D																CGGA-D
CGGA_255_D																CGGA-D
CGGA_264_D																CGGA-D
CGGA_308_D																CGGA-D
CGGA_311_D																CGGA-D
CGGA_324_D																CGGA-D
CGGA_335_D																CGGA-D
CGGA_345_D																CGGA-D
CGGA_346_D																CGGA-D
CGGA_366_D																CGGA-D
CGGA_371_D																CGGA-D
CGGA_401_D																CGGA-D
CGGA_413_D																CGGA-D
CGGA_436_D																CGGA-D
CGGA_464_D																CGGA-D
CGGA_504_D																CGGA-D
CGGA_604_D																CGGA-D
CGGA_628_D																CGGA-D
CGGA_658_D																CGGA-D
CGGA_680_D																CGGA-D
CGGA_734_D																CGGA-D
CGGA_837_D																CGGA-D
CGGA_850_D																CGGA-D
CGGA_1006_D																CGGA-D
CGGA_1011_D																CGGA-D
CGGA_1015_D																CGGA-D
CGGA_1024_D																CGGA-D
CGGA_1026_D																CGGA-D
CGGA_1035_D																CGGA-D
CGGA_1039_D																CGGA-D
CGGA_275_D																CGGA-D
CGGA_323_D																CGGA-D
CGGA_387_D																CGGA-D
CGGA_446_D																CGGA-D
CGGA_484_D																CGGA-D
CGGA_485_D																CGGA-D
CGGA_511_D																CGGA-D
CGGA_543_D																CGGA-D
CGGA_579_D																CGGA-D
CGGA_589_D																CGGA-D
CGGA_633_D																CGGA-D
CGGA_639_D																CGGA-D
CGGA_659_D																CGGA-D
CGGA_672_D																CGGA-D
CGGA_760_D																CGGA-D
CGGA_835_D																CGGA-D
CGGA_856_D																CGGA-D
CGGA_868_D																CGGA-D
CGGA_191_D																CGGA-D
CGGA_243_D																CGGA-D
CGGA_251_D																CGGA-D
CGGA_266_D																CGGA-D
CGGA_273_D																CGGA-D
CGGA_282_D																CGGA-D
CGGA_291_D																CGGA-D
CGGA_296_D																CGGA-D
CGGA_312_D																CGGA-D
CGGA_315_D																CGGA-D
CGGA_347_D																CGGA-D
CGGA_348_D																CGGA-D
CGGA_378_D																CGGA-D
CGGA_395_D																CGGA-D
CGGA_398_D																CGGA-D
CGGA_411_D																CGGA-D
CGGA_415_D																CGGA-D
CGGA_418_D																CGGA-D
CGGA_440_D																CGGA-D
CGGA_455_D																CGGA-D
CGGA_482_D																CGGA-D
CGGA_500_D																CGGA-D
CGGA_519_D																CGGA-D
CGGA_523_D																CGGA-D
CGGA_528_D																CGGA-D
CGGA_541_D																CGGA-D
CGGA_615_D																CGGA-D
CGGA_623_D																CGGA-D
CGGA_635_D																CGGA-D
CGGA_662_D																CGGA-D
CGGA_671_D																CGGA-D
CGGA_674_D																CGGA-D
CGGA_706_D																CGGA-D
CGGA_740_D																CGGA-D
CGGA_765_D																CGGA-D
CGGA_786_D																CGGA-D
CGGA_694_D																CGGA-D
CGGA_809_D																CGGA-D
CGGA_1059_D																CGGA-D
CGGA_652_D																CGGA-D
CGGA_678_D																CGGA-D
CGGA_1022_D																CGGA-D
CGGA_1081_D																CGGA-D
CGGA_D46_D																CGGA-D
CGGA_314_D																CGGA-D
CGGA_420_D																CGGA-D
CGGA_474_D																CGGA-D
CGGA_605_D																CGGA-D
CGGA_232_D																CGGA-D
CGGA_259_D																CGGA-D
CGGA_406_D																CGGA-D
CGGA_492_D																CGGA-D
CGGA_704_D																CGGA-D
CGGA_1061_D																CGGA-D
CGGA_309_D																CGGA-D
CGGA_318_D																CGGA-D
CGGA_530_D																CGGA-D
CGGA_681_D																CGGA-D
CGGA_831_D																CGGA-D
CGGA_869_D																CGGA-D
CGGA_1060_D																CGGA-D
CGGA_1078_D																CGGA-D
CGGA_D60_D																CGGA-D
CGGA_703_D																CGGA-D
CGGA_104_D																CGGA-D
CGGA_272_D																CGGA-D
CGGA_374_D																CGGA-D
CGGA_462_D																CGGA-D
CGGA_518_D																CGGA-D
CGGA_719_D																CGGA-D
CGGA_798_D																CGGA-D
CGGA_822_D																CGGA-D
CGGA_899_D																CGGA-D
CGGA_1068_D																CGGA-D
DO232224			Distant recurrence/metastasis												Yes	PBCA-US
DO232225			Local recurrence												No	PBCA-US
DO232229			Local recurrence												Yes	PBCA-US
DO232253			Local recurrence													PBCA-US
DO232255			Local recurrence												No	PBCA-US
DO232273																PBCA-US
DO232281			Local recurrence												Yes	PBCA-US
DO232284																PBCA-US
DO232299																PBCA-US
DO232300			Local recurrence												Yes	PBCA-US
DO232303			Local recurrence												Yes	PBCA-US
DO232304			Local recurrence													PBCA-US
DO232305			Local recurrence													PBCA-US
DO232307			Local recurrence													PBCA-US
DO232309			Local recurrence													PBCA-US
DO232313															Yes	PBCA-US
DO232325			Local recurrence													PBCA-US
DO232326															No	PBCA-US
DO232341															No	PBCA-US
DO232345			Local recurrence												Yes	PBCA-US
DO232346			Local recurrence													PBCA-US
DO232367			Local recurrence													PBCA-US
DO232371			Local recurrence												Yes	PBCA-US
DO232374																PBCA-US
DO232375			Distant recurrence/metastasis												Yes	PBCA-US
DO232405			Distant recurrence/metastasis												No	PBCA-US
DO232406			Local recurrence												Yes	PBCA-US
DO232426																PBCA-US
DO232436			Distant recurrence/metastasis												No	PBCA-US
DO232445																PBCA-US
DO232448			Distant recurrence/metastasis												Yes	PBCA-US
DO232450																PBCA-US
DO232455															No	PBCA-US
DO232457															Yes	PBCA-US
DO232461															No	PBCA-US
DO232462			Local recurrence												No	PBCA-US
DO232463																PBCA-US
DO232467			Local recurrence												No	PBCA-US
DO232473																PBCA-US
DO232477			Local recurrence												Yes	PBCA-US
DO232481			Local recurrence													PBCA-US
DO232483			Local recurrence												No	PBCA-US
DO232489																PBCA-US
DO232490			Local recurrence													PBCA-US
DO232492			Distant recurrence/metastasis													PBCA-US
DO232493			Distant recurrence/metastasis												Yes	PBCA-US
DO232496																PBCA-US
DO232497																PBCA-US
DO232498																PBCA-US
DO232499																PBCA-US
DO232507			Local recurrence													PBCA-US
DO232513			Local recurrence												No	PBCA-US
DO232517																PBCA-US
DO232519			Local recurrence												Yes	PBCA-US
DO232520																PBCA-US
DO232525																PBCA-US
DO232531																PBCA-US
DO232537															Yes	PBCA-US
DO232547			Local recurrence												No	PBCA-US
DO232550																PBCA-US
DO232555			Local recurrence												Yes	PBCA-US
DO232558																PBCA-US
DO232564			Distant recurrence/metastasis													PBCA-US
DO232570			Distant recurrence/metastasis												Yes	PBCA-US
[truncated: 1,812 more rows]
